# Supplementary material for: ISX-9 potentiates CaMKIIδ-mediated BMAL1 activation to enhance circadian amplitude
Source: Commun Biol. 2022 Jul 28;5:750. doi: 10.1038/s42003-022-03725-x (PMC9334596; doi:10.1038/s42003-022-03725-x)
Supplement: Supplementary file 3 — Supplementary Data 1 [file 42003_2022_3725_MOESM3_ESM.xlsx]

## Sheet: Primary screen_6777
6777 small molecules that were tested in the primary circadian amplitude enhancer screen
Compound name	24-hour	30-hour
ATRASENTAN	2.225	2.082
ISX-9	1.968	2.054
9-CIS-RETINOIC ACID	2.08364	1.86856
GW4064	1.863	2.034
ACITRETIN	1.817	2.04
NEURONAL DIFFERENTIATION INDUCER III	1.892	1.937
IPRIFLAVONE	1.89595	1.9204
PTC124 (ATALUREN)	1.693	2.107
BIOCHANIN A	1.82934	1.96777
OSI-930	1.761	1.988
FORMONONETIN	1.76798	1.97364
INDIRUBIN-3'-OXIME	1.72177	2.01742
OAC1	1.797	1.941
ISOTRETINOIN	1.751	1.89
CHRYSIN	1.54861	2.0612
6,4'-DIHYDROXYFLAVONE	1.7228	1.87494
CHIR-98014	2.097	1.466
RETINOIC ACID, ALL TRANS	1.75565	1.7958
PHENAZOPYRIDINE HCL	1.756	1.7
NABUMETONE	1.751	1.7
RESVERATROL 4'-METHYL ETHER	1.6876	1.75853
TRIACETYL RESVERATROL	1.76007	1.64643
ISOTRETINON	1.61725	1.78895
R-(+)-LANSOPRAZOLE	1.675	1.729
METHOXYVONE	1.63619	1.76346
TAMIBAROTENE	1.766	1.633
6-HYDROXYFLAVONE	1.47096	1.89207
RHETSININE	1.56227	1.7905
ADAPALENE	1.493	1.857
MPEP HYDROCHLORIDE	1.587	1.745
13-CIS-RETINOIC ACID	1.8044	1.52249
DEHYDROVARIABILIN	1.52288	1.80096
7-HYDROXYFLAVONE	1.47665	1.84155
AM-580	1.64128	1.67049
3,6-DIMETHOXYFLAVONE	1.54479	1.73454
MIF ANTAGONIST, ISO-1	1.511	1.754
CHRYSINE	1.53148	1.73032
BUTYL PARABEN	1.62998	1.61112
ABACAVIR SULFATE	1.48119	1.7527
APOPTOSIS ACTIVATOR VI, CD437/AHPN	1.588	1.632
ALL TRANS RETINOIC ACID	1.7241	1.46047
TIZOXANIDE	1.452	1.73
VIDOFLUDIMUS	1.431	1.747
SAFINAMIDE MESYLATE (FCE28073)	1.665	1.513
TTNPB	1.65844	1.51735
TENYLIDONE	1.50121	1.6688
LEFLUNOMIDE	1.347	1.823
ONONETIN	1.62992	1.50798
VU 0364770	1.647	1.479
SB 204741	1.58747	1.51525
NSC 652287	1.478	1.621
CHLOROGENIC ACID	1.79841	1.28451
2',4'-DIHYDROXY-4-METHOXYCHALCONE	1.51148	1.56017
BUMETANIDE	1.21	1.859
REBEPRAZOLE SODIUM	1.391	1.678
O4I1	1.497	1.568
1-PHENYL-3-(2-THIAZOLYL)-2-THIOUREA	1.46409	1.58092
6-FORMYLINDOLO [3,2-B] CARBAZOLE	1.53763	1.50058
BF-170 HYDROCHLORIDE	1.74453	1.29138
KENPAULLONE	1.154	1.877
NSC 721648	1.502	1.523
L-(-)-NOREPINEPHRINE-(+)-BITARTRATE	1.467	1.551
4'-METHOXYFLAVONE	1.72119	1.29337
DIPHENYLUREA	1.57433	1.43833
ISOFORMONONETIN	1.39322	1.61681
BUTYLPARABEN	1.432	1.575
CLINDAMYCIN HYDROCHLORIDE	1.08018	1.92511
KENPAULONE	1.1461	1.84894
BIBR 1532	1.528	1.459
6,2'-DIMETHOXYFLAVONE	1.37709	1.60857
SULFALEN	1.005	1.974
O4I2	1.362	1.615
2-METHYL-6-(PHENYLETHYNYL)PYRIDINE	1.495	1.474
ACACETINE	1.40527	1.55891
ROBUSTIC ACID	1.49786	1.45877
TOREZOLID	1.392	1.559
CHIR-090	1.318	1.621
TEDIZOLID	1.403	1.533
PIPERINE	1.5	1.42
RABEPRAZOLE SODIUM	1.443	1.465
6-AZAURIDINE	1.40568	1.49602
IODOACETAMIDE	1.58607	1.30787
6,7-DIHYDROXYFLAVONE	1.41256	1.47157
TERIFLUNOMIDE	1.319	1.562
RUTAECARPINE	1.36252	1.51493
YL-109	1.371	1.504
MEFEXAMIDE HYDROCHLORIDE	1.37685	1.49359
MEXENONE	1.295	1.572
GW 3965 HCL	1.399	1.467
2-NP	1.379	1.485
EXALAMIDE	1.33074	1.5311
TAFAMIDIS	1.419	1.429
MN-CPX 3	1.428	1.411
LANSOPRAZOLE	1.169	1.67
5-METHOXYFLAVONE	1.40635	1.42806
MOLSIDOMINE	1.086	1.74
4'-HYDROXYCHALCONE	1.33051	1.47793
CIPROXIFAN HYDROCHLORIDE	1.51184	1.29423
BUXAMINE	1.234	1.558
COX-1 INHIBITOR, FR122047	1.454	1.333
CIPROXIFAN MALEATE	1.285	1.502
TRANS-RETINOIC ACID	1.432	1.347
ELESCLOMOL	1.676	1.1
S-RUXOLITINIB	1.402	1.374
ISOBUTAMBEN	1.34368	1.4316
BIFONAZOLE	1.452	1.322
PENICILLIN G POTASSIUM	1.05648	1.71609
RUXOLITINIB (INCB-18424) PHOSPHATE	1.258	1.514
NEUROPATHIAZOL	1.192	1.576
THIABENDAZOLE	1.41	1.352
IRIGENIN	1.36579	1.39217
RILUZOLE HCL	1.256	1.495
APIGENIN DIMETHYL ETHER	1.29195	1.45741
RESVERATROL	1.46	1.289
S/GSK1349572 (GSK1349572)	1.348	1.4
MDL 105,519	1.3965	1.34085
XANTHYLETIN	1.25748	1.47581
AS-604850	1.31	1.42
SAFINAMIDE	1.223	1.501
ENOXOLONE	1.221	1.503
FASENTIN	1.35	1.37
FEXINIDAZOLE	1.412	1.307
6-METHYL-2-(PHENYLETHYNYL)PYRIDINE HYDROCHLORIDE	1.55649	1.16169
NARINGENIN	1.46461	1.25241
PHENAMIL METHANESULFONATE	1.31762	1.39435
BTZ043 RACEMATE	1.321	1.388
6,3'-DIMETHOXYFLAVONE	1.21871	1.48781
OCTISALATE	1.072	1.629
EUPARIN	1.30615	1.38551
MPEP	1.257	1.425
PRIMULETIN	1.25317	1.41589
CLOMIPHENE CITRATE	0.93394	1.73037
ZM 336372	1.097	1.563
PROCAINE	1.075	1.584
AICA-RIBOSIDE, 5′-PHOSPHATE	1.358	1.299
PENICILLIN V POTASSIUM	1.09191	1.56061
APIGENIN-7-GLUCOSIDE	1.22177	1.4305
7,2'-DIHYDROXYFLAVONE	1.2673	1.38101
ISOLIQUIRITIGENIN	1.24228	1.40565
DAIDZIN	1.25052	1.39304
ODQ	1.30586	1.33608
2',4'-DIHYDROXYCHALCONE	1.2072	1.43008
VU 0357121	1.288	1.345
URB597	1.271	1.361
KAWAIN	1.28197	1.34841
METRIFUDIL	1.352	1.27532
ROXARSONE	1.077	1.545
GENISTIN	1.29758	1.32249
CHIR-99021	1.561	1.058
AR-A014418	1.35	1.269
L-ADRENALINE (EPINEPHRINE)	1.308	1.31
ECONAZOLE NITRATE	1.26133	1.34874
MYRIOCIN	1.264	1.346
IMAZALIL	1.294	1.312
VITAMIN A	1.346	1.258
3,4-DIDESMETHYL-5-DESHYDROXY-3'-ETHOXYSCLEROIN	1.23227	1.36876
P53 ACTIVATOR III, RITA	1.323	1.277
CLORGILINE HYDROCHLORIDE	1.22621	1.37336
HALAZONE	0.921	1.67
NAFADOTRIDE	1.00374	1.5843
TUG-770	1.306	1.282
GALANGIN	1.24307	1.34319
MEXENEONE	1.01988	1.55036
IQ-1	1.345	1.224
CIGLITAZONE	1.25923	1.30916
MK-5172	1.233	1.332
AMLEXANOX	1.073	1.491
MYRICETIN	1.222	1.342
BAICALIN	1.22322	1.33859
ABACAVIR	1.234	1.321
CROTAMITON	1.286	1.268
ACACETIN DIACETATE	1.25026	1.30025
HESPERETIN	1.227	1.319
IRAK-1/4 INHIBITOR I	1.36226	1.18306
DIPTERYXIN	1.31503	1.22818
N6-PHENYLADENOSINE	1.40612	1.12679
GW 9508	1.241	1.291
5,6-DEHYDROKAWAIN	1.21735	1.3135
GENKWANIN	1.20858	1.32006
4'-METHOXYCHALCONE	1.25287	1.27531
MIZOLASTINE	1.07	1.453
RITA	1.283	1.236
CPI-613	1.333	1.186
DYNAMIN INHIBITOR I, DYNASORE	1.215	1.303
INH1	1.261	1.256
(-)-GUAIOL	1.46189	1.05422
VU 0361737	1.131	1.382
CHOLEST-5-EN-3-ONE	1.41741	1.09481
DL-THREO-BETA-HYDROXYASPARTIC ACID	1.25922	1.25104
TIRAPAZAMINE	1.358	1.152
NECROSTATIN-1	1.147	1.363
XL413 (HYDROCHLORIDE)	1.221	1.287
SIB 1893	1.351	1.156
TYLOSIN	1.177	1.326
PHENYL AMINOSALICYLATE	0.95826	1.54167
AICA-RIBOSIDE	1.317	1.178
SODIUM SALICYLATE	1.204	1.288
ABIETIC ACID	1.34166	1.14922
LACTULOSE	1.12	1.37
PENTOXIFYLLINE	1.258	1.229
MITIGLINIDE CALCIUM	1.239	1.248
PIFITHRIN-Μ	1.25	1.235
BISPHENOL A	1.2167	1.26444
BAX CHANNEL BLOCKER	1.3	1.181
2',4'-DIHYDROXYCHALCONE 4'-GLUCOSIDE	1.20962	1.27053
ALLYLESTRENOL	1.241	1.239
ARTHONIOIC ACID	1.22565	1.25283
MURISTERONE A	1.217	1.261
PAZUFLOXACIN	1.32605	1.14974
WAY-362450	1.23	1.243
ANETHOLE TRITHIONE	1.309	1.161
AM-404	1.22367	1.24489
TAK-875	1.257	1.21
UCH-L1 INHIBITOR	1.23	1.236
ARN-509	1.304	1.162
ETHOXZOLAMIDE	1.18855	1.27588
NF-ΚB ACTIVATION INHIBITOR IV	1.203	1.258
EIF-2Α INHIBITOR, SALUBRINAL	1.238	1.222
GANT 58	1.298	1.159
STRONTIUM RANELATE	1.177	1.28
MK-2048	1.292	1.162
TMTD	1.097	1.357
NSC 74859 (S3I-201)	1.216	1.238
CCG 50014	1.127	1.326
HYDRALAZINE HYDROCHLORIDE	1.16716	1.28441
ETOFYLLINE	1.264	1.187
GDC-0879	1.148	1.302
VACUOLIN-1	1.301	1.148
BML-277	1.286	1.161
TOBRAMYCIN	1.246	1.199
LULICONAZOLE	1.338	1.106
SIRT1 INHIBITOR III	1.214	1.23
ANISINDIONE	1.08	1.363
AMILORIDE HYDROCHLORIDE	1.325	1.117
DOXORUBICIN HYDROCHLORIDE	1.26216	1.17958
CELASTROL, CELASTRUS SCANDENS	1.289	1.149
KNK437	1.175	1.262
2-(2-AMINOETHYL)PYRIDINE	0.99014	1.44557
U0126	1.25739	1.17571
OXYBENZONE	1.222	1.211
GIMERACIL	1.25	1.182
ELLAGIC ACID, DIHYDRATE	1.178	1.253
NEMADIPINE-A	1.174	1.257
PHENACYLAMINE HYDROCHLORIDE	1.20842	1.2215
AS-605240	1.202	1.227
RHAPONTIN	1.21221	1.2163
Y-27632	1.16	1.268
2-APB	1.242	1.185
NITRENDIPIN	1.061	1.366
DEXMEDETOMIDINE HCL (PRECEDEX)	1.177	1.247
PAPP	1.26269	1.16129
RONIDAZOLE	1.15	1.273
DISODIUM MONOFLUOROPHOSPHATE	1.193	1.229
TOFACITINIB (CP-690550, TASOCITINIB)	1.224	1.197
CIPROXIFAN	1.092	1.327
ANDARINE (GTX-007)	1.174	1.241
PRATOL	1.18673	1.22818
STEM-CELL FACTOR/C-KIT INHIBITOR, ISCK03	1.152	1.26
ISOSAKURANETIN	1.21448	1.19729
THYROID HORMONE RECEPTOR ANTAGONIST, 1-850	1.227	1.183
LH-846	1.025	1.384
MTEP (HYDROCHLORIDE)	1.151	1.258
ALPHA-CHLORALOSE	1.152	1.256
DL-ADRENALINE	1.207	1.197
2-METHYL-5-HYDROXYTRYPTAMINE MALEATE	1.05247	1.35092
FRAX597	1.111	1.292
RO 8-4304	1.20829	1.19422
T0070907	1.181	1.221
SQ 22536	1.146	1.253
T0901317	1.216	1.182
TETRAHYDROURIDINE	1.212	1.185
CLINOFIBRATE	1.341	1.056
MK-8245	1.244	1.152
SIRT2 INHIBITOR, AGK2	1.194	1.202
SB-366791	1.39224	1.00361
WAY-100635 HCL	1.257	1.138
UCH-L1 INHIBITOR II	1.223	1.169
CALPEPTIN	1.209	1.183
IDOXURIDINE	1.1128	1.27906
ABT-199 (GDC-0199 )	1.177	1.214
DAPTOMYCIN	1.184	1.207
4-DAMP METHIODIDE	1.14891	1.24111
TMPH HYDROCHLORIDE	1.24198	1.14653
CEFMENOXIME HCL	1.135	1.253
17ALPHA-HYDROXYPROGESTERONE	1.11047	1.27749
EMODIN	1.18238	1.20426
GPR120 MODULATOR 2	1.109	1.277
ASARALDEHYDE (ASARONALDEHYDE)	1.17	1.215
ALACINE	1.138	1.246
YS-035 HYDROCHLORIDE	1.1223	1.26092
2,3-BUTANEDIONE MONOXIME	1.27548	1.10718
EQUILIN	1.11729	1.26529
LERCANIDIPINE HYDROCHLORIDE HEMIHYDRATE	1.13581	1.24674
PROCAINAMIDE HCL	1.109	1.273
TOLVAPTAN (OPC-41061)	1.147	1.234
DERRUSTONE	1.06931	1.31019
PHORBOL 12-MYRISTATE 13-ACETATE	1.25883	1.11875
TRAPIDIL	1.268	1.109
TORCETRAPIB (CP-529414)	1.285	1.092
ANAGRELIDE	1.2	1.174
DIALLYL TRISULFIDE	1.32415	1.04902
NF-ΚB ACTIVATION INHIBITOR II, JSH-23	1.197	1.176
VALPROIC ACID SODIUM	1.252	1.12
CHLORZOXAZONE	1.134	1.237
N-METHYLQUIPAZINE DIMALEATE	1.141	1.23
RETUSIN 7-METHYL ETHER	1.26353	1.10565
NEPAFENAC	1.227	1.142
DYCLONINE HYDROCHLORIDE	0.95722	1.41088
AMPK ACTIVATOR	1.21	1.157
RAMIPRIL	1.093	1.274
SAXAGLIPTIN	1.252	1.114
CFTR-F508DEL CORRECTOR, KM11060	1.266	1.098
CILAZAPRIL MONOHYDRATE (INHIBACE)	1.236	1.128
CETIRIZINE 2HCL	1.261	1.103
EMTRICITABINE (EMTRIVA)	1.134	1.229
LACOSAMIDE	1.172	1.191
ARTEMETHER	1.216	1.146
XAV-939	1.18	1.181
ANACETRAPIB (MK-0859)	1.224	1.137
VX-809	1.2	1.16
ADENOSINE 5'-MONOPHOSPHATE	1.215	1.144
REMODELIN (HYDROBROMIDE)	1.129	1.229
INDOPROFEN	1.016	1.342
C-MYC INHIBITOR	1.152	1.206
PF-5274857	1.288	1.067
ABT-869	1.301	1.052
PARP INHIBITOR VI, NU1025	1.132	1.221
DOLUTEGRAVIR (SODIUM)	1.151	1.202
SULCONAZOLE NITRATE	1.1549	1.19795
CLEVIPREX	1.201	1.149
ANTEPAN	1.132	1.218
NARATRIPTAN HCL	1.11	1.237
SIRT1/2 INHIBITOR IV, CAMBINOL	1.163	1.182
AZAPHEN (DIHYDROCHLORIDE MONOHYDRATE)	1.068	1.276
SALICYLANILIDE	1.266	1.078
RIBAVIRIN	1.194	1.15
TOLL-LIKE RECEPTOR 7 LIGAND II	1.212	1.132
ABT-888 (VELIPARIB)	1.159	1.184
AZLOCILLIN SODIUM	1.213	1.13
BUTYL 4-AMINOBENZOATE	1.06	1.282
HYDROQUINONE	1.055	1.286
DIMESNA	1.139	1.202
A 922500	1.181	1.156
TSCHIMGANINE	1.14934	1.18739
FTORAFUR	1.33388	1.00251
ML 161	1.215	1.121
4-CHLOROMERCURIBENZOIC ACID	1.1951	1.14046
L-CANAVANINE	1.17798	1.15751
DEPOFEMIN	1.068	1.267
BARICITINIB	1.093	1.241
2-AMINOETHANETHIOL	1.158	1.176
BIO	1.26126	1.07248
GERALDOL	1.13399	1.19854
EQUOL	1.086	1.245
NB-598 (MALEATE)	1.21	1.121
3-ALPHA,21-DIHYDROXY-5-ALPHA-PREGNAN-20-ONE	1.25896	1.07079
HHANTAG	0.977	1.352
MICONAZOLE	1.042	1.287
ESTRADIOL METHYL ETHER	1.15323	1.17574
TEMOCAPRIL HCL	1.151	1.177
CAY10505	1.162	1.166
RIVASTIGMINE TARTRATE	1.105	1.221
EVACETRAPIB (LY2484595)	1.133	1.193
MANIDIPINE	1.089	1.235
TALAROZOLE	1.097	1.226
(-)-ASARININ	1.14675	1.17235
MILRINONE	1.204	1.115
CORVOTONE	1.161	1.158
BMS-707035	1.206	1.113
SDZ-205,557 HYDROCHLORIDE	1.18728	1.13152
VX-222	1.135	1.183
CGS-21680 HYDROCHLORIDE	1.1069	1.21104
ZONISAMIDE SODIUM	1.14041	1.17719
NBQX DISODIUM	1.12269	1.19491
CHOLINE THIEOPHYLLINATE	1.14	1.177
NITROFURANTOIN	1.052	1.265
ATENOLOL	1.258	1.059
ALL-TRANS-RETINOL	1.25813	1.05652
BUTOCONAZOLE	1.0933	1.22117
A-315456	1.11845	1.19595
PANTOPRAZOLE SODIUM HYDRATE	1.322	0.991
S1P1 RECEPTOR AGONIST, SEW2871	1.174	1.139
BETAXOLOL	1.115	1.198
SB 705498	1.143	1.17
DEHYDROABIETAMIDE	1.09143	1.22058
(±)-2-AMINO-7-PHOSPHONOHEPTANOIC ACID	1.22079	1.09051
BMS-708163 (AVAGACESTAT)	1.278	1.033
SASAPYRINE	1.151	1.159
MOXIFLOXACIN HCL	1.046	1.264
H-8 DIHYDROCHLORIDE	1.20722	1.10203
OSTARINE (MK-2866)	1.147	1.162
DANOPREVIR	1.137	1.171
ALLANTOIN	1.215	1.093
ACETYL-BETA-METHYLCHOLINE CHLORIDE	1.05448	1.25256
AQUACRINE	1.076	1.231
ACTINOMYCIN D	1.21763	1.08872
GSK-2656157	1.238	1.068
VISMODEGIB	1.167	1.139
POMIFERIN DIMETHYL ETHER	1.30252	1.00313
2-HYDROXYSACLOFEN	1.12362	1.18194
12-DEOXYPHORBOL 13-PHENYLACETATE 20-ACETATE	1.21366	1.09186
ENOXACIN SESQUIHYDRATE	1.124	1.181
CLAVULANIC ACID	1.208	1.097
3,7-DIHYDROXYFLAVONE	1.12688	1.17777
VARESPLADIB (LY315920)	1.195	1.109
MINOCYCLINE HCL	1.083	1.221
TROMETAMOL	1.092	1.212
FLUOROETHYL	1.23	1.073
NIMODIPINE	1.133	1.17
TROLOX	1.082	1.221
PHENYTOIN SODIUM	1.293	1.008
DOXAPRAM HCL	1.189	1.112
TOFACITINIB (CITRATE)	1.071	1.23
LUMIRACOXIB	1.09318	1.20718
SIRT1 INHIBITOR IV, (S)-35	1.189	1.111
TSCHIMGANIDIN	1.15069	1.14928
XL765 (SAR245409)	1.069	1.23
PTAEROXYLIN	1.09074	1.20755
1-(2-METHOXYPHENYL)PIPERAZINE HYDROCHLORIDE	1.09633	1.20176
ML130	1.134	1.164
ATGLISTATIN	1.147	1.151
D-CAMPHOR	0.994	1.304
DIMERCAPROL	1.22207	1.07534
PRAMOXINE HYDROCHLORIDE	1.11993	1.17738
LONAFARNIB (SCH66336)	1.052	1.245
LYOTHYRONINE	1.107	1.189
PARECOXIB	1.171	1.125
BENDAMUSTINE HCL	1.187	1.109
3-METHYLCHOLANTHRENE	1.18163	1.11386
AMMONIUM PYRROLIDINEDITHIOCARBAMATE	1.27381	1.0216
SCOPINE HCL	1.19	1.105
ALRESTATIN	1.038	1.257
BUTAMBEN	1.09077	1.20336
DAPHNETIN	1.11379	1.18032
STATTIC	1.1506	1.1433
GEMFIBROZIL	1.087	1.206
PROPIONYL-L-CARNITINE HCL	1.019	1.274
SC-560	1.091	1.202
TTP 22	1.1	1.193
L(-)-NOREPINEPHRINE BITARTRATE	1.25751	1.03544
SB 415286	1.11991	1.17256
SEMUSTINE	1.274	1.018
L-750,667 TRIHYDROCHLORIDE	1.2865	1.00522
KB-NB 77-78	1.141	1.15
OCTOCRILENE	1.147	1.143
INCB 28060	1.195	1.095
N-ACETYLPROCAINAMIDE HYDROCHLORIDE	1.17875	1.10973
SKLB 610	1.149	1.139
HDM2 E3 LIGASE INHIBITOR	1.174	1.114
OMADACYCLINE (MESYLATE)	1.273	1.015
SCH-202676 HYDROBROMIDE	1.20901	1.07849
COMBINAL E	1.233	1.054
PICEID	1.21631	1.06836
OLEIC ACID	1.13859	1.14573
APOPTOSIS INHIBITOR	1.169	1.115
CELIPROLOL HCL	1.188	1.096
DOXOFYLLINE	1.147	1.137
DEPHOSTATIN	1.01668	1.2669
AMOXICILLIN	1.164	1.119
BTO-1	1.14201	1.14069
ASTAXANTHIN	1.21047	1.0722
1-BENZYLIMIDAZOLE	1.02913	1.25198
3-AMINOPROPIONITRILE FUMARATE	1.1774	1.10338
CHLORAZANIL HYDROCHLORIDE	1.039	1.241
TENOFOVIR	1.033	1.246
YANGONIN	1.05955	1.21925
STAT5 INHIBITOR	1.167	1.111
METYRAPONE	1.213	1.064
NEURODAZINE	1.195	1.082
BREFELDIN A	1.14536	1.13087
ECONAZOLE	1.027	1.249
CA 1001	1.195	1.081
PHENOXYBENZAMINE HYDROCHLORIDE	1.18047	1.09547
ARISTOLOCHIC ACID	1.32074	0.955158
PARP INHIBITOR XII	1.118	1.157
STAT3 INHIBITOR III, WP1066	1.097	1.178
NICOTINIC ACID	1.134	1.141
MOCLOBEMIDE	1.07759	1.19599
(6R)-5,6,7,8-TETRAHYDRO-L-BIOPTERIN HYDROCHLORIDE	1.16667	1.10686
(-)-NICOTINE HYDROGEN TARTRATE SALT	1.20957	1.0638
AWD 131-138	1.127	1.146
PROTIONAMIDE	1.126	1.147
SANDOZ 58-035	1.11017	1.16248
DABIGATRAN	1.141	1.131
SB 215505	1.20675	1.06472
9-DIHYDRO-13-ACETYLBACCATIN III	1.187	1.084
MONTELUKAST	1.024	1.247
AMIPRILOSE HYDROCHLORIDE	1.15673	1.11359
CHRYSANTHEMYL ALCOHOL	1.15462	1.11555
DL-MENTHOL	1.016	1.254
5-(N-METHYL-N-ISOBUTYL)AMILORIDE	1.16295	1.10617
A-205804	1.082	1.187
HISTONE LYSINE METHYLTRANSFERASE INHIBITOR	1.123	1.145
RABEPRAZOLE	1.14554	1.12184
TJU103	1.082	1.185
CEPHALOTHIN SODIUM	1.14	1.127
BENIDIPINE HCL	1.13901	1.12658
LUMACAFTOR(VX 809)	1.145	1.12
6-METHOXY-1,2,3,4-TETRAHYDRO-9H-PYRIDO[3,4B] INDOLE	1.04856	1.21624
LUFENURON	1.10948	1.15477
ENTECAVIR HYDRATE	1.143	1.121
REV 5901	1.04084	1.22313
OLIGOMYCIN C	1.17587	1.08752
STAT3 INHIBITOR VII	1.076	1.187
OLOMOUCINE	1.18427	1.07788
4-METHYLPYRAZOLE HYDROCHLORIDE	1.0243	1.23775
E2F INHIBITOR, HLM006474	1.132	1.13
YC-1	1.125	1.136
ERASTIN	1.174	1.087
PROSTAGLANDIN E1	1.1263	1.13404
FURAZOLIDONE	1.031	1.229
CADIN-4-EN-10-OL	1.18152	1.07762
BESTATIN	1.12077	1.13836
EPICATECHIN	1.05577	1.20302
PARP INHIBITOR I, 3-ABA	1.156	1.102
DICLOFENAC SODIUM	1.105	1.153
NP118809	1.082	1.175
UK-5099	1.103	1.154
ENOXIMONE	1.13188	1.12441
AT-406	1.097	1.159
NAADP RECEPTOR MODULATOR	1.176	1.08
DEXLANSOPRAZOLE	1.13559	1.11958
TNF-Α ANTAGONIST III, R-7050	1.131	1.124
PHLORETIN	1.14327	1.11131
TELOMERASE INHIBITOR IX	0.916	1.338
MOROXYDINE HCL	1.255	0.999
5-AMINO-2-HYDROXY-BENZOIC ACID	1.2226	1.03122
OXOTREMORINE SESQUIFUMARATE SALT	1.17044	1.08329
TROXIPIDE	1.00835	1.24526
L-ALPHA-METHYL-P-TYROSINE	1.07707	1.17644
PAROMOMYCIN SULFATE	1.123	1.13
SEPIAPTERIN	1.13979	1.11312
SU 6656	1.19586	1.05613
ACETYLTHIOCHOLINE CHLORIDE	1.08137	1.16966
ALMOTRIPTAN MALATE (AXERT)	1.172	1.079
(+)-ISOCORYDINE HYDROCHLORIDE	1.00768	1.24318
ENZASTAURIN (LY317615)	1.154	1.096
ALPHA-METHYL-5-HYDROXYTRYPTAMINE MALEATE	1.09264	1.157
1-(2-METHYL-5-NITRO-IMIDAZOL-1-YL)-PROPAN-2-OL	1.14988	1.09971
N,N'-DIACETYL-1,6-DIAMINOHEXANE	1.16922	1.07981
DIXANTHOGEN	1.21	1.039
CIPROFLOXACIN HCL	1.061	1.187
ISORHAMNETINE	1.01681	1.23028
10,11-DIMETHOXYSTRYCHNINE	1.152	1.095
5-NONYLOXYTRYPTAMINE	1.04563	1.20052
SERTACONAZOLE (NITRATE)	1.13	1.116
CARMOFUR	1.1861	1.05925
ADENOSINE	1.197	1.048
Beta-ESTRADIOL 17-VALERATE	1.152	1.093
LCQ-908	1.115	1.13
CALCITRIOL	1.17659	1.06696
ROPIVACAINE HYDROCHLORIDE	1.139	1.104
CEPHALEXIN HYDRATE	1.25054	0.992033
2,6-DIHYDROXY-4-METHOXYTOLUENE	1.21126	1.03102
MYRISTICIN	1.0996	1.14251
BOVINOCIDIN	1.10804	1.13407
GHF-5074	1.135	1.107
ESTROPIPATE	1.038	1.204
VORICONAZOLE	1.054	1.188
10058-F4	1.05489	1.18669
N-ETHYLMALEIMIDE	1.22098	1.0204
AMPALEX	1.125	1.116
PRL-3 INHIBITOR	1.147	1.094
PICEATANNOL	1.152	1.089
ESTRONE BENZOATE	1.12826	1.11242
SMC PROLIFERATION INHIBITOR-2W	1.083	1.157
TAK-700	1.119	1.12
AZD1283	1.166	1.073
WY-14643	1.226	1.013
THIOCTIC ACID	1.028	1.211
GW 0742	1.033	1.205
TIDEGLUSIB	1.112	1.126
LANATOSIDE C	1.082	1.155
(±)-ISOPROTERENOL HYDROCHLORIDE	1.25479	0.981906
BULLEYACONOTINE A	1.04199	1.1947
NS-1619	1.0162	1.21987
ELTROMBOPAG (SB-497115-GR)	1.114	1.122
1,1-DIMETHYLBIGUANIDE, HYDROCHLORIDE	1.073	1.163
PEMIROLAST POTASSIUM	1.236	1
ZINC UNDECYLENATE	1.241	0.994
ESTRADIOL	1.049	1.186
COUMERMYCIN A1	1.10045	1.13197
BMS-806 (BMS 378806)	1.146	1.086
SB-3CT	1.189	1.043
HSP90 INHIBITOR, CCT018159	1.112	1.12
ZAFIRLUKAST	0.98906	1.24198
FERUTININ	1.08403	1.14664
(±)-ALPHA-LIPOIC ACID	1.03283	1.19768
OCTINOXATE	1.09161	1.13879
DERRUSNIN	1.02496	1.20533
AC-55649	1.18404	1.04617
R(-)-N6-(2-PHENYLISOPROPYL)ADENOSINE	0.94334	1.2868
SODIUM OXAMATE	1.12095	1.10799
NITRARINE·2HCL	1.22666	1.00142
DIATRIZOIC ACID	1.185	1.043
SALIRASIB	1.127	1.101
TCS 1102	1.161	1.067
BAICALEIN	1.13	1.098
KAINIC ACID	1.065	1.163
3-DEOXO-3BETA-HYDROXYMEXICANOLIDE 16-ENOL ETHER	1.1006	1.12698
NICOTINAMIDE	1.022	1.205
OG-L002	1.149	1.078
5'-(N-CYCLOPROPYL)CARBOXAMIDOADENOSINE	1.192	1.035
3-HYDROXY-1,2-DIMETHYL-4(1H)-PYRIDONE	1.12572	1.1009
DOXAPRAM (HYDROCHLORIDE HYDRATE)	1.168	1.058
SECINH3	1.111	1.115
METHOPRENE ACID	1.09855	1.12668
CEFOSELIS (SULFATE)	1.124	1.101
A-966492	1.009	1.216
UCH-L3 INHIBITOR	1.146	1.079
XANTHONE	1.07018	1.15464
(+)-MATRINE	1.095	1.129
JAK2 INHIBITOR III, SD-1029	1.146	1.078
METRONIDAZOLE	1.265	0.959
ML347	1.062	1.161
AOB2796	1.112	1.111
MUPIROCIN	1.117	1.106
RALTEGRAVIR (MK-0518)	1.116	1.106
CW-069	1.097	1.125
CIS-AZETIDINE-2,4-DICARBOXYLIC ACID	1.05072	1.17085
CEP-32496	1.025	1.196
AM-966	1.101	1.119
IMIDAZOL-4-YLACETIC ACID SODIUM SALT	1.13708	1.08245
NFAT ACTIVATION INHIBITOR III	1.105	1.114
TENELIGLIPTIN	1.113	1.106
OBLIQUIN	1.08883	1.12996
TURRAEANTHIN	1.1399	1.07811
GEMIFIOXACIN MESYLATE	1.142	1.076
ARTEMESININ	1.16641	1.05128
TAZOBACTAM	1.11271	1.10441
2',3'-DIDEHYDRO-3'-DEOXYTHYMIDINE	1.15163	1.06547
TENOFOVIR DISOPROXIL FUMARATE	1.167	1.05
APIXABAN	1.1	1.117
ANTIPYRINE	1.189	1.028
RUFINAMIDE (BANZEL)	1.075	1.142
UCL 2077	1.07199	1.14458
NIFLUMIC ACID	1.067	1.149
HEXESTROL	1.08	1.136
FELYPRESSIN	1.084	1.132
CCG-4986	0.99372	1.22213
PIRENZEPINE DIHYDROCHLORIDE	1.11279	1.10284
MAFENIDE HYDROCHLORIDE	1.14721	1.06817
VGX-1027	1.06358	1.15155
MOEXIPRIL HCL	1.084	1.131
ACETRIZOIC ACID	0.947	1.268
PHYTOSPHINGOSINE	1.16339	1.05116
FENPIVERINIUM BROMIDE	1.05396	1.16051
CARYOPHYLLINE	1.15628	1.0579
TRIFLUSAL	1.031	1.183
DYDROGESTERONE	1.145	1.069
NEOMYCIN SULFATE	1.067	1.147
(-)-PERILLIC ACID	1.05671	1.15707
LUPEOL	1.1519	1.06169
METACYCLINE HYDROCHLORIDE	1.189	1.024
PMSF (PHENYLMETHYLSULFONYL FLUORIDE)	1.122	1.091
NITISINONE	1.149	1.064
LAROPIPRANT	1.127	1.086
BMS 777607	1.107	1.106
AM-679	1.119	1.094
2-METHOXY-5 (6)EPOXY-TETRAHYDROCARYOPHYLLENE	1.08757	1.12458
5-NITRO-2-(3-PHENYLPROPYLAMINO)BENZOIC ACID	1.00228	1.20985
B,G-METHYLENEADENOSINE 5'-TRIPHOSPHATE 2NA	1.098	1.114
TSU-68 (SU6668)	1.011	1.201
ESI-09	1.105	1.107
NU6027	1.07611	1.1356
MYOSEVERIN	0.991	1.22
L-ARGININE	1.10816	1.10202
CAPITROL	1.165	1.044
COUMAPHOS	1.03	1.178
TYRPHOSTIN 1	1.15414	1.05331
DESVENLAFAXINE	1.167	1.04
MITOTANE	1.08743	1.11929
CATHEPSIN INHIBITOR 1	1.116	1.09
LUPETIDIN	1.026	1.18
SIBUTRAMINE	1.195	1.011
FLURBIPROFEN (ANSAID)	1.148	1.058
S-ETHYLISOTHIOUREA HYDROBROMIDE	1.01658	1.18925
KAEMPFEROL-7-NEOHESPERIDOSIDE	1.23743	0.968314
FLUCYTOSINE	1.04647	1.1591
SUCRALFATE	1.034	1.171
Beta-ARK1 INHIBITOR	1.123	1.081
PIK-294	1.071	1.133
LINEZOLID	1.024	1.18
LEVOSULPIRIDE	1.125	1.079
ANTIMYCIN A1	1.10105	1.10172
URSOCHOLANIC ACID	1.0071	1.19501
L-CYCLOSERINE	1.089	1.113
CHLOPHENADIONE	1.046	1.156
DICTAMNINE	1.13585	1.06615
HYPOCRELLIN A	1.14038	1.06149
GERANYLGERANIOL	1.07662	1.12481
4Α-PHORBOL 12-MYRISTATE 13-ACETATE	1.11633	1.08502
PACHYRRHIZIN	1.11053	1.09061
ATP (ADENOSINE-TRIPHOSPHATE)	1.09	1.111
BIRB 796 (DORAMAPIMOD)	1.247	0.954
WIN 62,577	1.05117	1.14956
TYRPHOSTIN AG 555	1.06216	1.13815
MOXIDECTIN	1.081	1.119
PSI-6130	1.101	1.099
ACIPIMOX	1.013	1.187
PROSTAGLANDIN F2Α	1.0996	1.09998
TALC	1.12	1.079
CHLORAMPHENICOL	1.185	1.013
ACINITRAZOL	1.333	0.865
SITAFLOXACIN (HYDRATE)	1.073	1.124
ESOMEPRAZOLE MAGNESIUM (NEXIUM)	1.111	1.085
CYSTEAMINE HYDROCHLORIDE	1.00038	1.19554
HOMOVERATRYLAMINE	1.06332	1.1323
BUTYLATED HYDROXYTOLUENE	1.18453	1.01063
LERSIVIRINE	1.079	1.116
MEDETOMIDINE HCL	1.1	1.095
ADENINE SULFATE	1.164	1.031
GARDENIN B	1.03503	1.1594
AUTOPHAGY INHIBITOR, 3-MA	1.123	1.071
PYRANTEL TARTRATE	1.03	1.164
5-(N,N-HEXAMETHYLENE)AMILORIDE	1.05955	1.13358
4-ANDROSTEN-4-OL-3,17-DIONE	1.09146	1.1016
T863	1.087	1.106
24(S)-HYDROXYCHOLESTEROL	1.21534	0.977539
2,6-DIMETHOXYQUINONE	1.32539	0.866887
CLONIDINE HYDROCHLORIDE	1.01977	1.17226
TRANYLCYPROMINE (2-PCPA) HCL	1.143	1.049
5HPP-33	1.113	1.079
DORIPENEM HYDRATE	1.146	1.046
NITROMIDE	1.012	1.18
PF-04217903	1.147	1.044
RG7388	1.26	0.931
COUMOPHOS	1.02896	1.16144
HPGDS-INHIBITOR-1	1.154	1.036
CHROMOCARBE	1.049	1.141
CEFTRIAXONE SODIUM	1.091	1.099
APICIDIN, FUSARIUM SP.	1.089	1.101
2-NAPHTHOL	1.099	1.091
VT-464	1.148	1.041
PD 128907 HCL	1.192	0.997
CX-4945	0.795	1.394
KARTOGENIN	1.14	1.049
CB 1954	0.96165	1.22721
3,4'-DIMETHOXYFLAVONE	0.98679	1.20155
CCG-2046	1.1518	1.03632
AM-095	1.088	1.1
GLYCOGEN PHOSPHORYLASE INHIBITOR	1.147	1.041
GM 6001	1.15	1.038
DUBINIDINE	1.10938	1.07812
XK469	1.13614	1.05113
7-HYDROXY-2'-METHOXYISOFLAVONE	1.14471	1.04248
AMFEPRAMONE HCL	1.074	1.113
ZILEUTON	0.877	1.31
TETRACYCLINE HCL	1.16	1.027
AS 604850	1.12163	1.06501
ZOLPIDEM TARTRATE	1.20571	0.980446
(±)-METOPROLOL (+)-TARTRATE	1.21555	0.970517
NITHIAMIDE	1.09303	1.09292
SULFATHIAZOLE SODIUM	1.098	1.087
RANITIDINE HYDROCHLORIDE	1.09324	1.09171
COUMESTROL	1.05629	1.12812
LEVOMEFOLATE (CALCIUM)	1.125	1.058
MALATHION	0.996	1.187
COLISTIN SULFATE	1.066	1.117
STREPTOMYCIN SULFATE	1.166	1.017
SU 4312	1.0588	1.1242
SU 9516	1.03963	1.14335
N-(3,3-DIPHENYLPROPYL)GLYCINAMIDE	1.11545	1.06708
RETINOL	1.06739	1.11494
TYRPHOSTIN AG 527	1.07907	1.1031
4,4'-DIMETHOXYDALBERGIONE	1.15824	1.02391
DITHIOPROPANOL	0.991	1.191
ATRA-BA HYBRID	1.02	1.162
ACETYLCYSTEINE	0.979	1.203
MECLOFENAMIC ACID SODIUM	1.22604	0.95595
(±)-CIS-PIPERIDINE-2,3-DICARBOXYLIC ACID	1.10463	1.07736
ANGOLENSIN (R)	1.101	1.08088
GRAVEOLINE	1.07147	1.11017
BILOBALIDE	1.08907	1.09131
FARNESOL	1.04709	1.13324
ADENOSINE PHOSPHATE	1.12911	1.05097
ACECLOFENAC	1.147	1.033
PROTOPORPHYRIN IX	1.035	1.145
METAPROTERENOL	1.21173	0.967684
GITOXIGENIN	1.08037	1.09877
N-OLEOYLDOPAMINE	1.05616	1.12293
BUTOCONAZOLE NITRATE	1.092	1.087
RADOTINIB	1.052	1.127
CEFPIRAMIDE ACID	1.074	1.105
(1,2,5,6-TETRAHYDROPYRIDIN-4-YL)METHYLPHOSPHINIC ACID	1.104	1.075
HEPTAMINOL HCL	1.092	1.087
3BETA-HYDROXY-23,24-BISNORCHOL-5-ENIC ACID	1.0718	1.10707
TOSUFLOXACIN TOSYLATE	1.11777	1.06065
BORNYL ACETATE	1.176	1.002
RITODRINE HCL	1.101	1.077
ISOPRENALINE HCL	1.112	1.066
AUSTRALINE·HCL	1.09845	1.07951
EPROBEMIDE	1.078	1.099
CP-91149	1.102	1.075
BEDAQUILINE	1.167	1.01
CORTISONE ACETATE	1.106	1.071
BUCLADESINE	1.045	1.132
2-CHLOROADENOSINE TRIPHOSPHATE TETRASODIUM	1.09676	1.08023
S-NITROSOGLUTATHIONE	1.09795	1.07902
(±)-IBOTENIC ACID	1.09381	1.08255
GLIMEPIRIDE	0.958	1.218
ETHAMBUTOL DIHYDROCHLORIDE	1.122	1.054
RETIGABINE	1.147	1.029
SC-514	1.038	1.137
ACETYLSALICYLIC ACID	1.179	0.996
4-AMINOBUTYRIC ACID	1.027	1.148
ACA	1.088	1.087
2-(HYDROXYMETHYL)PYRIDINE	0.984	1.19
SALMETEROL	1.11178	1.06133
IOX1	1.138	1.035
SPARFLOXACIN	1.142	1.031
1-AMINO-1-CYCLOHEXANECARBOXYLIC ACID HYDROCHLORIDE	1.16425	1.00856
ESTRADIOL VALERATE	1.106	1.066
BIAPENEM	1.088	1.084
CYCLOPIAZONIC ACID	1.0741	1.09742
RETINOIC ACID	1.13556	1.03592
IMPERATORIN	1.07278	1.09868
9,10-DIHYDROLYSERGOL	1.09454	1.07671
CORALYNE CHLORIDE	1.09528	1.07591
m-3M3FBS	1.098	1.073
EPZ005687	1.089	1.082
GSK 1292263	1.048	1.123
CEPHALEXIN (CEFALEXIN)	1.138	1.033
MK-0752	1.186	0.985
TETRAETHYLAMMONIUM CHLORIDE	1.15522	1.01479
N-DESMETHYL ENZALUTAMIDE	1.06	1.11
SMND-309	1.145	1.025
NU7441 (KU-57788)	1.082	1.088
PTP INHIBITOR V, PHPS1	1.093	1.077
HONOKIOL	1.125	1.045
MESTRANOL	0.993	1.177
S(-)-CARBIDOPA	1.206	0.964
CGP-7930	1.04502	1.12483
CEPHALOSPORIN C ZINC SALT	1.12408	1.04553
BUTEIN	1.04136	1.12795
EPZ011989	1.047	1.122
CINROMIDE	1.007	1.162
1-(2-CHLOROPHENYL)-1-(4-CHLOROPHENYL)-2,2-DICHLOROETHANE	1.14787	1.02068
COLCHICINE, COLCHICUM AUTUMNALE	1.111	1.057
EG00229	1.07	1.098
ANISOMYCIN, STREPTOMYCES GRISEOLUS	1.149	1.019
LAQUINIMOD	1.126	1.042
3-OXOURSAN (28-13)OLIDE	1.13241	1.03495
PEUCENIN	1.04945	1.11756
BENZOYLPAS	1.035	1.132
MIDODRINE HCL	1.093	1.074
NORETHINDRONE	1.143	1.024
ISOGUVACINE HYDROCHLORIDE	1.03018	1.1364
S15535	1.06023	1.1062
SODIUM FLUOROACETATE	1.08178	1.08442
BIS DEMETHOXYCURCUMIN	1.09645	1.06959
Z-L-PHE CHLOROMETHYL KETONE	1.06082	1.10522
ENIPORIDE	1.171	0.995
TRAM-34	1.125	1.04
NSI-189	1.091	1.074
NORADRENALINE BITARTRATE MONOHYDRATE	1.072	1.093
VX-765	1.066	1.099
PRAVASTATIN (SODIUM)	1.148	1.017
NOR-BINALTORPHIMINE DIHYDROCHLORIDE	1.09861	1.06607
GELSEMINE·HCL	1.06289	1.10146
6(5H)-PHENANTHRIDINONE	1.19214	0.972044
CPD000112560;RUTIN	1.06503	1.09904
AM-281	1.074	1.09
PROSTAGLANDIN E2	1.09472	1.06913
DEOXYSHIKONIN	1.20937	0.95372
TROLEANDOMYCIN	1.07086	1.09221
D-ASPARTIC ACID	1.086	1.077
TOLNAFTATE	1.01	1.153
WARFARIN	1.233	0.93
(±)-NOREPINEPHRINE (+)BITARTRATE	1.04159	1.12083
4-HYDROXYBENZHYDRAZIDE	1.07994	1.08208
L-MENTHOL	0.904	1.258
APD 668	1.054	1.108
P1,P4-DI(ADENOSINE-5')TETRAPHOSPHATE AMMONIUM	1.051	1.111
CYCLOCREATINE	1.07995	1.08176
NORDIHYDROGUAIARETIC ACID FROM LARREA DIVARICATA (CREOSOTE BUSH)	1.02203	1.13951
5-(N,N-DIMETHYL)AMILORIDE HYDROCHLORIDE	1.04034	1.12112
COLESEVELAM	1.112	1.049
SOBETIROME	1.114	1.047
TRICHLOROISOCYANURIC ACID	1.075	1.086
ROCURONIUM BROMIDE	1.109	1.052
CARIPRAZINE	1.088	1.072
ADENINE HCL	1.1	1.06
MITOCHONDRIAL DIVISION INHIBITOR, MDIVI-1	1.086	1.074
GW-1100	1.076	1.084
MC1568	1.149	1.011
ORSELLINIC ACID	1.06002	1.09952
SANGUINARINE	1.15171	1.00761
SBE-Β-CD	1.153	1.006
EUPHOL	1.00686	1.15201
SPECTINOMYCIN	1.1271	1.03157
SIVELESTAT (SODIUM TETRAHYDRATE)	1.154	1.004
QUIPAZINE, N-METHYL-, DIMALEATE	1.03051	1.12703
BROXIQUINOLINE	1.024	1.133
VEMURAFENIB (PLX4032)	1.12	1.037
CYPERMETHRIN	1.05544	1.10153
PELLETIERINE HYDROCHLORIDE	1.07041	1.08643
TRANS-ANETHOLE	1.032	1.124
GUANETHIDINE MONOSULFATE	1.047	1.109
PONALRESTAT	1.099	1.057
BECLAMIDE	1.131	1.025
BACITRACIN ZINC	1.142	1.014
MELEZITOSE	1.13626	1.01951
M-IODOBENZYLGUANIDINE HEMISULFATE	0.95246	1.20299
LANOSTEROL ACETATE	1.10555	1.04965
PINOCEMBRIN	1.07423	1.0809
PHENSUXIMIDE	1.034	1.121
IMEGLIMIN (HYDROCHLORIDE)	1.101	1.054
(±)-BAY K 8644	1.149	1.006
C5A RECEPTOR ANTAGONIST, W-54011	1.162	0.993
ALARELIN	1.196	0.959
MHPG PIPERAZINE	1.07288	1.08192
TYRPHOSTIN AG 808	1.09764	1.05712
RETINOIC ACID P-HYDROXYANILIDE	1.09336	1.06136
SULFURETINE	1.06939	1.08532
TBB	1.02006	1.13458
LDN-57444	1.078	1.076
BEHENIC ALCOHOL	1.061	1.093
PLX-4720	1.094	1.06
4-METHOXYDALBERGIONE	1.06178	1.09219
ARISTOLOCHIC ACID A	1.1066	1.04686
EVOXINE	1.10368	1.04959
8-(4-CHLOROPHENYLTHIO)-CAMP SODIUM	1.11402	1.03916
CANAGLIFLOZIN (HEMIHYDRATE)	1.095	1.058
CHAETOMELLIC ACID A	1.1201	1.03276
MELOXICAM SODIUM	1.0575	1.09518
CEDROL	1.11366	1.03847
FENOPROFEN CALCIUM	1.132	1.02
RACECADOTRIL	1.091	1.061
EFAVIRENZ	1.091	1.061
PRAZIQUANTEL	1.2	0.952
GLUCOCORTICOID RECEPTOR MODULATOR, CPDA	1.151	1.001
TILBROQUINOL	1.194	0.958
TRANS-4-COTININECARBOXYLIC ACID	1.08315	1.06797
CGS 21680 HCL	1.12	1.031
ESTRONE	1.09	1.061
ITRACONAZOLE	1.098	1.053
DEXMEDETOMIDINE	1.085	1.066
SMIP004	1.104	1.047
REPARIXIN L-LYSINE	1.095	1.056
SB 328437	1.014	1.137
ICARIIN	1.05439	1.09635
SYRINGETINE-3-GLUCOSIDE	1.11442	1.03601
A77 1726	1.079	1.071
ARGINASE INHIBITOR 1	1.067	1.083
TIAGABINE	1.087	1.063
APOMORPHINE HYDROCHLORIDE HEMIHYDRATE	1.10149	1.0482
TOLMETIN	1.068	1.081
SENECIONINE	1.08172	1.06723
OCHRATOXIN A	1.09713	1.05168
CARBAGLU	1.042	1.106
HOMATROPINE METHYLBROMIDE	0.967	1.181
JZL195	1.082	1.066
BENSERAZIDE HCL	1.043	1.105
MEPIRIZOLE	1.04026	1.10759
2-METHYLTHIOADENOSINE TRIPHOSPHATE TETRASODIUM	1.04937	1.09816
FOMEPIZOLE HYDROCHLORIDE	1.02909	1.11842
NG-NITRO-L-ARGININE	1.04348	1.10371
4,5,6,7-TETRAHYDROISOXAZOLO[5,4-C]PYRIDIN-3-OL	1.107	1.04
ACETAZOLAMIDE	0.944	1.203
OXALIPLATIN	1.16	0.987
NCS-356	0.98835	1.15841
STACHYDRINE	1.04887	1.09771
BERGENIN	1.09237	1.05384
CENTROPHENOXINE HYDROCHLORIDE	0.93304	1.21317
TIAGABINE HYDROCHLORIDE	1.109	1.037
PHENELZINE SULFATE	0.96379	1.18132
NF-ΚB ACTIVATION INHIBITOR III	0.928	1.217
CM 346(OBENOXAZINE)	1.057	1.088
MECAMYLAMINE HYDROCHLORIDE	0.97424	1.17075
CHARTREUSIN	1.10842	1.03655
BETAZOLE HYDROCHLORIDE	1.05352	1.0913
LEVOFLOXACIN	1.02323	1.12156
RSC133	1.081	1.063
MELOXICAM	1.187	0.957
WAY-100635 MALEATE SALT	1.112	1.032
C6 CERAMIDE	1.10295	1.04099
(±)-2-AMINO-3-PHOSPHONOPROPIONIC ACID	1.12316	1.02043
L-THEANINE	1.07931	1.06398
OXOLAMINE	1.1	1.042
GALETERONE (TOK-001)	1.07	1.072
OBETICHOLIC ACID	1.023	1.119
TIANEPTINE SODIUM	1.049	1.093
RUTIN	1.089	1.053
ANGUIZOLE	1.029	1.113
BAKUCHIOL	1.05261	1.08928
NA-P-TOSYL-L-LYSINE CHLOROMETHYL KETONE HYDROCHLORIDE	1.11006	1.0312
HYDRASTININE HYDROCHLORIDE	1.03688	1.10428
(±)-ANABASINE	1.05746	1.0837
(-)-MK-801 HYDROGEN MALEATE	1.14005	1.00109
LINOPIRDINE	0.9873	1.15382
CCPA	1.08617	1.05492
QUEBRACHITOL	1.10989	1.03116
GABACULINE	1.085	1.056
RAS-NET (ELK-3) PATHWAY INHIBITOR, XRP44X	1.096	1.045
HEXAMETHYLENETETRAMINE	1.167	0.974
NEOMYCIN SULPHATE B (FRAMYCETIN SULPHATE)	1.065	1.076
MYLOSAR	1.013	1.128
SSR128129E	1.051	1.09
TAMSULOSIN	1.088	1.053
OSALMID	1.066	1.075
AG-14361	1.087	1.054
TRIMETHOPRIM	1.051	1.09
ZERUMBONE	1.07649	1.06414
3-AMINOPROPYLPHOSPHONIC ACID	1.06427	1.0762
PRALIDOXIME CHLORIDE	1.06572	1.07466
LFM-A13	1.15411	0.986207
URIDINE TRIPHOSPHATE TRISODIUM	1.08375	1.05647
AZILSARTAN KAMEDOXOMIL	0.983	1.157
ABT-333	1.056	1.084
TOPIROXOSTAT	1.127	1.013
SPECTINOMYCIN DIHYDROCHLORIDE	1.132	1.008
CYPROTERONE ACETATE	1.027	1.113
GW 5074	1.14734	0.992149
(+)-GIBBERELLIC ACID	1.06898	1.07031
L-N6-(1-IMINOETHYL)LYSINE HYDROCHLORIDE	1.0495	1.08978
EMPAGLIFLOZIN	1.107	1.032
WZ3146	1.092	1.047
CASPOFUNGIN (ACETATE)	1.062	1.077
FOLINIC ACID CALCIUM SALT PENTAHYDRATE	1.088	1.051
EFLOXATE	1.06269	1.07619
SYRINGIC ACID	1.0631	1.07568
3,5-DIIODO-4-HYDROXYPHENYLPROPIONIC ACID	1.10997	1.02828
4-(1H-PYRAZOL-4-YL)-7-((2-(TRIMETHYLSILYL)ETHOXY)METHYL)-7H-PYRROLO[2,3-D]PYRIMIDINE	1.106	1.032
ISOXICAM	1.049	1.089
L-GLUTAMIC ACID	1.058	1.08
SIRT1/2 INHIBITOR VIII, SALERMIDE	1.015	1.123
R(-)-APOCODEINE HYDROCHLORIDE	1.14314	0.994448
FEROLINE	1.06336	1.07371
EPHEDRINE HYDROCHLORIDE	1.199	0.938
6-O-Α-MALTOSYL-Β-CYCLODEXTRIN	1.08	1.057
LEVOSIMENDAN	1.08	1.057
AFOBAZOLE (HYDROCHLORIDE)	1.06	1.077
A 61603 HBR	1.077	1.06
LOXOPROFEN	0.779	1.358
BENDAZOL	1.166	0.971
GABACULINE HYDROCHLORIDE	1.02915	1.10783
INDOLE-3-BUTYRIC ACID	1.05948	1.07731
ISOTECTORIGENIN, 7-METHYL ETHER	1.00639	1.13035
REACTIVE BLUE 2	1.14666	0.989603
BEDAQUILINE (TMC207; R207910)	1.047	1.089
HOMOTAURINE	1.027	1.109
ETODOLAC	1.022	1.114
BENGENIN	1.22	0.916
(±) ALPHA-METHYLSEROTONIN MALEATE	1.049	1.087
FG-4592	1.064	1.072
SODIUM 4-AMINOSALICYLATE	1.223	0.913
ACETAMIDE	1.03497	1.10018
IMETIT DIHYDROBROMIDE	1.00747	1.12767
DIPRAGLURANT	1.025	1.11
BETA-ESTRADIOL	1.07579	1.05872
APOCYNIN	1.084	1.05
BINDARIT	1.099	1.035
L-HISTIDINE HYDROCHLORIDE	1.10589	1.0276
PICOLAMINE	1.125	1.008
CAMOSTAT MESILATE	1.088	1.045
OCTYL 4-METHOXYCINNAMATE	1.039	1.094
PAMIDRONATE DISODIUM	1.084	1.049
CEVADINE	1.10366	1.0284
TOLFENAMIC ACID	0.934	1.198
FLUTAMIDE	0.959	1.173
MINOXIDIL	1.092	1.04
LY 404039	1.03	1.102
5'-N-METHYLCARBOXAMIDOADENOSINE	1.106	1.026
CYSTEINE PROTEASE INHIBITOR (HYDROCHLORIDE)	0.994	1.138
BUFALIN	1.14486	0.986906
HA-1004 HYDROCHLORIDE	1.13161	1
6,7-ADTN HYDROBROMIDE	1.15422	0.977242
ADENOSINE, N-(2-HYDROXYCYCLOPENTYL)-, (1S-TRANS)- [CAS]	1.25155	0.879655
DIOSMIN	0.877	1.254
TORCETRAPIB	1.072	1.059
DEXPANTHENOL	1.062	1.069
DIHYDROTANSHINONE	1.08085	1.05007
PANTOTHENIC ACID(D) NA SALT	1.09226	1.03815
UNGERINE NITRATE	1.05298	1.07737
CHRYSIN DIMETHYL ETHER	1.01436	1.11572
IRON CHELATOR, DP44MT	1.086	1.044
RIFAXIMIN	1.077	1.053
METIAMIDE	1.065	1.065
BMS-626529	1.113	1.017
DETOMIDINE HCL	1.064	1.066
MONASTROL	1.057	1.073
LEVONORGESTREL	1.031	1.099
GENISTEIN	1.066	1.064
3-DEAZANEPLANOCIN A (DZNEP)	1.047	1.083
LAGOCHILIN	1.0918	1.03772
SDM25N	1.0486	1.08078
TAS-301	1.055	1.074
CPI-169	1.074	1.055
CINTRAMIDE	1.056	1.073
EDOXABAN	1.089	1.04
4-HYDROXYPHENYLRETINAMIDE	1.116	1.013
PROPITOCAINE HCL	1.17	0.959
NALOXONE BENZOYLHYDRAZONE	1.13459	0.993616
S0859	1.138	0.99
TG100-115	1.091	1.037
ZALTOPROFEN	1.048	1.08
TENOXICAM	1.157	0.971
L-ASPARTIC ACID	1.075	1.053
BETA-ESCIN	1.07582	1.05215
CHLOROCRESOL	1.05698	1.07078
UBENIMEX	1.12	1.007
SULFADIMETHOXINE	1.16	0.967
TOLL-LIKE RECEPTOR MODULATOR	1.075	1.052
NIMORAZOLE	1.08	1.047
CHINIOFON	0.945	1.182
BOSENTAN HYDRATE	1.028	1.099
PNPG	1.122	1.005
GADODIAMIDE (OMNISCAN)	1.08	1.047
NALOXONE METHIODIDE	1.08	1.047
PURMORPHAMINE	1.043	1.084
3-HYDROXYFLAVONE	1.07979	1.04699
N-ARACHIDONYLGLYCINE	1.03151	1.09513
KETOROLAC TROMETHAMINE	1.00884	1.11726
SUCCIMER	1.054	1.072
BUTYRYLCHOLINE CL	1.02	1.106
INOLITAZONE (DIHYDROCHLORIDE)	1.099	1.027
URSODEOXYCHOLIC ACID	1.055	1.071
2-DEOXY-D-GLUCOSE	1.153	0.973
S(+)-ISOPROTERENOL (+)-BITARTRATE	1.14464	0.981319
TETRAHYDROPAPAVERINE·HCL	1.11739	1.00832
COLCHICEINE	1.07484	1.05082
SULFAPHENAZOLE	1.0889	1.03666
5-AMINOPENTANOIC ACID HYDROCHLORIDE	1.07283	1.05255
ZUCAPSAICIN	1.096	1.029
ALLOPURINOL	1.066	1.059
ZAPRINAST	1.085	1.04
YLF-466D	1.091	1.034
FLAVOKAWAIN A	1.08005	1.04489
TYRPHOSTIN AG 112	0.99906	1.12573
PHOSPHORAMIDON DISODIUM	1.02757	1.09702
PENTOLINIUM DI[L(+)-TARTRATE]	1.10021	1.02438
RG108	1.084	1.04
CHLORAL HYDRATE	0.989	1.135
GENTAMYCIN SULFATE	1.042	1.082
LEVETIRACETAM	1.181	0.943
RADEZOLID	1.032	1.092
AMOXICILLIN (TRIHYDRATE)	1.127	0.997
METHOXAMINE HCL	1.088	1.036
CLOPIDOGREL (PLAVIX)	1.11	1.014
DIMETRIDAZOLE	1.126	0.998
TROPINE	1.04019	1.08338
ANABASAMINE HYDROCHLORIDE	1.07222	1.05102
CFTRINH-172	1.113	1.01
PD 151746	1.09	1.033
ZOLMITRIPTAN	0.968	1.155
SMILAGENIN	1.11088	1.01161
PINACIDIL MONOHYDRATE	1.02945	1.09262
DEOXYCHOLIC ACID	1.03511	1.08689
ABIRATERONE (CB-7598)	1.115	1.007
ANGIOGENESIS INHIBITOR	1.015	1.107
PYRANTEL PAMOATE	1.202	0.92
DL-GLUTAMINE	0.886	1.236
SUMATRIPTAN SUCCINATE	1.032	1.09
( R )-3-CARBOXY-4-HYDROXYPHENYLGLYCINE	1.119	1.003
L-DEOXYALLIIN	1.12494	0.996912
MESALAMINE	1.08085	1.04076
DICROTALIC ACID	1.069	1.052
RO 61-8048	1.078	1.043
EIF-2Α INHIBITOR II, SAL003	0.96	1.161
BENZYLADENINE	0.886	1.235
13-O-ACETYLPHORBOL	1.15339	0.967206
CGS-15943	1.07667	1.04377
EUDESMINE	1.04758	1.07245
NANDROLONE DECANOATE	1.069	1.051
MESNA	1.06	1.06
CLEVIDIPINE BUTYRATE	1.14	0.98
METHSUXIMIDE	1.157	0.963
GSK 343	1.064	1.056
RUXOLITINIB (INCB018424)	0.99	1.13
POTASSIUM IODIDE	1.074	1.046
PTP1B INHIBITOR	1.013	1.107
TALTIRELIN	1.126	0.994
AZILSARTAN MEDOXOMIL (TAK-491)	1.054	1.066
(-)-PHYSOSTIGMINE	1.03736	1.08235
3-ACETAMIDOCOUMARIN	1.00895	1.11042
HYDROCOTARNINE HBR	1.0733	1.04588
METHAZOLAMIDE	0.914	1.205
PENICILLIN G SODIUM SALT	1.17	0.949
NS309	1.049	1.07
CYANOCOBALAMIN	1.108	1.011
MEROPENEM (TRIHYDRATE)	1.051	1.068
NORHARMANE	1.05746	1.06094
HESPERITINE	1.02675	1.09154
TYLOSIN TARTRATE	0.95	1.168
CREATININE	0.861	1.257
WISKOSTATIN	1.047	1.071
S3I-201;NSC 74859	1.099	1.018
JNJ 1661010	0.965	1.152
FLUBENDAZOLE	1.163	0.954
DICHLORISONE ACETATE	0.791	1.326
(+,-)-OCTOPAMINE HCL	0.998	1.119
INOSITOL	1.143	0.974
CCR4 ANTAGONIST	1.101	1.016
FIMASARTAN(BR-A-657)	1.028	1.089
PEFLOXACIN	0.994	1.123
RACLOPRIDE	1.13898	0.977352
DICOUMAROL	1.04256	1.07367
AP-III-A4 (HYDROCHLORIDE)	1.09	1.026
FLAVOXATE HCL	1.086	1.03
ENZALUTAMIDE	1.106	1.01
HEAT SHOCK PROTEIN INHIBITOR I	1.067	1.049
METHSCOPOLAMINE	1.077	1.039
TRO 19622	1.101	1.015
ADENOSINE-5'-MONOPHOSPHATE NA(AMP)	1.085	1.031
MEPARFYLON	1.16663	0.949254
C2 PHYTOCERAMIDE	1.07499	1.04047
CHLORPYRIFOS	1.08308	1.03211
5-HYDROXYTRYPTOPHAN (5-HTP)	1.081	1.034
NVP-BVU972	1.078	1.037
EPINEPHRINE BITARTRATE	1.262	0.853
APTAL	1.047	1.068
7-(HYDROXYIMINO)CYCLOPROPA[B]CHROMEN-1A-CARBOXYLATE ETHYL ESTER	1.095	1.02
FLUOROCYTOSINE	1.055	1.06
OTILONIUM BROMIDE	1.114	1.001
CAFESTOL ACETATE	1.05391	1.06101
Alpha-SOLANINE	1.02652	1.08827
DL-THIORPHAN	0.92724	1.1872
STUGERON	1.105	1.009
PHENYLEPHRINE HCL	1.084	1.03
1-(M-CHLOROPHENYL)-BIGUANIDE HYDROCHLORIDE	0.93819	1.17523
N-METHYLISOLEUCINE	0.91076	1.20254
(±)-CPP	1.01874	1.09449
SULFAMETHOXAZOLE	1.112	1.001
KEMANTANE	1.103	1.01
HC-030031	0.992	1.121
(+)-BICUCULLINE	1.06	1.053
FAMCICLOVIR	0.983	1.13
SB 225002	1.07	1.043
ILAPRAZOLE SODIUM	1.067	1.046
LY-367265	1.05077	1.06202
ML204	1.034	1.078
FORMOTEROL	1.023	1.089
TRIETHYLENETHIOPHOSPHORAMIDE	1.095	1.017
LUTEOLIN	1.009	1.103
CATHEPSIN S INHIBITOR	1.11	1.002
3-AMINOBENZAMIDE	1.09673	1.01467
ROCCELLIC ACID	1.05643	1.05479
TYRPHOSTIN 47	1.04359	1.06745
DESVENLAFAXINE SUCCINATE	1.054	1.057
AF 353	1.062	1.049
BROMFENAC SODIUM	1.088	1.023
(S)-3-HYDROXYPHENYLGLYCINE	1.068	1.043
TOLMETIN SODIUM	1.08911	1.02156
THREONINE (L)	1.04762	1.06287
CEFUROXIME AXETIL	1.01679	1.09338
D-GLUTAMIC ACID	1.102	1.008
FLAVIN MONONUCLEOTIDE	1.223	0.887
STIGMASTEROL	1.091	1.019
DIBEKACIN	1.0373	1.0723
XANTHOPTERIN	1.08313	1.02625
MYCLOBUTANIL	1.031	1.078
SFRP-1 INHIBITOR	1.072	1.037
LAMOTRIGINE	1.202	0.907
PHENOLPHTHALEIN	1.208	0.901
TETRAETHYLTHIURAM DISULFIDE	1.09815	1.01085
JL-18	1.10168	1.00718
S(-)-ETICLOPRIDE HYDROCHLORIDE	0.97727	1.13122
BISMUTH SUBSALICYLATE	1.02115	1.08695
P7C3-A20	1.024	1.084
POLOXIN	1.114	0.994
GSK J4 HCL	1.075	1.033
NA+/H+ EXCHANGER ISOFORM-1 INHIBITOR	1.023	1.085
EMD638683 (S-FORM)	1.021	1.087
(±)-SKF 38393, N-ALLYL-, HYDROBROMIDE	1.03653	1.07112
DARUNAVIR ETHANOLATE	1.046	1.061
LOBENDAZOLE	1.081	1.026
(S)-TEDIZOLID	1.012	1.095
PF-04971729	1.051	1.056
CEFOXITIN SODIUM	0.931	1.176
HIV-1 INTEGRASE INHIBITOR	1.082	1.025
17B-ESTRADIOL	1.10155	1.00513
2-BENZOYL-5-METHOXYBENZOQUINONE	1.02813	1.07809
DALBERGIONE	1.07315	1.03303
2-(2-AMINOETHYL)ISOTHIOUREA DIHYDROBROMIDE	1.05198	1.05413
MK-2866	1.122	0.984
NIZATIDINE	1.053	1.053
RAF265	1.099	1.007
DOCOSA-4Z,7Z,10Z,13Z,16Z,19Z-HEXAENOIC ACID	1.03582	1.0695
N-CHLOROPHENYL-N-HEXYLPIPERAZINE	1.111	0.994
ZALTIDINE	1.073	1.032
DIZOCILPINE (MK 801)	1.022	1.083
NADIFLOXACIN	1.012	1.093
PI3K INHIBITOR X	1.065	1.04
SULFACARBAMIDE	1.09676	1.0081
THIOPHENE, 5-BROMO-2-(4-FLUOROPHENYL)-3-[4-(METHYLSULFONYL)PHENYL]- [CAS]	1.06943	1.03537
ARL 67156 TRISODIUM SALT	1.11253	0.991826
PANCURONIUM	0.85726	1.24695
BEPHENIUM HYDROXYNAPTHOATE	1.02246	1.08162
DL-CARNITINE	1.073	1.031
BALAGLITAZONE	1.032	1.072
BENZYL ALCOHOL	1.114	0.99
GINGEROL	1.14116	0.962714
13-CIS-RETINOL	1.07759	1.02617
LUTEOLIN-3',7-DIGLUCOSIDE	1.06547	1.03809
FAMPRIDINE	1.05724	1.04604
5-(N-ETHYL-N-ISOPROPYL)AMILORIDE	1.045	1.05811
(±)-1-AMINOCYCLOPENTANE-TRANS-1,3-DICARBOXYLIC ACID	1.099	1.004
DACARBAZINE (DTIC-DOME)	1.095	1.008
PLURISLN 1	1.041	1.062
KB-R7943	1.13	0.973
ANACARDIC ACID	1.111	0.992
TOREMIPHENE CITRATE	1.10129	1.00149
FENCHLONINE	1.042	1.06
FERULIC ACID	1.042	1.06
PF 03716556	1.11	0.992
DGAT1-IN-1	1.004	1.098
AZD-1480	0.994	1.108
R-7128	1.068	1.034
VITAMIN D2	0.957	1.145
PURPUROGALLIN	1.05821	1.04333
R(-)-SCH-12679 MALEATE	1.10157	0.999952
TRELAGLIPTIN SUCCINATE	1.071	1.03
ENALAPRIL	1.278	0.823
GSK 3787	1.038	1.063
BIX 01294	1.068	1.033
MENTHYL BENZOATE	1.05014	1.05037
SYROSINGOPINE	1.03221	1.06794
PREDNISONE	1.018	1.082
OXANTEL PAMOATE	1.107	0.993
STANOZOLOL	1.098	1.002
NELARABINE	1.111	0.989
BISCOMATE	1.125	0.975
1-AMINOBENZOTRIAZOLE	1.0439	1.05591
PIPERIC ACID	1.07212	1.02764
NALBUPHINE	1.18826	0.911386
CHLOROXYLENOL	1.02936	1.07021
BALOFLOXACIN	1.055	1.044
FEXOFENADINE HCL	1.068	1.031
CGP 55845	1.095	1.004
WZ 811	1.024	1.075
IBANDRONIC ACID	0.993	1.106
GUANIDINYL-NALTRINDOLE DI-TRIFLUOROACETATE	1.1088	0.989912
PROXYPHYLLINE	1.03698	1.06158
PEFLOXACINE MESYLATE	1.01825	1.0803
FENACLON	1.06569	1.03249
HETACILLIN POTASSIUM	1.178	0.92
TH-237A	1.069	1.029
I2906	1.027	1.071
(2S)-A-ETHYLGLUTAMIC ACID	1.088	1.01
VELIPARIB	1.084	1.014
MK-6892	1.019	1.079
HH SIGNALING ANTAGONIST VII, JK184	1.075	1.023
7ACC1	1.057	1.04
RNA POLYMERASE III INHIBITOR	1.069	1.028
DOXERCALCIFEROL (HECTOROL)	1.04	1.057
CEPAZINE	1.01	1.087
QUINESTROL	1.186	0.911
DALCETRAPIB	1.098	0.999
ZIBOTENTAN	1.113	0.984
DEOXYADENOSINE	1.02645	1.07042
Gamma-SECRETASE INHIBITOR VI	1.063	1.033
TROPICAMIDE	1.045	1.051
BORNEOL	1.099	0.997
METHYLCOBALAMIN	1.066	1.03
PNU 22394 HCL	1.102	0.994
ADOPRAZINE	1.045	1.051
CARBAMYL-B-METHYLCHOLINE CL	1.02	1.076
P-AMINOCLONIDINE HYDROCHLORIDE	1.01902	1.07686
ARSENIC TRIOXIDE	1.03549	1.05998
TERBUTALINE SULFATE	1.11	0.985
ARGATROBAN	1.128	0.967
HIF-1 INHIBITOR	1.051	1.044
Beta-SECRETASE INHIBITOR IV	1.008	1.087
CZC 24832	1.019	1.076
GLYCOPYRROLATE	1.069	1.026
PALIFOSFAMIDE	1.017	1.078
ACETARSOL	1.03519	1.05932
BOLDINE	1.04794	1.04622
IPTG	1.084	1.01
ETOMIDATE	1.054	1.04
BML-190	1.053	1.041
LOXOPROFEN SODIUM	1.01558	1.07825
HARPAGOSIDE	1.04101	1.05241
L(+/-)-ALLIIN	1.042	1.05118
L-CANAVANINE SULFATE	1.10156	0.991579
(±)-THREO-1-PHENYL-2-DECANOYLAMINO-3-MORPHOLINO-1-PROPANOL HYDROCHLORIDE	1.01502	1.07798
FENACLONUM	1.102	0.991
TEPRENONE	1.096	0.997
CEPHRADINE	1.094	0.999
CINOCTRAMIDE	0.996	1.097
HH/GLI ANTAGONIST, GANT61	1.065	1.028
C646	1.033	1.06
VIOMYCIN SULFATE	1.115	0.978
JW 55	1.06	1.033
ATROPINE METHYL NITRATE	1.099	0.994
GW 405833 HYDROCHLORIDE	1.07601	1.01607
EPRINOMECTIN	0.97	1.122
5'-N-ETHYLCARBOXAMIDOADENOSINE	1.064	1.028
NORTADALAFIL	1.019	1.073
MENATETRENONE	1.013	1.079
DMOG	1.049	1.043
SN-GLYCERO-3-PHOSPHOCHOLINE	1.089	1.003
BETA-NAPHTHOL	1.06631	1.02562
CLODRONIC ACID	1.11662	0.9744
SOTALOL	1.064	1.027
ACETANILIDE	0.881	1.21
SULFANITRAN	1.015	1.076
CHLOROTRIANISENE	1.031	1.06
TELENZEPINE HYDROCHLORIDE	1.0539	1.03674
TYRPHOSTIN AG 126	1.16576	0.924801
P-MPPF DIHYDROCHLORIDE	0.99842	1.09207
PERUVOSIDE	1.02968	1.06063
DIOLANE	1.2	0.89
DELTORPHIN II	1.11	0.98
DL-2-AMINO-3-PHOSPHONOPROPIONIC ACID	1.095	0.995
ATB-346	1.112	0.978
THIAMINE HYDROCHLORIDE	1.097	0.993
MLN120B	1.056	1.034
NEDAPLATIN	1.049	1.041
5-HYDROXYMETHYL TOLTERODINE (PNU 200577)	1.034	1.056
SR-95531	1.10368	0.985348
2-CHLOROADENOSINE	1.019	1.07
THYMOPENTIN	1.119	0.97
ONO-AE3-208	1.057	1.032
INAMRINONE	1.09359	0.995048
MEPHETYL TETRAZOLE	1.11986	0.968614
OCTOCRYLENE	1.0122	1.076
CASTANOSPERMINE	1.12722	0.960868
AUSTRICIN	1.04512	1.04295
NIMESULIDE	1.141	0.947
SIMVASTATIN SODIUM	1.041	1.047
SMI-4A	1.025	1.063
EX 527 (SELISISTAT)	1.079	1.009
PIH	1.043	1.045
A 438079 (HYDROCHLORIDE)	1.037	1.051
S-SULFO-L-CYSTEINE SODIUM SALT	1.109	0.979
EPZ5676	1.051	1.037
FELBAMATE	1.091	0.997
AMINOPHYLLINE ETHYLENEDIAMINE	1.04796	1.03936
1,3-PROPANEDISULFONIC DISODIUM	1.098	0.989
HYDROXYHEXAMIDE	0.967	1.12
MATRINE ((+)-MATRINE)	1.107	0.98
(PHE4)-DERMORPHIN (1-4) AMIDE	1.061	1.026
FUSIDINE	0.984	1.103
PENTETRAZOL	1.082	1.005
EPZ-6438	1.035	1.052
TROGLITAZONE	1.04502	1.04197
LACTOSE MONOHYDRATE	1.02717	1.05934
PIFITHRIN-MU	1.1837	0.90278
17-BETA-ESTRADIOL 3,17-DIPROPIONATE	1.036	1.05
BISOPROLOL FUMARATE	1.044	1.042
CIDOFOVIR	1.067	1.019
EPZ004777 HCL	1.051	1.035
BENZTHIAZIDE	1.053	1.033
ACETYL-GERANYGERANYL-CYSTEINE	1.0823	1.00369
BETA-AMYRIN	1.08669	0.999151
Y-27632 DIHYDROCHLORIDE	1.04137	1.04442
IRIDIN	0.77309	1.31254
PAROXETINE	1.16448	0.921046
ACETYL-GERANYL-CYSTEINE	1.05292	1.0322
SYNEPHRINE	1.005	1.08
PIOGLITAZONE HYDROCHLORIDE	0.96991	1.1146
1H-IMIDAZOLE-5-CARBOXYLIC ACID, 1-(1-PHENYLETHYL)-, ETHYL ESTER, (R)- [CAS]	1.04646	1.03801
SODIUM NITROPRUSSIDE DIHYDRATE	1.03067	1.05367
RIBOFLAVIN	1.082	1.002
HYDROXYTOLUIC ACID	1.054	1.03
SALVINORIN A	1.085	0.999
METHYL CARBAMATE	1.071	1.013
ACECLIDINE HCL	1.003	1.081
TCPOBOP	1.07404	1.00989
1-METHYLIMIDAZOLE	1.05962	1.02427
CHLORTHALIDONE	0.99219	1.0916
MK-886	1.15128	0.932439
CHOLINE BROMIDE	1.00084	1.08282
BWB70C	1.15752	0.925864
1,4-NAPHTHOQUINONE	1.03011	1.05293
SULFINPYRAZONE	1.005	1.078
RIVAROXABAN	1.045	1.038
MDL 73005EF HCL	1.096	0.987
4-CHLOROPHENOL	1.067	1.016
TC-DAPK 6	1.028	1.055
(-)-HA-966	1.076	1.007
(S)-A-AMINO-3-HYDROXY-5-METHYL-4-ISOXAZOLEPROPIONIC ACID	1.134	0.949
DIPYROCETYL	1.01633	1.06662
QUERCITRIN	1.08867	0.993811
JUAREZIC ACID	1.04924	1.03289
GW 1929	1.014	1.068
ALPHA-TOCHOPHERYL ACETATE	1.02118	1.06065
AZOMYCIN	1.0604	1.02137
CALCIPOTRIOL	1.07071	1.01104
PERSEITOL	1.08356	0.998128
(±)-TAXIFOLIN	1.18734	0.894111
CHAULMOSULFONE	1.05888	1.02248
CEFPODOXIME PROXETIL	1.02562	1.05551
G-D-GLUTAMYLGLYCINE	1.076	1.005
BETAINE HCL	1.089	0.992
TRIACETIN	0.917	1.164
GABA	0.942	1.139
AMISULPRIDE	1.06	1.021
5-HYDROXYPYRAZINE-2-CARBOXYLIC ACID	1.082	0.999
ANTHRALIN	1.007	1.074
INCB 024360	1.012	1.069
NIMUSTINE HYDROCHLORIDE	1.03864	1.04219
MOLINDONE HYDROCHLORIDE	1.02987	1.05093
IGURATIMOD	1.094	0.986
SARAFLOXACIN HCL	1.091	0.989
MDV3100 (ENZALUTAMIDE)	1.09	0.99
DEXIBUPROFEN	1.121	0.959
SULISOBENZONE	1.132	0.948
GR 46611	0.99328	1.08671
DL-P-CHLOROPHENYLALANINE METHYL ESTER HYDROCHLORIDE	1.04042	1.03939
5-FLUOROINDOLE-2-CARBOXYLIC ACID	1.05664	1.0231
N-ACETYL-5-HYDROXYTRYPTAMINE	0.95249	1.12723
2',3-DIHYDROXY-4,4',6'-TRIMETHOXYCHALCONE	1.07957	1.00009
SULFISOXAZOLE ACETYL	1.04257	1.03691
TRAMIPROSATE	1.05715	1.02226
S(-)-WILLARDIINE	1.08443	0.994713
CIS-4-AMINOCROTONIC ACID	1.031	1.048
PNU-120596	1.019	1.06
LAVENDUSTIN A	1.04772	1.03115
N-OLEOYLETHANOLAMINE	1.02434	1.05438
ETHYL PARABEN	1.06044	1.01818
SULFACHLORPYRIDAZINE	1.04913	1.02934
DIACEREIN	1.056	1.022
DIGOXIGENIN	0.984	1.094
GAMMA-SECRETASE MODULATOR 1	1.032	1.046
BENZYL BENZOATE	1.048	1.03
ACETYLCHOLINE CHLORIDE	1.006	1.072
L-(-)-Α-METHYLDOPA	0.993	1.085
2'-DEOXYURIDINE	1.045	1.033
STEVIOSIDE	1.13276	0.945197
ETHAMBUTOL HYDROCHLORIDE	0.99047	1.08747
AZOBENZENE	1.07254	1.00505
PIRENZEPINE HYDROCHLORIDE	1.05167	1.02587
FH 1; NSC12407	1.073	1.004
OCTREOTIDE ACETATE	1.037	1.04
ORG 27569	1.02	1.057
TEMEPHOS	1.103	0.974
DEACETOXY(7)-7-OXOKHIVORINIC ACID	1.05308	1.02353
PROSTAGLANDIN B1	1.06577	1.01069
EPINEPHRINE HCL	1.028	1.048
TASQUINIMOD	1.064	1.012
TRELAGLIPTIN	1.074	1.002
GUANABENZ ACETATE	1.076	1
CCT007093	1.068	1.008
PHENETHYLAMINE HYDROCHLORIDE	1.03065	1.04498
S(+)-RACLOPRIDE L-TARTRATE	1.04183	1.03338
PAROXYPROPIONE	1.03565	1.03936
TIOTROPIUM BROMIDE	1.037	1.038
GAMMA-SECRETASE MODULATOR 3	1.053	1.022
CARBENICILLIN DISODIUM	1.049	1.026
5-CHLORO-3-[(3,5-DIMETHYLPYRROL-2-YL)METHYLENE]-2-INDOLINONE	1.058	1.017
LEVOCARNITINE	1.04617	1.02867
PHLORACETOPHENONE	1.04663	1.02816
ACETYL-11-KETO-Β-BOSWELLIC ACID, BOSWELLIA SERRATA	1.024	1.05
(RS)-A-METHYLSERINE-O-PHOSPHATE	1.044	1.03
CLINDAMYCIN PHOSPHATE	1.067	1.007
VERATRIDINE	0.999	1.075
TIROFIBAN HYDROCHLORIDE MONOHYDRATE	1.031	1.043
3ALPHA-HYDROXY-4,4-BISNOR-8,11,13-PODOCARPATRIENE	1.02345	1.05019
PROTOPORPHYRIN IX DISODIUM	0.98764	1.08594
N-OLEOYLETHANOLAMIDE	1.0493	1.02379
AGOMELATINE	1.021	1.052
LIDOCAINE	1.052	1.021
OXONIC ACID (POTASSIUM SALT)	0.981	1.092
ACECLIDINE	1.072	1.001
FAMOTIDINE	1.031	1.042
CFTR INHIBITOR-172	1.066	1.007
BUTANEFRINE HYDROCHLORIDE	1.197	0.876
EDETATE DISODIUM	1.08133	0.99113
CHAULMOOGRIC ACID	1.04299	1.02917
U-73122	1.06267	1.00941
PSI-7977	1.075	0.997
CAY10683	1.035	1.037
GSK 525768A	1.051	1.021
MARBOFLOXACIN	1.041	1.031
OXACILLIN SODIUM	0.917	1.155
ETHINYL ESTRADIOL	0.98052	1.09052
PRONETALOL	1.112	0.959
DICLOFENAC DIETHYLAMINE	0.939	1.132
URACIL	1.081	0.99
ZCL278	1.013	1.058
LCK INHIBITOR 2	1.046	1.025
A-769662	1.037	1.034
BASIBROL	1.01	1.061
POLIUMOSIDE	1.089	0.982
2-THIOURACIL	1.04096	1.0298
TUBOCURARINE CHLORIDE	1.054	1.016
APOPTOSIS INHIBITOR II, NS3694	1.066	1.004
GDC-0449 VISMODEGIB	1.055	1.015
CHLORINDIONE	0.99592	1.07386
LACTOBIONIC ACID	1.03958	1.03
3-MORPHOLINOSYDNONIMINE HYDROCHLORIDE	1.03694	1.03239
CLOPIDOGREL	1.048	1.021
DIETHYLCARBAMAZINE CITRATE	1.116	0.953
CEVIMELINE HYDROCHLORIDE HEMIHYDRATE	1.08	0.989
CLOPIDOL	0.852	1.217
CLOTHIAPINE	1.065	1.004
DAMINOZIDE	1.051	1.018
ASPIRIN	1.06249	1.00632
DJENKOLIC ACID	0.99165	1.07695
FORMOTEROL FUMARATE DIHYDRATE	1.04861	1.01992
O-(CARBOXYMETHYL)HYDROXYLAMINE HEMIHYDROCHLORIDE	0.96132	1.10712
NORETHYNODREL	0.992	1.076
GLYBURIDE	1.054	1.014
VIGABATRIN	1.076	0.992
MK-5108 (VX-689)	1.079	0.989
NAN-190 HYDROBROMIDE	0.9836	1.08427
GALANGINE	1.00109	1.06651
(+)-CINCHONINE	1.00611	1.06135
HOMOHARRINGTONINE	1.06672	1.00069
HETERATISINE	1.02485	1.04253
NIPECOTIC ACID	1.06725	0.999761
(1R,3R,4S)-1-AMINOCYCLOPENTANE-1,3,4-TRICARBOXYLIC ACID	1.053	1.014
2'-DEOXYCYTIDINE (HYDROCHLORIDE)	1.107	0.96
SULFANILYLUREA	1.103	0.964
PAMBA	1.062	1.005
CHLOROAMBUCIL	0.947	1.12
SUCRALOSE	0.999	1.068
GADOBUTROL	1.031	1.036
DL-ALPHA-DIFLUOROMETHYLORNITHINE HYDROCHLORIDE	1.09376	0.973053
HOMOPTEROCARPIN	0.98349	1.0833
DEBRISOQUIN SULFATE	1.07896	0.987658
SKF-89145 HYDROBROMIDE	1.09201	0.974144
FURALTADONE HCL	0.868	1.198
2-[(4-PHENYLPIPERAZIN-1-YL)METHYL]-2,3-DIHYDROIMIDAZO[1,2-C]QUINAZOLIN-5(6H)-ONE	1.039	1.027
EPROSARTAN MESYLATE	0.981	1.085
DICURONE	1.144	0.922
AZTREONAM	1.073	0.993
TOLAZAMIDE	1.045	1.021
ZEBULARINE	0.999	1.067
CP-466722	0.997	1.069
ALLN	1.097	0.969
BENZAMIL HYDROCHLORIDE	1.07915	0.986462
DUARTIN (-)	1.07795	0.987491
SB 216763	1.01987	1.04539
HOMOBUTEIN	1.02501	1.0402
CHRYSANTHEMIC ACID, ETHYL ESTER	1.04844	1.0167
ALPHA-GUANIDINOGLUTARIC ACID	1.08897	0.976114
XANTHOTOXIN	1.00331	1.06175
IC-87114	1.082	0.983
PRAMIRACETAM	0.99	1.075
SYNEPHRINE HCL	1.057	1.008
ERIODICTYOL-7-O-GLUCOSIDE	1.0508	1.01396
TRYPTOLINE	0.99193	1.07254
BROMOENOL LACTONE	1.01972	1.0447
CONDELPHINE	1.01217	1.05224
NICOPHOLINE	1.05917	1.00518
MECLIZINE HYDROCHLORIDE	1.06705	0.997202
SPIROXATRINE	1.067	0.997
THEOPHYLLINE	1.074	0.99
ARCAINE SULFATE	0.976	1.088
(R)-BACLOFEN	1.065	0.999
DYNORPHIN A	1.089	0.975
8-HYDROXYQUINOLINE-2-CARBOXALDEHYDE	1.102	0.962
8-(P-SULFOPHENYL)THEOPHYLLINE	1.084	0.98
BIKININ	1.031	1.033
2'-METHOXYFORMONETIN	1.01772	1.04602
THERMOPSINE PERCHLORATE	1.06003	1.00359
RILUZOLE	0.999	1.064
NKY80	0.997	1.066
DESMOPRESSIN (ACETATE)	1.064	0.999
DICLOXACILLIN SODIUM	1.123	0.94
EMILENE	0.99	1.073
6,7-DICHLORO-3-HYDROXY-2-QUINOXALINECARBOXYLIC ACID	1.07498	0.987876
SORBITOL	1.04734	1.01522
ETHYLESTRENOL	1.01584	1.04619
SULPHADIONE	1.042	1.02
BEPOTASTINE BESILATE	1.024	1.038
DELAVIRDINE (MESYLATE)	1.066	0.996
BRINZOLAMIDE	0.968	1.094
ADIPIC ACID	1.032	1.03
PHENYLACETYLUREA	0.87	1.192
TRYPTAMINE	1.05235	1.00963
COLISTIMETHATE SODIUM	1.00573	1.05605
HALOTHANE	1.07744	0.984037
TBBZ	1.12582	0.935574
FOSCARNET SODIUM	1.03321	1.02818
GOSERELIN ACETATE	1.03286	1.02849
L-CYSTEINE SULFINIC ACID	1.13293	0.928251
CLORPYRIFOS	1.109	0.952
SIMEPREVIR	1.042	1.019
( R )-A-AMINO-3-HYDROXY-5-METHYL-4-ISOXAZOLEPROPIONIC ACID	1.069	0.992
ETHOSUXIMIDE	0.883	1.178
QNZ46	1.05	1.011
MELATONINE	1.033	1.028
4-AMINOPYRIDINE	1.043	1.018
GSK-3Β INHIBITOR XII, TWS119	1.078	0.983
ROSIGLITAZONE	1.122	0.939
CHLOROTHIAZIDE	1.032	1.029
CGP 35348	1.046	1.015
ALLOPREGNANOLONE	0.99514	1.06571
LITHIUM CITRATE	1.02448	1.03636
METHANESULFONAMIDE, N-[4-[[1-[2-(6-METHYL-2-PYRIDINYL)ETHYL]-4-PIPERIDINYL]CARBONYL]PHENYL]-, DIHYDROCHLORIDE [CAS]	1.0233	1.03727
ESTRADIOL-3-SULFATE, SODIUM SALT	1.08013	0.980395
ATROPINE METHYL BROMIDE	1.04069	1.01942
DIOXYBENZONE	1.01771	1.04239
MIZORIBINE	1.012	1.048
SODIUM 4-PENTYNOATE	1.075	0.985
ETAMSYLATE	1.054	1.006
BEDAQUILINE (FUMARATE)	1.008	1.052
OUABAIN OCTAHYDRATE	1.126	0.934
(±)-KAVAIN	1.03377	1.026
BETA-AMYRIN ACETATE	1.06917	0.990442
1,7-DIDEACETOXY-1,7-DIOXO-3-DEACETYLKHIVORIN	1.03108	1.02844
2-METHYLENE-5-(2,5-DIOXOTETRAHYDROFURAN-3-YL)-6-OXO--10,10-DIMETHYLBICYCLO[7: 2: 0]UNDECANE	1.01484	1.04461
ETHIONAMIDE	0.94521	1.11416
CILASTATIN	1.002	1.057
LEVODROPROPIZINE	1.063	0.996
FURAGIN	1.045	1.014
BRL 44408 MALEATE	1.052	1.007
AZELAIC ACID	1.068	0.991
AZD2461	1.104	0.955
CEFAMANDOLE SODIUM	1.071	0.988
L(+)-2-AMINO-5-PHOSPHONOVALERIC ACID	1.022	1.037
DEOXYARBUTIN	1.047	1.012
HORDENINE SULFATE	1.05395	1.0049
SITOSTERYL ACETATE	1.03545	1.02333
2-CHLORO-2-DEOXY-D-GLUCOSE	0.91774	1.14087
SCOPOLETIN	1.0173	1.04112
THIO-NADP SODIUM	1.24754	0.810615
CHOLINE CHLORIDE	1.144	0.914
DIATRIZOATE SODIUM	1.055	1.003
N-PHENYL-7-(HYDROXYIMINO)CYCLOPROPA[B]CHROMEN-1A-CARBOXAMIDE	1.084	0.974
PIFITHRIN-Α	1.053	1.005
JNJ-31020028	0.968	1.09
EPZ004777	1.089	0.969
LUPANINE PERCHLORATE	1.01205	1.04539
L-2-AMINOADIPIC ACID	1.09969	0.957707
SWAINSONINE	1.03586	1.02132
LAPIFERINE	1.01539	1.04173
SPAGLUMIC ACID	1.05534	1.00173
FK 3311	1.057	1
MISOPROSTOL	1.041	1.016
BOPINDOLOLMALONATE	1.058	0.999
GUANOSINE-5'-DIPHOSPHATE NA (GDP)	0.96	1.097
BETHANECHOL CHLORIDE	1.018	1.039
4-HYDROXYANTIPYRINE	1.001	1.056
AHU-377 (HEMICALCIUM SALT)	1.086	0.971
1,3-DIPROPYL-8-P-SULFOPHENYLXANTHINE	1.0594	0.997582
5,8,11,14-EICOSATETRAYNOIC ACID	1.03598	1.02065
DELTALINE	1.00607	1.05048
TUAMINOHEPTANE SULFATE	1.01982	1.03668
MANDELIC ACID, METHYL ESTER	1.0574	0.998841
CONVALLATOXIN	1.026	1.03007
CARPROFEN	1.049	1.007
PF-06447475	1.034	1.022
RUCAPARIB (AG-014699 , PF-01367338)	1.027	1.029
D-PANTETHINE	0.959	1.097
KINETIN	0.996	1.06
TRAMADOL	1.03441	1.02148
PARACHLOROPHENOL	1.04379	1.01209
NIFENAZONE	1.02939	1.02649
RHODOCLADONIC ACID	1.02694	1.02836
IZALPININ	0.99009	1.06499
N-(4-AMINO-2-CHLOROPHENYL)PHTHALIMIDE	1.09653	0.958479
ACEXAMIC ACID	0.89	1.165
CNV-1014802	0.937	1.118
(N)-ALPHA-METHYLHISTAMINE 2HCL	1.003	1.052
OXYLIDIN	1.044	1.011
MANIDIPINE DIHYDROCHLORIDE	0.986	1.069
ALTRETAMINE	1.051	1.004
CAPOBENIC ACID	1.028	1.027
GW 842166X	1.027	1.028
CYTIDINE 5'-DIPHOSPHOCHOLINE SODIUM SALT HYDRATE	1.12611	0.928817
(Β,Β-DIMETHYLACRYL) SHIKONIN	1.02725	1.02766
(±)-IBUPROFEN	1.11716	0.937718
FLUOCINOLONE ACETONIDE	0.90248	1.15221
(E)-4-AMINO-2-BUTENOIC ACID	1.04991	1.00449
AMITRAZ	1.185	0.869
GNF-5	1.034	1.02
S(-)-SULPIRIDE	1.09	0.964
TARIQUIDAR	0.998	1.056
ZOXAZOLAMINE	1.072	0.982
ENTECAVIR (MONOHYDRATE)	1.016	1.038
CHONDROITINE SULFATE	1.145	0.909
BUCETIN	1.093	0.961
2-METHYLSEROTONIN HCL	1.077	0.977
PROPOFOL	1.051	1.003
AN-2690	1.045	1.009
DIACETAMAT	0.973	1.081
XANTHINOL NICOTINATE	0.99373	1.06
ANISODAMINE HYDROBROMIDE	1.05295	1.00077
ERIOCITRIN	1.05234	1.00137
WOGONIN	1.03408	1.0196
ADENOSINE AMINE CONGENER	1.029	1.024
AZILSARTAN (TAK-536)	1.044	1.009
C75 (TRANS)	1.052	1.001
CPPHA	1.032	1.021
SARSASAPOGENIN	1.01378	1.03898
AMG 9810	0.94222	1.11052
EPIESTRIOL	1.0653	0.987407
N-ACETYLPROLINE	1.02982	1.02231
4-CHLORO-N-(2-MORPHOLIN-4-YL-ETHYL)-BENZAMIDE	1.08714	0.964968
OTAMIXABAN	1.016	1.036
AZILSARTAN	1.059	0.993
BETAMETHASONE 17-VALERATE	0.684	1.368
SPK-601	1.041	1.011
GLUTATHIONE	1.005	1.047
ACETYLLEUCINE	1.001	1.051
SEMATILIDE MONOHYDROCHLORIDE MONOHYDRATE	0.98938	1.06207
LANOSTEROL	1.05624	0.995078
DIALLYL SULFIDE	1.0239	1.02724
SIB 1757	1.053	0.998
L-ORNITHINE	1.036	1.015
DISOPYRAMIDE	1.059	0.992
N-ACETYLGLYCYL-D-GLUTAMIC ACID	1.026	1.025
3-METHYL-GABA	0.986	1.065
L-TRANS-PYRROLIDINE-2,4-DICARBOXYLIC ACID	1.013	1.038
VU 0364439	0.992	1.059
(R,S)-3-HYDROXYPHENYLGLYCINE	1.016	1.035
ORSELLINIC ACID, ETHYL ESTER	1.01454	1.03591
AXITINIB	1.068	0.982
(R)-NAPROXEN	1.004	1.046
EICOSAPENTAENOICETHYLESTER	0.973	1.077
(R)-(-)-ALPHA-METHYLHISTAMINE 2HBR	1.022	1.028
OLOPATADINE HCL	1.085	0.965
NAFAMOSTAT MESYLATE	1.05	1
DABIGATRAN (ETHYL ESTER)	1.052	0.998
CIMATEROL	1.073	0.977
DL-2-AMINO-5-PHOSPHONOVALERIC ACID	1.031	1.019
TRIGONELLINE	1.0126	1.03729
PHENETHYL ALCOHOL	0.801	1.248
B-CELL IMMUNOSUPPRESSANT	1.021	1.028
FENOBAM	0.94936	1.09949
EUCATROPINE HYDROCHLORIDE	0.99708	1.05174
1-(5-ISOQUINOLINYLSULFONYL)-3-METHYLPIPERAZINE DIHYDROCHLORIDE	0.99377	1.05493
AMINOHYDROXYBUTYRIC ACID	1.05808	0.990502
TINIDAZOLE	1.082	0.966
FORMOTEROL HEMIFUMARATE	1.046	1.002
1-DEOXY-1-[6-[[(3-IODOPHENYL)METHYL]AMINO]-9H-PURIN-9-YL]-N-METHYL-B-D-RIBOFURANURONAMIDE	1.028	1.02
ACLIDINIUM BROMIDE	1.039	1.009
FLEROXACIN	1.105	0.943
PHENYLINDIONE	1.046	1.002
METHYLTESTOSTERONE	0.95414	1.09356
AIDA	1.0284	1.01924
HESPERIDINE	1.01701	1.03028
ISOKOBUSONE	1.03046	1.01654
DECAMETHONIUM BROMIDE	1.07	0.977
ARTEMISININ	0.995	1.052
TOK-001	1.078	0.969
NMDA (N-METHYL-D-ASPARTIC ACID)	1.01	1.037
CCG-1423	1.025	1.022
CHROMECEPTIN	1.042	1.005
GDC-0152	1.005	1.042
BENZOYL PEROXIDE	1.204	0.843
ASUNAPREVIR	1.02	1.027
2-AMINOBENZENESULFONAMIDE	1.028	1.019
1-AMINOCYCLOBUTANE-CIS-1,3-DICARBOXYLIC ACID	1.009	1.038
FARNESYLTHIOACETIC ACID	1.06198	0.984896
S-FARNESYL-L-CYSTEINE METHYL ESTER	1.04934	0.997527
15-DEOXY-D12,14-PROSTAGLANDIN J2	1.08452	0.96196
ACETYL-FARNESYL-CYSTEINE	1.04989	0.99658
EPALRESTAT	0.958	1.088
(20S)-PROTOPANAXATRIOL	1.048	0.998
FAROPENEM DALOXATE	1.043	1.003
PASINIAZID	1.152	0.894
TRANS-4-AMINOCROTONIC ACID	0.993	1.053
GNE 0877	1.015	1.031
GLAFENINE	0.955	1.091
N3PT	1.101	0.945
GABOXADOL HYDROCHLORIDE	1.076	0.969783
CYTOCHALASIN D	1.04805	0.997461
ELTANOLONE	0.9869	1.05833
PD 168077 MALEATE	1.15816	0.886944
DIHYDROFOLIC ACID	1.05987	0.985133
TETRAETHYLENEPENTAMINE PENTAHYDROCHLORIDE	1.04	1.005
DOXERCALCIFEROL	1.059	0.986
GLUCAGON RECEPTOR ANTAGONIST II	1.021	1.024
OXINIACIC ACID	1.153	0.892
INAUHZIN	0.975	1.07
GLIPIZIDE	0.906	1.139
COX-2 INHIBITOR II	1.041	1.004
NALTREXONE	0.976	1.069
(20S)-PROTOPANAXADIOL	1.077	0.968
ALIBENDOL	1.004	1.041
TYRPHOSTIN AG 490	0.9916	1.05322
GERANYLGERANOIC ACID	1.0688	0.97583
7-HYDROXYETHYLTHEOPHYLLINE	1.04587	0.998238
2,4-DIHYDROXYPHENYLACETYL-L-ASPARAGINE	1.03	1.014
BIBR-1048 (DABIGATRAN ETEXILATE, PRADAXA)	1.056	0.988
BUTYLATED HYDROXYANISOLE	0.868	1.176
VEGFR2/FLT3/C-KIT INHIBITOR	1.006	1.038
BIMATOPROST	0.997	1.047
L-TRYPTOPHAN	1.043	1.001
2,3,4-TRIHYDROXY-4'-ETHOXYBENZOPHENONE	0.96293	1.08103
INDIRUBIN	1.08983	0.953683
URSODIOL	0.98816	1.05516
ALBUTEROL	1.10233	0.940889
DROPROPIZINE	0.992	1.051
SCOPINE	1.019	1.024
FLUOXYMESTERONE	0.978	1.065
SULFADIAZINE	1.021	1.022
TEMOZOLOMIDE	0.957	1.086
HOMOSALATE	1.186	0.857
MANGIFERIN	1.04944	0.993247
3,4-DIMETHOXYCINNAMIC ACID	1.07327	0.969371
IRETOL	1.04686	0.995411
PHT-427	1.088	0.954
FINASTERIDE	0.824	1.218
ZM 241385	1.01	1.032
FOSFOMYCIN CALCIUM	1.04443	0.997406
DIHYDROJASMONIC ACID, METHYL ESTER	1.06366	0.977857
TOLRESTAT	1.036	1.005
AZELNIDIPINE	1.07	0.971
AZD7687	1.055	0.986
TETRABENAZINE	1.127	0.914
(RS)-1-AMINO-5-PHOSPHONOINDAN-1-CARBOXYLIC ACID	1.035	1.006
EPIGALLOCATECHIN GALLATE	1.04822	0.992667
D-Β-HYDRASTINE	1.05372	0.986925
SULFACHLOROPYRIDAZINE	1.044	0.996
CCG-63802	1.002	1.038
CGP 46381	1.019	1.021
BETAMIPRON	0.932	1.108
CGP-37157	1.04	1
G007-LK	1.054	0.985
(+)-PD 128907 HCL	1.071	0.968
OXICONAZOLE NITRATE	0.889	1.15
5,7-DICHLOROKYNURENIC ACID	1.037	1.002
STROPHANTHIDINIC ACID LACTONE ACETATE	1.0073	1.03165
CATALPOL	1.03607	1.00286
DOCONEXENT	1.08452	0.954405
3ALPHA-ACETOXYDIHYDRODEOXYGEDUNIN	0.99602	1.0428
1-(5-ISOQUINOLINYLSULFONYL)-2-METHYLPIPERAZINE DIHYDROCHLORIDE	1.12997	0.908585
PANAXADIOL	1.02305	1.01535
ISOPIMPINELLIN	1.00839	1.03
3A, 5A-ANDROSTANOL	1.07391	0.964205
MK 0893	1.062	0.976
TEBIPENEM	1.026	1.012
MOGUISTEINE	0.948	1.09
OROTIC ACID	1.034	1.004
CYTISINE	1.029	1.009
KETANSERIN TARTRATE	1.085	0.953
BAVISANT (DIHYDROCHLORIDE HYDRATE)	1.075	0.963
NNC 63-0532	1.079	0.959
INDAPAMIDE	1.144	0.894
PYRAZINECARBOXAMIDE, 3,5-DIAMINO-N-(AMINOIMINOMETHYL)-6-CHLORO- [CAS]	0.98931	1.0486
R(+)-SCHISANDRIN A	0.94845	1.08881
SILYBINE	1.05219	0.984861
TAUROURSODEOXYCHOLIC ACID	1.041	0.996
NU7026	1.026	1.011
TRANS-AZETIDINE-2,4-DICARBOXYLIC ACID	1.039	0.998
CORTICOSTERONE	1.098	0.939
L-PHENYLALANINOL	1.04424	0.992721
3-DEOXY-3BETA-HYDROXYANGOLENSIC ACID METHYL ESTER	1.01241	1.02454
BIA 2-093	1.12279	0.91414
OXOTREMORINE METHIODIDE	0.9273	1.1095
11A-ACETOXYPROGESTERONE	1.04524	0.991293
SC 79	1.048	0.988
4-METHYLPYRAZOLE	1.141	0.895
SULFAGUANIDINE	0.999	1.037
ORCIPRENALINE SULFATE	1.101	0.935
(D-SER2)-LEU-ENKEPHALIN-THR	1.025	1.011
NEFOPAM	1.01866	1.01732
3-NITROPROPIONIC ACID	0.99057	1.04533
ERIODICTYOL	0.98322	1.05254
(+)-CATECHINE	1.0384	0.997284
MDL 26630 TRIHYDROCHLORIDE	0.95872	1.07696
1-13-CHLOROPHENYL 1-4-N-HEXYLPIPERAZINE DIHYDROCHLORIDE	1.06	0.975
A,B-METHYLENEADENOSINE 5'-TRIPHOSPHATE LI	0.951	1.084
CIS-ANETHOL	1.003	1.032
VECURONIUM BROMIDE	0.918	1.117
U-99194A MALEATE	1.037	0.998
NALOXONAZINE 2HCL	1.001	1.034
DIPTEROCARPOL	1.04755	0.987134
LACITOL	1.02449	1.01006
D-LACTITOL MONOHYDRATE	0.96758	1.06684
ADENOSINE 3',5'-CYCLIC MONOPHOSPHATE	1.08017	0.954206
CINCHOPHEN	0.91	1.124
MM-102	1.038	0.996
CHETOMIN, CHAETOMIUM SP.	1.042	0.992
PRANLUKAST	0.99	1.044
FULVESTRANT	1.025	1.009
VIGABATRIN HYDROCHLORIDE	1.028	1.006
AMBRISENTAN	0.919	1.115
CLEVUDINE	1.012	1.022
2-CYCLOOCTYL-2-HYDROXYETHYLAMINE HYDROCHLORIDE	1.07036	0.963528
CHLORAMBUCIL	1.07447	0.959396
AUCUBIN	1.04562	0.987912
BENZENEACETIC ACID, 2-[(2,6-DICHLOROPHENYL)AMINO]-, MONOSODIUM SALT [CAS]	0.90726	1.126
ALPHA-HYDROXYDEOXYCHOLIC ACID	1.03106	1.00208
SELENOMETHIONINE	0.995	1.038
SITAGLIPTIN PHOSPHATE MONOHYDRATE	1.025	1.008
(R)-OXIRACETAM	1.045	0.988
EBASTINE	1.006	1.027
ROSIGLITAZONE MALEATE	1.051	0.982
OXANDROLONE	1.026	1.007
NATEGLINIDE	1.032	1.001
SB 205607	1.02137	1.01094
7-(B-HYDROXYETHYL)THEOPHYLLINE	1.058	0.974
BQU57	1.086	0.946
D-BIOTIN	1.138	0.894
MC-VAL-CIT-PABC-PNP	0.958	1.074
D(-)-2-AMINO-4-PHOSPHONOBUTANOIC ACID	1.007	1.025
VANITIOLIDE	1.072	0.96
B-FUNALTREXAMINE HCL	1.024	1.008
BURAMATE	0.967	1.065
CHICAGO SKY BLUE	1.05354	0.978267
N-ACETYL-L-CYSTEINE	1.04104	0.990758
AA-861	0.95861	1.07306
DOMOIC ACID	1.07174	0.959573
ESOMEPRAZOLE SODIUM (NEXIUM)	1.018	1.013
MRS 2578	1.026	1.005
CYASORB	1.19	0.841
C7280948	1.03	1.001
S186	1.027	1.004
DIBUTYL PHTHALATE	1.04847	0.982529
[truncated: 4,779 more rows]

## Sheet: Secondary screen_72
Validation of 72 potential circadian modulating compounds on mPer2Luc MEFs at various concentration.
Compound name	24-hour						30-hour
	10μM	3.33μM	1.11μM	0.37μM	0.12μM	0.04μM	10μM	3.33μM	1.11μM	0.37μM	0.12μM	0.04μM
ATRASENTAN	2.408	1.504	1.329	1.169	1.111	1.156	2.308	1.465	1.32	1.159	1.091	1.188
GW4064	1.877	1.244	1.259	1.08	0.971	1.041	2.187	1.321	1.277	1.104	1.033	1.082
ISX-9	1.756	1.656	1.639	1.331	1.294	1.298	1.992	1.786	1.731	1.438	1.32	1.369
VU 0364770	1.808	1.511	1.395	1.282	1.146	1.06	1.919	1.569	1.384	1.295	1.093	1.06
OSI-930	1.426	1.367	1.201	1.04	1.041	1.112	1.905	1.572	1.227	1.109	1.053	1.142
SJB2-043	1.649	1.944	1.321	1.288	1.184	1.112	1.108	1.365	1.305	1.196	1.194	1.17
LH-846	1.283	1.461	1.429	1.303	1.248	1.171	1.262	1.751	1.656	1.528	1.348	1.371
NSC 652287	1.244	1.491	1.394	1.405	1.356	1.368	1.407	1.675	1.644	1.634	1.585	1.618
DCC-2036	1.104	1.276	1.327	1.301	1.294	1.268	1.27	1.743	1.741	1.814	1.836	1.715
MPEP Hydrochloride	1.394	1.335	1.28	1.194	1.11	1.109	1.728	1.569	1.414	1.414	1.113	1.223
NSC 721648	1.362	1.363	1.347	1.392	1.366	1.358	1.58	1.672	1.646	1.691	1.657	1.659
2-NP	1.408	1.231	1.103	1.041	1.026	1.031	1.57	1.67	1.348	1.203	1.095	1.043
ZM 336372	1.36	1.067	1.011	0.979	0.977	0.95	1.65	1.012	0.957	0.932	0.945	0.924
YL-109	1.389	1.313	1.18	1.078	1.006	1.047	1.532	1.419	1.245	1.161	1.064	1.128
Daidzein	1.302	1.096	1.037	0.97	0.968	1.015	1.586	1.106	1.064	1.039	0.967	0.995
HhAntag	1.12	1.029	1.03	1.07	1.035	1.027	1.437	1.116	1.079	1.042	0.943	0.988
AZD2858	0.842	1.01	1.243	1.37	1.317	1.176	0.676	0.874	0.993	1.158	1.105	0.938
BIBR 1532	1.156	0.991	0.917	0.97	0.962	0.94	1.264	0.98	0.933	0.891	0.907	0.94
MC1568	1.343	0.979	0.954	0.956	0.956	0.933	1.044	0.843	0.853	0.894	0.902	0.907
GNF-5837	0.539	1.149	1.133	1.064	1.026	1.069	0.751	1.199	1.171	1.055	0.995	1.047
BIRB 796 (Doramapimod)	1.09	0.963	0.971	0.966	0.954	0.968	1.256	0.924	0.908	0.941	0.901	0.892
CX-4945	0.842	1.054	1.116	1.059	1.023	1.13	1.058	1.08	1.113	1.052	0.96	1.113
Neuropathiazol	1.1	1.042	0.968	1.002	0.955	0.939	1.085	1.004	0.965	0.937	0.903	0.913
BMS 794833	1.124	1.033	1.012	1.019	1.034	1.004	1	0.929	0.939	1.03	0.964	1.058
WP1066	0.142	1.138	1.082	1.034	1.103	1.099	0.13	0.891	0.98	1.018	1	1.024
NU7441 (KU-57788)	1.068	1.048	1.014	0.951	0.954	0.952	1.09	1.08	0.994	0.931	0.93	0.952
CPI-613	1.095	1.05	1.016	0.991	1.02	1.001	1.031	1.038	0.965	0.999	1.049	1.017
U-104	0.876	1.01	1.074	1.049	1.039	1.039	0.947	1.06	1.048	1.058	1.03	1.055
PF-04620110	1.004	1.004	1.049	0.984	1.008	1.042	1.009	1.065	0.99	0.966	0.97	1.027
GAP-134 (Hydrochloride)	1.036	1.048	1.008	0.988	1.015	0.994	1.021	1.064	1.003	1.038	1.031	1.04
PF-4708671	1.061	1.007	1.038	1.005	1.016	1.026	1.033	1.008	1.034	1.026	1.016	1
VUF 10166	0.958	1.025	1.022	1.017	1.03	1	0.971	1.042	1.028	1.051	1.062	1.04
Canagliflozin	1.095	0.985	1.029	0.998	0.994	1.012	0.974	0.964	0.965	0.996	0.963	0.996
Tubastatin A HCl	0.699	1.048	1.056	1.048	1.04	1.07	0.576	0.916	0.982	0.982	1.011	0.984
Fosaprepitant dimeglumine	0.456	0.627	1.01	1.019	0.963	1.057	0.849	0.891	0.964	0.951	1.014	0.978
TAME	0.988	0.972	0.96	0.999	1.014	1.026	0.954	0.952	0.984	1.003	0.97	0.97
BS-181	0.33	0.807	0.952	0.946	1.042	1.046	0.422	0.934	0.936	0.943	0.97	0.972
Raloxifene HCl	0.287	0.814	0.863	0.955	0.988	0.941	0.512	0.896	0.968	0.996	1.014	1.005
CNX-774	0.44	0.839	0.861	0.958	0.986	0.953	0.586	0.857	0.96	0.966	0.992	1.011
LDC000067	0.804	0.971	0.98	0.968	0.941	0.961	0.982	0.964	0.962	0.933	0.942	0.841
Torcetrapib (CP-529414)	0.99	0.939	0.966	0.984	0.95	0.989	0.943	0.959	0.933	0.917	0.928	0.935
TAK 715	0.895	0.955	0.951	0.95	0.973	0.993	0.888	0.924	0.868	0.929	0.936	0.926
Dovitinib (TKI-258)	0.477	0.651	0.909	0.895	0.943	0.917	0.29	0.609	0.948	0.895	0.933	0.945
Cyclopamine, V. californicum	0.178	0.421	0.579	0.74	0.767	0.834	0.229	0.766	0.932	0.999	1.047	0.991
A-803467	0.875	0.888	0.907	0.894	0.883	0.886	0.864	0.95	0.919	0.878	0.866	0.83
AST 487	0.031	0.792	0.879	0.869	0.872	0.843	0.023	0.951	0.968	0.891	0.915	0.918
CH5424802	0.902	0.957	0.944	0.909	0.933	0.92	0.83	0.859	0.871	0.859	0.876	0.817
GDC-0068	0.481	0.674	0.76	0.743	0.861	0.898	0.434	0.619	0.749	0.776	0.899	0.917
Tideglusib	0.879	0.864	0.889	0.902	0.906	0.908	0.891	0.886	0.887	0.856	0.876	0.9
CCR4 Antagonist	0.403	0.604	0.834	0.928	0.911	0.877	0.484	0.652	0.831	0.864	0.873	0.849
BMS-345541	0.028	0.768	0.788	0.859	0.909	0.893	0.03	0.594	0.61	0.784	0.867	0.841
TG 100713	0.608	0.854	0.852	0.833	0.869	0.893	0.578	0.803	0.867	0.88	0.841	0.829
Pelitinib (EKB-569)	0.334	0.78	0.929	0.933	0.928	0.891	0.227	0.618	0.756	0.815	0.805	0.836
CTEP	0.592	0.822	0.853	0.869	0.865	0.883	0.709	0.806	0.829	0.826	0.841	0.875
FK866	0.89	0.955	0.982	1.021	1.026	0.987	0.49	0.595	0.631	0.643	0.673	0.67
LRRK2-IN-1	0.1	0.337	0.623	0.751	0.833	0.815	0.098	0.351	0.61	0.716	0.855	0.817
Astemizole	0.026	0.543	0.77	0.815	0.864	0.895	0.009	0.67	0.724	0.79	0.777	0.783
KX2-391	0.365	0.429	0.495	0.597	0.799	0.85	0.478	0.497	0.511	0.627	0.776	0.786
XMD17-109	0.049	0.241	0.508	0.698	0.822	0.79	0.055	0.285	0.55	0.664	0.782	0.796
AZD4547	0.329	0.679	0.755	0.795	0.821	0.792	0.278	0.643	0.714	0.73	0.78	0.796
Diflorasone	0.587	0.587	0.619	0.597	0.597	0.596	0.871	0.86	0.912	0.935	0.918	0.912
BIBW2992 DiMaleate	0.026	0.48	0.681	0.77	0.796	0.774	0.028	0.442	0.65	0.696	0.743	0.705
Cediranib	0.033	0.35	0.355	0.585	0.706	0.767	0.019	0.306	0.283	0.496	0.64	0.662
BI-6727 (Volasertib)	0.074	0.287	0.489	0.565	0.709	0.71	0.08	0.326	0.46	0.574	0.706	0.679
Amsacrine	0.603	0.663	0.692	0.768	0.805	0.726	0.285	0.379	0.409	0.474	0.529	0.43
A 419259 (trihydrochloride)	0.006	0.203	0.336	0.502	0.643	0.613	0.003	0.212	0.353	0.477	0.592	0.566
Cobimetinib	0.015	0.11	0.297	0.495	0.555	0.419	0.007	0.168	0.298	0.437	0.538	0.459
Dasatinib	0.074	0.269	0.329	0.416	0.496	0.438	0.084	0.244	0.271	0.366	0.416	0.368
ZLN005	0.065	0.076	0.097	0.131	0.199	0.223	0.075	0.098	0.131	0.204	0.325	0.357
APY0201	0.04	0.151	0.163	0.187	0.22	0.206	0.038	0.117	0.139	0.145	0.16	0.16
BET bromodomain inhibitor	0.104	0.133	0.139	0.147	0.161	0.187	0.087	0.138	0.145	0.154	0.168	0.181
Anisomycin, Streptomyces griseolus	0.001	0.002	0.021	0.032	0.061	0.056	0.001	0.001	0.02	0.05	0.063	0.06
