# Supplementary material for: ISX-9 potentiates CaMKIIδ-mediated BMAL1 activation to enhance circadian amplitude
Source: Commun Biol. 2022 Jul 28;5:750. doi: 10.1038/s42003-022-03725-x (PMC9334596; doi:10.1038/s42003-022-03725-x)
Supplement: Supplementary file 4 — Supplementary Data 2 [file 42003_2022_3725_MOESM4_ESM.xlsx]

## Sheet: Figure 1
figure 1b												figure 1c															figure 1d										figure 1e
	name	24-hr	30-hr		name	24-hr	30-hr	Amplitude increase	Amplitude decrease	Period change				24-hr						30-hr								time	DMSO	ISX-9	Atrasentan	HhAntag	OSI-930	GW6064	2-NP				DMSO					ISX-9
	ATRASENTAN	2.225	2.082		CHIR-98014	2.097		1.466					name	10μM	3.33μM	1.11μM	0.37μM	0.12μM	0.04μM	10μM	3.33μM	1.11μM	0.37μM	0.12μM	0.04μM			0	1.044	1.014	1.455	1.914	1.398	1.646	1.207			2nd	0.473	0.487	0.433	0.492	0.495	0.713	0.749	0.782	0.901	0.906
	ISX-9	1.968	2.054		13-CIS-RETINOIC ACID	1.804		1.522					ATRASENTAN	2.408	1.504	1.329	1.169	1.111	1.156	2.308	1.465	1.32	1.159	1.091	1.188			0.003	1.041	1.014	1.449	1.892	1.392	1.636	1.201			3rd	0.356	0.285	0.285	0.273	0.276	0.579	0.554	0.634	0.72	0.721
	9-CIS-RETINOIC ACID	2.084	1.869		9-CIS-RETINOIC ACID	2.084		1.869					GW4064	1.877	1.244	1.259	1.08	0.971	1.041	2.187	1.321	1.277	1.104	1.033	1.082			0.007	1.038	1.014	1.441	1.873	1.386	1.626	1.194			4th	0.204	0.192	0.23	0.176	0.182	0.532	0.465	0.511	0.574	0.551
	GW4064	1.863	2.034		ATRASENTAN	2.225		2.082					ISX-9	1.756	1.656	1.639	1.331	1.294	1.298	1.992	1.786	1.731	1.438	1.32	1.369			0.01	1.035	1.014	1.434	1.854	1.379	1.615	1.189
	ACITRETIN	1.817	2.04		TAMIBAROTENE	1.766		1.633					VU 0364770	1.808	1.511	1.395	1.282	1.146	1.06	1.919	1.569	1.384	1.295	1.093	1.06			0.014	1.032	1.014	1.428	1.835	1.373	1.604	1.183
	NEURONAL DIFFERENTIATION INDUCER III	1.892	1.937		TRIACETYL RESVERATROL	1.76		1.646					OSI-930	1.426	1.367	1.201	1.04	1.041	1.112	1.905	1.572	1.227	1.109	1.053	1.142			0.017	1.029	1.016	1.419	1.816	1.367	1.594	1.176				DMSO			Atrasentan			HhAntag			OSI-930
	IPRIFLAVONE	1.896	1.92		PHENAZOPYRIDINE HCL	1.756		1.7					SJB2-043	1.649	1.944	1.321	1.288	1.184	1.112	1.108	1.365	1.305	1.196	1.194	1.17			0.021	1.025	1.015	1.412	1.798	1.361	1.587	1.171			2nd	0.441	0.492	0.495	0.41	0.503	0.454	0.507	0.711	0.726	0.46	0.433
	PTC124 (ATALUREN)	1.693	2.107		NABUMETONE	1.751		1.7					LH-846	1.283	1.461	1.429	1.303	1.248	1.171	1.262	1.751	1.656	1.528	1.348	1.371			0.024	1.026	1.017	1.406	1.779	1.357	1.576	1.167			3rd	0.229	0.273	0.276	0.143	0.177	0.188	0.242	0.235	0.233	0.23	0.263
	BIOCHANIN A	1.829	1.968		IPRIFLAVONE	1.896		1.92					NSC 652287	1.244	1.491	1.394	1.405	1.356	1.368	1.407	1.675	1.644	1.634	1.585	1.618			0.028	1.022	1.017	1.401	1.76	1.353	1.569	1.16			4th	0.158	0.176	0.182	0.082	0.116	0.103	0.158	0.146	0.158	0.15	0.13
	OSI-930	1.761	1.988		RETINOIC ACID, ALL TRANS	1.756		1.796					DCC-2036	1.104	1.276	1.327	1.301	1.294	1.268	1.27	1.743	1.741	1.814	1.836	1.715			0.031	1.019	1.017	1.395	1.741	1.349	1.563	1.156
	FORMONONETIN	1.768	1.974		NEURONAL DIFFERENTIATION INDUCER III	1.892		1.937					MPEP Hydrochloride	1.394	1.335	1.28	1.194	1.11	1.109	1.728	1.569	1.414	1.414	1.113	1.223			0.035	1.018	1.018	1.389	1.723	1.345	1.555	1.153
	INDIRUBIN-3'-OXIME	1.722	2.017		R-(+)-LANSOPRAZOLE	1.675		1.729					NSC 721648	1.362	1.363	1.347	1.392	1.366	1.358	1.58	1.672	1.646	1.691	1.657	1.659			0.038	1.016	1.018	1.385	1.707	1.342	1.549	1.148		figure 1f
	OAC1	1.797	1.941		RESVERATROL 4'-METHYL ETHER	1.688		1.759					2-NP	1.408	1.231	1.103	1.041	1.026	1.031	1.57	1.67	1.348	1.203	1.095	1.043			0.042	1.013	1.019	1.378	1.69	1.336	1.543	1.144			Dbp:Luc
	ISOTRETINOIN	1.751	1.89		ISX-9	1.968		2.054					ZM 336372	1.36	1.067	1.011	0.979	0.977	0.95	1.65	1.012	0.957	0.932	0.945	0.924			0.045	1.012	1.021	1.374	1.674	1.331	1.536	1.141			D	9	A	H	O	G	2
	CHRYSIN	1.549	2.061		METHOXYVONE	1.636		1.763					YL-109	1.389	1.313	1.18	1.078	1.006	1.047	1.532	1.419	1.245	1.161	1.064	1.128			0.049	1.011	1.023	1.369	1.659	1.328	1.53	1.139			1.052	4.182	1.002	0.67	2.307	1.713	2.301
	6,4'-DIHYDROXYFLAVONE	1.723	1.875		BIOCHANIN A	1.829		1.968					Daidzein	1.302	1.096	1.037	0.97	0.968	1.015	1.586	1.106	1.064	1.039	0.967	0.995			0.052	1.011	1.025	1.364	1.643	1.323	1.523	1.135			0.903	3.73	0.968	0.763	2.411	1.914	2.41
	CHIR-98014	2.097	1.466		ISOTRETINOIN	1.751		1.89					HhAntag	1.12	1.029	1.03	1.07	1.035	1.027	1.437	1.116	1.079	1.042	0.943	0.988			0.056	1.01	1.025	1.36	1.628	1.319	1.518	1.131			1.045	3.382	0.961	0.657	2.3	1.525	2.297
	RETINOIC ACID, ALL TRANS	1.756	1.796		OAC1	1.797		1.941					AZD2858	0.842	1.01	1.243	1.37	1.317	1.176	0.676	0.874	0.993	1.158	1.105	0.938			0.059	1.008	1.026	1.356	1.614	1.315	1.512	1.129
	PHENAZOPYRIDINE HCL	1.756	1.7		6,4'-DIHYDROXYFLAVONE	1.723		1.875					BIBR 1532	1.156	0.991	0.917	0.97	0.962	0.94	1.264	0.98	0.933	0.891	0.907	0.94			0.063	1.007	1.028	1.35	1.6	1.313	1.508	1.126
	NABUMETONE	1.751	1.7		MPEP HYDROCHLORIDE	1.587		1.745					MC1568	1.343	0.979	0.954	0.956	0.956	0.933	1.044	0.843	0.853	0.894	0.902	0.907			0.066	1.004	1.029	1.346	1.585	1.309	1.505	1.122			Rev-erba:Luc
	RESVERATROL 4'-METHYL ETHER	1.688	1.759		GW4064	1.863		2.034					GNF-5837	0.539	1.149	1.133	1.064	1.026	1.069	0.751	1.199	1.171	1.055	0.995	1.047			0.069	1.003	1.029	1.341	1.572	1.307	1.499	1.12			D	9	A	H	O	G	2
	TRIACETYL RESVERATROL	1.76	1.646		ISOTRETINON	1.617		1.789					BIRB 796 (Doramapimod)	1.09	0.963	0.971	0.966	0.954	0.968	1.256	0.924	0.908	0.941	0.901	0.892			0.073	1.003	1.032	1.337	1.56	1.305	1.497	1.118			1.046	10.696	1.474	0.793	2.441	1.413	2.969
	ISOTRETINON	1.617	1.789		FORMONONETIN	1.768		1.974					CX-4945	0.842	1.054	1.116	1.059	1.023	1.13	1.058	1.08	1.113	1.052	0.96	1.113			0.076	1.002	1.033	1.333	1.549	1.304	1.495	1.114			1.039	7.478	1.296	0.983	3.047	1.879	2.591
	R-(+)-LANSOPRAZOLE	1.675	1.729		ACITRETIN	1.817		2.04					Neuropathiazol	1.1	1.042	0.968	1.002	0.955	0.939	1.085	1.004	0.965	0.937	0.903	0.913			0.08	1.001	1.035	1.33	1.536	1.303	1.492	1.113			0.914	10.433	1.217	0.682	2.583	1.534	2.796
	METHOXYVONE	1.636	1.763		OSI-930	1.761		1.988					BMS 794833	1.124	1.033	1.012	1.019	1.034	1.004	1	0.929	0.939	1.03	0.964	1.058			0.083	1.001	1.037	1.327	1.525	1.3	1.49	1.112
	TAMIBAROTENE	1.766	1.633		RHETSININE	1.562		1.791					WP1066	0.142	1.138	1.082	1.034	1.103	1.099	0.13	0.891	0.98	1.018	1	1.024			0.087	1.001	1.039	1.325	1.513	1.3	1.49	1.11
	6-HYDROXYFLAVONE	1.471	1.892		DEHYDROVARIABILIN	1.523		1.801					NU7441 (KU-57788)	1.068	1.048	1.014	0.951	0.954	0.952	1.09	1.08	0.994	0.931	0.93	0.952			0.09	1.001	1.041	1.321	1.504	1.298	1.486	1.108
	RHETSININE	1.562	1.791		INDIRUBIN-3'-OXIME	1.722		2.017					CPI-613	1.095	1.05	1.016	0.991	1.02	1.001	1.031	1.038	0.965	0.999	1.049	1.017			0.094	1.001	1.042	1.318	1.494	1.298	1.485	1.107
	ADAPALENE	1.493	1.857		ADAPALENE	1.493		1.857					U-104	0.876	1.01	1.074	1.049	1.039	1.039	0.947	1.06	1.048	1.058	1.03	1.055			0.097	1.001	1.045	1.315	1.487	1.296	1.483	1.107
	MPEP HYDROCHLORIDE	1.587	1.745		7-HYDROXYFLAVONE	1.477		1.842					PF-04620110	1.004	1.004	1.049	0.984	1.008	1.042	1.009	1.065	0.99	0.966	0.97	1.027			0.101	1	1.048	1.313	1.477	1.294	1.482	1.106
	13-CIS-RETINOIC ACID	1.804	1.522		PTC124 (ATALUREN)	1.693		2.107					GAP-134 (Hydrochloride)	1.036	1.048	1.008	0.988	1.015	0.994	1.021	1.064	1.003	1.038	1.031	1.04			0.104	1.001	1.051	1.31	1.467	1.294	1.481	1.105
	DEHYDROVARIABILIN	1.523	1.801		6-HYDROXYFLAVONE	1.471		1.892					PF-4708671	1.061	1.007	1.038	1.005	1.016	1.026	1.033	1.008	1.034	1.026	1.016	1			0.108	1.001	1.054	1.308	1.459	1.295	1.481	1.105
	7-HYDROXYFLAVONE	1.477	1.842		CHRYSIN	1.549		2.061					VUF 10166	0.958	1.025	1.022	1.017	1.03	1	0.971	1.042	1.028	1.051	1.062	1.04			0.111	1.002	1.057	1.307	1.449	1.294	1.481	1.104
	AM-580	1.641	1.67		TUNICAMYCIN B	0.134			0.058				Canagliflozin	1.095	0.985	1.029	0.998	0.994	1.012	0.974	0.964	0.965	0.996	0.963	0.996			0.115	1.002	1.06	1.307	1.441	1.293	1.482	1.104
	3,6-DIMETHOXYFLAVONE	1.545	1.735		7-DESACETOXY-6,7-DEHYDROGEDUNIN	0.103			0.038				Tubastatin A HCl	0.699	1.048	1.056	1.048	1.04	1.07	0.576	0.916	0.982	0.982	1.011	0.984			0.118	1.003	1.062	1.306	1.433	1.294	1.482	1.105
	MIF ANTAGONIST, ISO-1	1.511	1.754		PU-H71	0.108			0.054				Fosaprepitant dimeglumine	0.456	0.627	1.01	1.019	0.963	1.057	0.849	0.891	0.964	0.951	1.014	0.978			0.122	1.003	1.065	1.305	1.428	1.295	1.483	1.104
	CHRYSINE	1.531	1.73		AZD-9291	0.054			0.012				TAME	0.988	0.972	0.96	0.999	1.014	1.026	0.954	0.952	0.984	1.003	0.97	0.97			0.125	1.005	1.069	1.306	1.422	1.294	1.484	1.104
	BUTYL PARABEN	1.63	1.611		COBIMETINIB	0.07			0.035				BS-181	0.33	0.807	0.952	0.946	1.042	1.046	0.422	0.934	0.936	0.943	0.97	0.972			0.128	1.005	1.073	1.304	1.417	1.295	1.485	1.106
	ABACAVIR SULFATE	1.481	1.753		GSK 1324726A	0.113			0.084				Raloxifene HCl	0.287	0.814	0.863	0.955	0.988	0.941	0.512	0.896	0.968	0.996	1.014	1.005			0.132	1.007	1.075	1.304	1.411	1.296	1.489	1.106
	APOPTOSIS ACTIVATOR VI, CD437/AHPN	1.588	1.632		CEDIRANIB	0.109			0.081				CNX-774	0.44	0.839	0.861	0.958	0.986	0.953	0.586	0.857	0.96	0.966	0.992	1.011			0.135	1.007	1.08	1.303	1.406	1.296	1.49	1.107
	ALL TRANS RETINOIC ACID	1.724	1.46		NVP-AUY922	0.047			0.021				LDC000067	0.804	0.971	0.98	0.968	0.941	0.961	0.982	0.964	0.962	0.933	0.942	0.841			0.139	1.008	1.082	1.305	1.4	1.299	1.493	1.108
	TIZOXANIDE	1.452	1.73		BIIB-021	0.088			0.064				Torcetrapib (CP-529414)	0.99	0.939	0.966	0.984	0.95	0.989	0.943	0.959	0.933	0.917	0.928	0.935			0.142	1.009	1.085	1.305	1.397	1.299	1.495	1.11
	VIDOFLUDIMUS	1.431	1.747		17-AAG	0.091			0.069				TAK 715	0.895	0.955	0.951	0.95	0.973	0.993	0.888	0.924	0.868	0.929	0.936	0.926			0.146	1.01	1.088	1.305	1.394	1.301	1.498	1.111
	SAFINAMIDE MESYLATE (FCE28073)	1.665	1.513		APY0201	0.081			0.064				Dovitinib (TKI-258)	0.477	0.651	0.909	0.895	0.943	0.917	0.29	0.609	0.948	0.895	0.933	0.945			0.149	1.011	1.093	1.306	1.39	1.302	1.503	1.112
	TTNPB	1.658	1.517		AFATINIB	0.084			0.072				Cyclopamine, V. californicum	0.178	0.421	0.579	0.74	0.767	0.834	0.229	0.766	0.932	0.999	1.047	0.991			0.153	1.014	1.095	1.307	1.388	1.306	1.504	1.114
	TENYLIDONE	1.501	1.669		VER-50589	0.082			0.07				A-803467	0.875	0.888	0.907	0.894	0.883	0.886	0.864	0.95	0.919	0.878	0.866	0.83			0.156	1.015	1.099	1.308	1.386	1.307	1.508	1.115
	LEFLUNOMIDE	1.347	1.823		GANETESPIB	0.062			0.052				AST 487	0.031	0.792	0.879	0.869	0.872	0.843	0.023	0.951	0.968	0.891	0.915	0.918			0.16	1.017	1.105	1.309	1.384	1.311	1.514	1.116
	ONONETIN	1.63	1.508		BET BROMODOMAIN INHIBITOR	0.09			0.082				CH5424802	0.902	0.957	0.944	0.909	0.933	0.92	0.83	0.859	0.871	0.859	0.876	0.817			0.163	1.019	1.108	1.312	1.381	1.313	1.518	1.12
	VU 0364770	1.647	1.479		LY 2857785	0.008			0.002				GDC-0068	0.481	0.674	0.76	0.743	0.861	0.898	0.434	0.619	0.749	0.776	0.899	0.917			0.167	1.022	1.112	1.315	1.38	1.314	1.523	1.123
	SB 204741	1.587	1.515		GSK 1070916	0.071			0.065				Tideglusib	0.879	0.864	0.889	0.902	0.906	0.908	0.891	0.886	0.887	0.856	0.876	0.9			0.17	1.024	1.116	1.317	1.378	1.319	1.527	1.126
	NSC 652287	1.478	1.621		EMETINE DIHYDROCHLORIDE	0.006			0.002				CCR4 Antagonist	0.403	0.604	0.834	0.928	0.911	0.877	0.484	0.652	0.831	0.864	0.873	0.849			0.174	1.025	1.12	1.319	1.379	1.321	1.532	1.128
	CHLOROGENIC ACID	1.798	1.285		LDN193189	0.022			0.018				BMS-345541	0.028	0.768	0.788	0.859	0.909	0.893	0.03	0.594	0.61	0.784	0.867	0.841			0.177	1.029	1.124	1.321	1.379	1.325	1.535	1.133
	2',4'-DIHYDROXY-4-METHOXYCHALCONE	1.511	1.56		BIBW2992 DIMALEATE	0.099			0.096				TG 100713	0.608	0.854	0.852	0.833	0.869	0.893	0.578	0.803	0.867	0.88	0.841	0.829			0.181	1.029	1.128	1.323	1.378	1.327	1.541	1.136
	BUMETANIDE	1.21	1.859		EMETINE DIHYDROCHLORIDE HYDRATE	0.009			0.006				Pelitinib (EKB-569)	0.334	0.78	0.929	0.933	0.928	0.891	0.227	0.618	0.756	0.815	0.805	0.836			0.184	1.033	1.133	1.327	1.378	1.331	1.545	1.141
	REBEPRAZOLE SODIUM	1.391	1.678		TUBERICIDIN	0.001			0.001				CTEP	0.592	0.822	0.853	0.869	0.865	0.883	0.709	0.806	0.829	0.826	0.841	0.875			0.188	1.036	1.138	1.33	1.377	1.336	1.551	1.146
	O4I1	1.497	1.568		AC-93253 IODIDE	0.052			0.051				FK866	0.89	0.955	0.982	1.021	1.026	0.987	0.49	0.595	0.631	0.643	0.673	0.67			0.191	1.038	1.144	1.332	1.378	1.339	1.556	1.149
	1-PHENYL-3-(2-THIAZOLYL)-2-THIOUREA	1.464	1.581		LRRK2-IN-1	0.091			0.094				LRRK2-IN-1	0.1	0.337	0.623	0.751	0.833	0.815	0.098	0.351	0.61	0.716	0.855	0.817			0.194	1.04	1.148	1.336	1.379	1.342	1.563	1.154
	6-FORMYLINDOLO [3,2-B] CARBAZOLE	1.538	1.501		CAPE	0.09			0.094				Astemizole	0.026	0.543	0.77	0.815	0.864	0.895	0.009	0.67	0.724	0.79	0.777	0.783			0.198	1.043	1.154	1.341	1.381	1.346	1.569	1.158
	BF-170 HYDROCHLORIDE	1.745	1.291		RO 3280	0.049			0.053				KX2-391	0.365	0.429	0.495	0.597	0.799	0.85	0.478	0.497	0.511	0.627	0.776	0.786			0.201	1.046	1.158	1.344	1.384	1.35	1.574	1.165
	KENPAULLONE	1.154	1.877		ZLN005	0.03			0.034				XMD17-109	0.049	0.241	0.508	0.698	0.822	0.79	0.055	0.285	0.55	0.664	0.782	0.796			0.205	1.049	1.164	1.348	1.388	1.354	1.58	1.169
	NSC 721648	1.502	1.523		CETRIMONIUM BROMIDE	0.057			0.066				AZD4547	0.329	0.679	0.755	0.795	0.821	0.792	0.278	0.643	0.714	0.73	0.78	0.796			0.208	1.052	1.169	1.352	1.393	1.357	1.587	1.174
	L-(-)-NOREPINEPHRINE-(+)-BITARTRATE	1.467	1.551		BI-6727 (VOLASERTIB)	0.051			0.064				Diflorasone	0.587	0.587	0.619	0.597	0.597	0.596	0.871	0.86	0.912	0.935	0.918	0.912			0.212	1.055	1.175	1.355	1.395	1.361	1.594	1.179
	4'-METHOXYFLAVONE	1.721	1.293		DASATINIB (HYDROCHLORIDE)	0.068			0.083				BIBW2992 DiMaleate	0.026	0.48	0.681	0.77	0.796	0.774	0.028	0.442	0.65	0.696	0.743	0.705			0.215	1.059	1.18	1.359	1.4	1.367	1.6	1.186
	DIPHENYLUREA	1.574	1.438		XMD17-109	0.067			0.083				Cediranib	0.033	0.35	0.355	0.585	0.706	0.767	0.019	0.306	0.283	0.496	0.64	0.662			0.219	1.062	1.186	1.365	1.405	1.372	1.607	1.191
	ISOFORMONONETIN	1.393	1.617		OTX015	0.095			0.129				BI-6727 (Volasertib)	0.074	0.287	0.489	0.565	0.709	0.71	0.08	0.326	0.46	0.574	0.706	0.679			0.222	1.066	1.191	1.37	1.407	1.378	1.614	1.197
	BUTYLPARABEN	1.432	1.575		VINBLASTINE SULFATE	0.088			0.136				Amsacrine	0.603	0.663	0.692	0.768	0.805	0.726	0.285	0.379	0.409	0.474	0.529	0.43			0.226	1.069	1.197	1.375	1.413	1.383	1.622	1.203
	CLINDAMYCIN HYDROCHLORIDE	1.08	1.925		SJB2-043	1.145				0.538			A 419259 (trihydrochloride)	0.006	0.203	0.336	0.502	0.643	0.613	0.003	0.212	0.353	0.477	0.592	0.566			0.229	1.072	1.204	1.38	1.419	1.387	1.629	1.208
	KENPAULONE	1.146	1.849		DCC-2036	1.115				0.53			Cobimetinib	0.015	0.11	0.297	0.495	0.555	0.419	0.007	0.168	0.298	0.437	0.538	0.459			0.233	1.076	1.21	1.385	1.424	1.394	1.637	1.214
	BIBR 1532	1.528	1.459		ELESCLOMOL	1.676				1.1			Dasatinib	0.074	0.269	0.329	0.416	0.496	0.438	0.084	0.244	0.271	0.366	0.416	0.368			0.236	1.081	1.216	1.391	1.431	1.399	1.643	1.22
	6,2'-DIMETHOXYFLAVONE	1.377	1.609		BMS 794833	1.027				0.459			ZLN005	0.065	0.076	0.097	0.131	0.199	0.223	0.075	0.098	0.131	0.204	0.325	0.357			0.24	1.085	1.221	1.397	1.438	1.404	1.652	1.227
	SULFALEN	1.005	1.974		CHLOROGENIC ACID	1.798				1.285			APY0201	0.04	0.151	0.163	0.187	0.22	0.206	0.038	0.117	0.139	0.145	0.16	0.16			0.243	1.091	1.228	1.403	1.444	1.41	1.662	1.234
	O4I2	1.362	1.615		CHIR-99021	1.561				1.058			BET bromodomain inhibitor	0.104	0.133	0.139	0.147	0.161	0.187	0.087	0.138	0.145	0.154	0.168	0.181			0.247	1.095	1.234	1.411	1.451	1.416	1.671	1.242
	2-METHYL-6-(PHENYLETHYNYL)PYRIDINE	1.495	1.474		ACINITRAZOL	1.333				0.865			Anisomycin, Streptomyces griseolus	0.001	0.002	0.021	0.032	0.061	0.056	0.001	0.001	0.02	0.05	0.063	0.06			0.25	1.099	1.238	1.417	1.46	1.421	1.679	1.249
	ACACETINE	1.405	1.559		(±)-PD 128,907 HYDROCHLORIDE	1.231				0.765																		0.253	1.103	1.245	1.424	1.469	1.427	1.686	1.255
	ROBUSTIC ACID	1.498	1.459		TIOPRONIN	1.242				0.776																		0.257	1.108	1.252	1.431	1.478	1.434	1.695	1.262
	TOREZOLID	1.392	1.559		SKLB 1002	1.124				0.661																		0.26	1.111	1.257	1.436	1.487	1.438	1.702	1.27
	CHIR-090	1.318	1.621		A3 HYDROCHLORIDE	1.146				0.684																		0.264	1.117	1.265	1.445	1.496	1.445	1.711	1.277
	TEDIZOLID	1.403	1.533		ORIDONIN	1.208				0.749																		0.267	1.121	1.27	1.451	1.506	1.451	1.721	1.286
	PIPERINE	1.5	1.42		2,6-DIMETHOXYQUINONE	1.325				0.867																		0.271	1.125	1.277	1.458	1.515	1.459	1.729	1.294
	RABEPRAZOLE SODIUM	1.443	1.465		AZD2858	1.008				0.552																		0.274	1.129	1.285	1.465	1.525	1.464	1.738	1.3
	6-AZAURIDINE	1.406	1.496		ENALAPRIL	1.278				0.823																		0.278	1.134	1.29	1.472	1.536	1.47	1.748	1.31
	IODOACETAMIDE	1.586	1.308		BF-170 HYDROCHLORIDE	1.745				1.291																		0.281	1.139	1.296	1.48	1.547	1.475	1.758	1.318
	6,7-DIHYDROXYFLAVONE	1.413	1.472		ERYTHRO-9-(2-HYDROXY-3-NONYL)ADENINE HYDROCHLORIDE	1.237				0.793																		0.285	1.144	1.303	1.489	1.56	1.482	1.766	1.326
	TERIFLUNOMIDE	1.319	1.562		THIO-NADP SODIUM	1.248				0.811																		0.288	1.149	1.309	1.496	1.571	1.49	1.777	1.334
	RUTAECARPINE	1.363	1.515		VORELOXIN (HYDROCHLORIDE)	0.84				0.409																		0.292	1.154	1.317	1.504	1.583	1.495	1.788	1.344
	YL-109	1.371	1.504		4'-METHOXYFLAVONE	1.721				1.293																		0.295	1.158	1.322	1.512	1.596	1.503	1.796	1.353
	MEFEXAMIDE HYDROCHLORIDE	1.377	1.494		IRBESARTAN	1.171				0.755																		0.299	1.163	1.33	1.52	1.608	1.509	1.805	1.362
	MEXENONE	1.295	1.572		1,5-ISOQUINOLINEDIOL	1.217				0.806																		0.302	1.168	1.336	1.529	1.623	1.516	1.815	1.371
	GW 3965 HCL	1.399	1.467		EPINEPHRINE BITARTRATE	1.262				0.853																		0.306	1.172	1.343	1.536	1.634	1.523	1.823	1.38
	2-NP	1.379	1.485		(-)-GUAIOL	1.462				1.054																		0.309	1.178	1.349	1.546	1.648	1.53	1.832	1.39
	EXALAMIDE	1.331	1.531		CINENE	1.163				0.762																		0.313	1.184	1.357	1.553	1.662	1.536	1.84	1.397
	TAFAMIDIS	1.419	1.429		STF-31	0.867				0.466																		0.316	1.189	1.363	1.561	1.675	1.543	1.851	1.406
	MN-CPX 3	1.428	1.411		CINOXACIN	1.149				0.751																		0.319	1.194	1.369	1.571	1.689	1.551	1.861	1.415
	LANSOPRAZOLE	1.169	1.67		RO 28-1675	0.951				0.553																		0.323	1.199	1.376	1.581	1.704	1.555	1.869	1.425
	5-METHOXYFLAVONE	1.406	1.428		METHYLENE BLUE TRIHYDRATE	0.77				0.373																		0.326	1.204	1.382	1.589	1.718	1.565	1.879	1.435
	MOLSIDOMINE	1.086	1.74		WHI-P97	0.968				0.571																		0.33	1.208	1.388	1.598	1.732	1.572	1.889	1.446
	4'-HYDROXYCHALCONE	1.331	1.478		LY 310762	1.079				0.683																		0.333	1.213	1.394	1.606	1.748	1.577	1.899	1.456
	CIPROXIFAN HYDROCHLORIDE	1.512	1.294		6-METHYL-2-(PHENYLETHYNYL)PYRIDINE HYDROCHLORIDE	1.556				1.162																		0.337	1.217	1.4	1.616	1.764	1.583	1.907	1.466
	BUXAMINE	1.234	1.558		SB-366791	1.392				1.004																		0.34	1.224	1.407	1.624	1.781	1.591	1.915	1.474
	COX-1 INHIBITOR, FR122047	1.454	1.333		6-AMINOHEXANOIC ACID	0.543				1.085																		0.344	1.228	1.413	1.635	1.797	1.597	1.925	1.484
	CIPROXIFAN MALEATE	1.285	1.502		CARBACHOL	0.681				1.225																		0.347	1.234	1.42	1.645	1.813	1.603	1.934	1.494
	TRANS-RETINOIC ACID	1.432	1.347		TRIOXSALEN	0.55				1.096																		0.351	1.237	1.425	1.653	1.83	1.609	1.942	1.503
	ELESCLOMOL	1.676	1.1		SILDENAFIL	0.533				1.087																		0.354	1.241	1.431	1.662	1.846	1.616	1.951	1.513
	S-RUXOLITINIB	1.402	1.374		BETAMETHASONE 17,21-DIPROPIONATE	0.454				1.009																		0.358	1.246	1.438	1.671	1.864	1.622	1.96	1.52
	ISOBUTAMBEN	1.344	1.432		OCTISALATE	1.072				1.629																		0.361	1.251	1.443	1.679	1.882	1.629	1.97	1.53
	BIFONAZOLE	1.452	1.322		DANTHRON	0.482				1.046																		0.365	1.256	1.448	1.689	1.899	1.635	1.979	1.539
	PENICILLIN G POTASSIUM	1.056	1.716		BUDESONIDE	0.646				1.222																		0.368	1.261	1.453	1.697	1.916	1.64	1.986	1.548
	RUXOLITINIB (INCB-18424) PHOSPHATE	1.258	1.514		TRIAMCINOLONE	0.712				1.29																		0.372	1.264	1.459	1.706	1.934	1.648	1.994	1.558
	NEUROPATHIAZOL	1.192	1.576		ALGESTONE ACETOPHENIDE	0.612				1.191																		0.375	1.269	1.465	1.714	1.952	1.655	2.003	1.567
	THIABENDAZOLE	1.41	1.352		LOXOPROFEN	0.779				1.358																		0.378	1.273	1.472	1.722	1.971	1.66	2.01	1.576
	IRIGENIN	1.366	1.392		DEFLAZACORT	0.575				1.155																		0.382	1.278	1.478	1.731	1.986	1.667	2.018	1.583
	RILUZOLE HCL	1.256	1.495		NAFADOTRIDE	1.004				1.584																		0.385	1.281	1.483	1.74	2.005	1.672	2.025	1.594
	APIGENIN DIMETHYL ETHER	1.292	1.457		PHENYL AMINOSALICYLATE	0.958				1.542																		0.389	1.286	1.488	1.748	2.023	1.68	2.033	1.601
	RESVERATROL	1.46	1.289		METHSCOPOLAMINE BROMIDE	0.502				1.092																		0.392	1.29	1.494	1.758	2.04	1.685	2.04	1.61
	S/GSK1349572 (GSK1349572)	1.348	1.4		MOXISYLYTE HYDROCHLORIDE	0.402				1																		0.396	1.295	1.499	1.765	2.06	1.691	2.047	1.618
	MDL 105,519	1.397	1.341		CX-4945	0.795				1.394																		0.399	1.299	1.502	1.773	2.076	1.697	2.055	1.627
	XANTHYLETIN	1.257	1.476		5-AZACYTIDINE	0.654				1.26																		0.403	1.303	1.506	1.782	2.095	1.703	2.062	1.636
	AS-604850	1.31	1.42		VAGISTAT	0.634				1.244																		0.406	1.306	1.51	1.79	2.113	1.708	2.07	1.644
	SAFINAMIDE	1.223	1.501		MOMETASONE FUROATE	0.516				1.128																		0.41	1.309	1.514	1.797	2.132	1.716	2.075	1.653
	ENOXOLONE	1.221	1.503		BUMETANIDE	1.21				1.859																		0.413	1.312	1.518	1.805	2.151	1.722	2.081	1.661
	FASENTIN	1.35	1.37		MOLSIDOMINE	1.086				1.74																		0.417	1.316	1.52	1.812	2.17	1.724	2.087	1.668
	FEXINIDAZOLE	1.412	1.307		CHLORO-IB-MECA	0.498				1.154																		0.42	1.319	1.524	1.82	2.187	1.729	2.091	1.674
	6-METHYL-2-(PHENYLETHYNYL)PYRIDINE HYDROCHLORIDE	1.556	1.162		PENICILLIN G POTASSIUM	1.056				1.716																		0.424	1.324	1.528	1.826	2.204	1.734	2.096	1.682
	NARINGENIN	1.465	1.252		BETAMETHASONE 17-VALERATE	0.684				1.368																		0.427	1.325	1.529	1.834	2.223	1.741	2.102	1.69
	PHENAMIL METHANESULFONATE	1.318	1.394		HALCINONIDE	0.594				1.282																		0.431	1.33	1.532	1.843	2.239	1.745	2.106	1.697
	BTZ043 RACEMATE	1.321	1.388		KENPAULONE	1.146				1.849																		0.434	1.334	1.534	1.847	2.258	1.752	2.111	1.704
	6,3'-DIMETHOXYFLAVONE	1.219	1.488		KENPAULLONE	1.154				1.877																		0.438	1.335	1.537	1.853	2.274	1.755	2.116	1.71
	OCTISALATE	1.072	1.629		HALAZONE	0.921				1.67																		0.441	1.339	1.54	1.859	2.292	1.758	2.122	1.716
	EUPARIN	1.306	1.386		TRIAMCINOLONE ACETONIDE	0.583				1.355																		0.444	1.342	1.54	1.867	2.31	1.763	2.124	1.723
	MPEP	1.257	1.425		CLOMIPHENE CITRATE	0.934				1.73																		0.448	1.344	1.543	1.872	2.328	1.768	2.127	1.73
	PRIMULETIN	1.253	1.416		CLINDAMYCIN HYDROCHLORIDE	1.08				1.925																		0.451	1.347	1.544	1.879	2.346	1.771	2.131	1.735
	CLOMIPHENE CITRATE	0.934	1.73		SULFALEN	1.005				1.974																		0.455	1.349	1.547	1.882	2.363	1.775	2.134	1.741
	ZM 336372	1.097	1.563		BLEOMYCIN (BLEOMYCIN B2 SHOWN)	1.045	0.663																					0.458	1.35	1.548	1.888	2.379	1.778	2.137	1.745
	PROCAINE	1.075	1.584		SULBACTAM	1.03	0.651																					0.462	1.352	1.55	1.893	2.394	1.78	2.139	1.749
	AICA-RIBOSIDE, 5′-PHOSPHATE	1.358	1.299		LY 2090314	0.731	0.355																					0.465	1.354	1.55	1.899	2.411	1.785	2.141	1.754
	PENICILLIN V POTASSIUM	1.092	1.561		FLOXURIDINE	1.101	0.725																					0.469	1.354	1.551	1.902	2.426	1.786	2.142	1.759
	APIGENIN-7-GLUCOSIDE	1.222	1.431		MITOMYCIN C	1.131	0.757																					0.472	1.356	1.552	1.907	2.443	1.789	2.143	1.762
	7,2'-DIHYDROXYFLAVONE	1.267	1.381		CORTISONE 21-ACETATE	1.199	0.827																					0.476	1.358	1.552	1.911	2.457	1.79	2.145	1.767
	ISOLIQUIRITIGENIN	1.242	1.406		BUSULFAN	1.107	0.735																					0.479	1.359	1.551	1.914	2.471	1.792	2.147	1.771
	DAIDZIN	1.251	1.393		ADENOSINE, N-(2-HYDROXYCYCLOPENTYL)-, (1S-TRANS)- [CAS]	1.252	0.88																					0.483	1.359	1.551	1.918	2.486	1.794	2.147	1.776
	ODQ	1.306	1.336		DOVITINIB (TKI-258)	0.747	0.378																					0.486	1.359	1.55	1.923	2.5	1.795	2.148	1.779
	2',4'-DIHYDROXYCHALCONE	1.207	1.43		ARISTOLOCHIC ACID	1.321	0.955																					0.49	1.36	1.548	1.926	2.515	1.798	2.148	1.782
	VU 0357121	1.288	1.345		PIPOBROMAN	1.026	0.664																					0.493	1.36	1.548	1.929	2.53	1.799	2.148	1.784
	URB597	1.271	1.361		BENZOYL PEROXIDE	1.204	0.843																					0.497	1.36	1.546	1.931	2.545	1.801	2.147	1.788
	KAWAIN	1.282	1.348		RONIACOL	1.107	0.75																					0.5	1.358	1.546	1.934	2.558	1.801	2.147	1.789
	METRIFUDIL	1.352	1.275		ETONITAZENYL ISOTHIOCYANATE	0.892	0.536																					0.503	1.361	1.544	1.937	2.568	1.803	2.145	1.79
	ROXARSONE	1.077	1.545		PROPANTHELINE BROMIDE	1.188	0.834																					0.507	1.358	1.542	1.94	2.582	1.803	2.143	1.792
	GENISTIN	1.298	1.322		CYASORB	1.19	0.841																					0.51	1.358	1.539	1.943	2.594	1.806	2.142	1.795
	CHIR-99021	1.561	1.058		CERVONIC ACID	1.083	0.736																					0.514	1.358	1.536	1.945	2.603	1.806	2.139	1.795
	AR-A014418	1.35	1.269		GAP-134 (HYDROCHLORIDE)	1.045	0.699																					0.517	1.358	1.536	1.945	2.614	1.805	2.138	1.796
	L-ADRENALINE (EPINEPHRINE)	1.308	1.31		CIANIDANOL	1.121	0.775																					0.521	1.357	1.533	1.945	2.625	1.805	2.135	1.796
	ECONAZOLE NITRATE	1.261	1.349		VALRUBICIN	0.904	0.561																					0.524	1.356	1.532	1.946	2.635	1.803	2.132	1.794
	MYRIOCIN	1.264	1.346		HODOSTIN	1.17	0.827																					0.528	1.355	1.529	1.949	2.645	1.804	2.129	1.797
	IMAZALIL	1.294	1.312		BLEOMYCIN (SULFATE)	0.979	0.639																					0.531	1.353	1.526	1.951	2.653	1.802	2.126	1.796
	VITAMIN A	1.346	1.258		WP1066	1.06	0.721																					0.535	1.351	1.523	1.952	2.662	1.8	2.121	1.793
	3,4-DIDESMETHYL-5-DESHYDROXY-3'-ETHOXYSCLEROIN	1.232	1.369		TRANYLCYPROMINE SULFATE	1.143	0.804																					0.538	1.349	1.52	1.951	2.67	1.8	2.117	1.791
	P53 ACTIVATOR III, RITA	1.323	1.277		NETILMICIN SULFATE	1.144	0.805																					0.542	1.346	1.516	1.95	2.675	1.797	2.112	1.789
	CLORGILINE HYDROCHLORIDE	1.226	1.373		TAUROCHOLIC ACID SODIUM	1.104	0.767																					0.545	1.345	1.512	1.951	2.682	1.796	2.107	1.787
	HALAZONE	0.921	1.67		SALICYLAMIDE	1.176	0.839																					0.549	1.343	1.507	1.95	2.689	1.792	2.103	1.785
	NAFADOTRIDE	1.004	1.584		FLAVIN MONONUCLEOTIDE	1.223	0.887																					0.552	1.34	1.501	1.952	2.694	1.791	2.097	1.782
	TUG-770	1.306	1.282		ACICLOVIR	1.177	0.843																					0.556	1.338	1.497	1.951	2.7	1.787	2.092	1.782
	GALANGIN	1.243	1.343		BNTX MALEATE	0.553	0.22																					0.559	1.335	1.493	1.95	2.703	1.785	2.087	1.777
	MEXENEONE	1.02	1.55		PF-04620110	1.072	0.74																					0.563	1.333	1.487	1.949	2.705	1.781	2.081	1.774
	IQ-1	1.345	1.224		BROXYQUINOLINE	1.146	0.814																					0.566	1.329	1.481	1.947	2.707	1.778	2.074	1.768
	CIGLITAZONE	1.259	1.309		DIHYDROKAINIC ACID	1.108	0.777																					0.569	1.326	1.476	1.946	2.711	1.774	2.069	1.765
	MK-5172	1.233	1.332		FTORAFUR	1.334	1.003																					0.573	1.322	1.471	1.943	2.713	1.77	2.064	1.76
	AMLEXANOX	1.073	1.491		PANTOPRAZOLE SODIUM HYDRATE	1.322	0.991																					0.576	1.32	1.464	1.941	2.716	1.766	2.058	1.755
	MYRICETIN	1.222	1.342		MITOMYCIN	1.125	0.794																					0.58	1.315	1.46	1.94	2.718	1.761	2.05	1.753
	BAICALIN	1.223	1.339		ORNIDAZOLE	1.03	0.7																					0.583	1.312	1.454	1.937	2.716	1.756	2.043	1.746
	ABACAVIR	1.234	1.321		BHT FCC/NF	1.157	0.828																					0.587	1.309	1.45	1.935	2.718	1.752	2.037	1.741
	CROTAMITON	1.286	1.268		HOMOSALATE	1.186	0.857																					0.59	1.305	1.442	1.932	2.718	1.748	2.03	1.737
	ACACETIN DIACETATE	1.25	1.3		RG7388	1.26	0.931																					0.594	1.301	1.437	1.931	2.718	1.743	2.023	1.733
	HESPERETIN	1.227	1.319		BBMP	1.154	0.827																					0.597	1.298	1.432	1.927	2.716	1.736	2.016	1.726
	IRAK-1/4 INHIBITOR I	1.362	1.183		CAFESTOL	1.059	0.733																					0.601	1.294	1.427	1.923	2.714	1.731	2.009	1.721
	DIPTERYXIN	1.315	1.228		VERATRIC ACID	1.104	0.778																					0.604	1.289	1.421	1.92	2.712	1.726	2	1.715
	N6-PHENYLADENOSINE	1.406	1.127		CHOLEST-5-EN-3-ONE	1.417	1.095																					0.608	1.285	1.415	1.917	2.709	1.718	1.99	1.709
	GW 9508	1.241	1.291		BUTANEFRINE HYDROCHLORIDE	1.197	0.876																					0.611	1.279	1.408	1.915	2.703	1.714	1.982	1.703
	5,6-DEHYDROKAWAIN	1.217	1.314		PF-4708671	0.924	0.604																					0.615	1.276	1.4	1.911	2.699	1.709	1.972	1.696
	GENKWANIN	1.209	1.32		FTAXILIDE	1.032	0.712																					0.618	1.271	1.394	1.907	2.694	1.704	1.964	1.688
	4'-METHOXYCHALCONE	1.253	1.275		VINDESINE SULFATE	0.657	0.34																					0.622	1.265	1.388	1.902	2.69	1.696	1.954	1.681
	MIZOLASTINE	1.07	1.453		AMITRAZ	1.185	0.869																					0.625	1.262	1.382	1.899	2.682	1.691	1.946	1.673
	RITA	1.283	1.236		TAME	1.106	0.791																					0.628	1.257	1.376	1.895	2.677	1.685	1.937	1.668
	CPI-613	1.333	1.186		(±)-SOTALOL HYDROCHLORIDE	1.097	0.786																					0.632	1.253	1.368	1.891	2.672	1.679	1.927	1.66
	DYNAMIN INHIBITOR I, DYNASORE	1.215	1.303		CAPTOPRIL	1.085	0.774																					0.635	1.249	1.36	1.888	2.664	1.673	1.918	1.653
	INH1	1.261	1.256		SODIUM 4-AMINOSALICYLATE	1.223	0.913																					0.639	1.244	1.354	1.883	2.655	1.666	1.909	1.647
	(-)-GUAIOL	1.462	1.054		SISOMICIN SULFATE	1.117	0.807																					0.642	1.24	1.348	1.88	2.648	1.659	1.9	1.64
	VU 0361737	1.131	1.382		DIOLANE	1.2	0.89																					0.646	1.235	1.342	1.875	2.638	1.654	1.891	1.632
	CHOLEST-5-EN-3-ONE	1.417	1.095		FENCHLORPHOS	1.121	0.813																					0.649	1.23	1.334	1.869	2.629	1.648	1.88	1.623
	DL-THREO-BETA-HYDROXYASPARTIC ACID	1.259	1.251		PHENOLPHTHALEIN	1.208	0.901																					0.653	1.226	1.327	1.865	2.621	1.64	1.871	1.614
	TIRAPAZAMINE	1.358	1.152		METRONIDAZOLE	1.265	0.959																					0.656	1.222	1.32	1.86	2.611	1.632	1.86	1.606
	NECROSTATIN-1	1.147	1.363		APO866 (FK866)	0.942	0.638																					0.66	1.216	1.312	1.854	2.601	1.625	1.851	1.597
	XL413 (HYDROCHLORIDE)	1.221	1.287		BENGENIN	1.22	0.916																					0.663	1.211	1.306	1.849	2.59	1.617	1.84	1.59
	SIB 1893	1.351	1.156		WARFARIN	1.233	0.93																					0.667	1.207	1.299	1.845	2.577	1.609	1.83	1.58
	TYLOSIN	1.177	1.326		AMSACRINE HYDROCHLORIDE	0.787	0.485																					0.67	1.202	1.292	1.839	2.567	1.603	1.82	1.571
	PHENYL AMINOSALICYLATE	0.958	1.542		TERPIN MONOHYDRATE	0.99	0.688																					0.674	1.198	1.285	1.834	2.557	1.594	1.811	1.561
	AICA-RIBOSIDE	1.317	1.178		8-METHOXYMETHYL-3-ISOBUTYL-1-METHYLXANTHINE	1.093	0.792																					0.677	1.192	1.279	1.83	2.543	1.587	1.802	1.552
	SODIUM SALICYLATE	1.204	1.288		POMIFERIN DIMETHYL ETHER	1.303	1.003																					0.681	1.188	1.273	1.823	2.529	1.578	1.792	1.543
	ABIETIC ACID	1.342	1.149		1,7-DIMETHYLXANTHINE	1.107	0.808																					0.684	1.183	1.265	1.817	2.517	1.571	1.782	1.535
	LACTULOSE	1.12	1.37		SB 200646 HYDROCHLORIDE	1.154	0.855																					0.688	1.177	1.259	1.812	2.502	1.564	1.772	1.525
	PENTOXIFYLLINE	1.258	1.229		DIMETHYL FUMARATE	1.126	0.827																					0.691	1.173	1.25	1.806	2.488	1.556	1.761	1.515
	MITIGLINIDE CALCIUM	1.239	1.248		S-METHYLISOTHIOUREA HEMISULFATE	1.046	0.748																					0.694	1.166	1.244	1.799	2.474	1.549	1.752	1.507
	PIFITHRIN-Μ	1.25	1.235		LAMOTRIGINE	1.202	0.907																					0.698	1.163	1.236	1.794	2.459	1.543	1.742	1.498
	BISPHENOL A	1.217	1.264		CEPHALONIUM	1.124	0.83																					0.701	1.158	1.23	1.787	2.443	1.535	1.732	1.489
	BAX CHANNEL BLOCKER	1.3	1.181		(±)-TAXIFOLIN	1.187	0.894																					0.705	1.153	1.223	1.781	2.431	1.525	1.723	1.481
	2',4'-DIHYDROXYCHALCONE 4'-GLUCOSIDE	1.21	1.271		BIRB 796 (DORAMAPIMOD)	1.247	0.954																					0.708	1.149	1.218	1.777	2.414	1.516	1.715	1.472
	ALLYLESTRENOL	1.241	1.239		ML 10302	1.026	0.733																					0.712	1.145	1.211	1.769	2.399	1.509	1.704	1.465
	ARTHONIOIC ACID	1.226	1.253		THALIDOMIDE	1.159	0.867																					0.715	1.14	1.204	1.762	2.386	1.501	1.696	1.456
	MURISTERONE A	1.217	1.261		CEFTAZIDIME	1.004	0.713																					0.719	1.135	1.197	1.757	2.37	1.494	1.685	1.448
	PAZUFLOXACIN	1.326	1.15		MOXONIDINE	1.132	0.842																					0.722	1.132	1.192	1.753	2.355	1.485	1.677	1.441
	WAY-362450	1.23	1.243		FLUORESCEIN	1.03	0.742																					0.726	1.126	1.185	1.745	2.338	1.477	1.667	1.431
	ANETHOLE TRITHIONE	1.309	1.161		TROXERUTIN	1.153	0.866																					0.729	1.122	1.179	1.739	2.322	1.468	1.659	1.422
	AM-404	1.224	1.245		LE 300	1.11	0.824																					0.733	1.118	1.172	1.731	2.306	1.462	1.648	1.413
	TAK-875	1.257	1.21		PHENYTOIN SODIUM	1.293	1.008																					0.736	1.113	1.165	1.725	2.292	1.454	1.639	1.406
	UCH-L1 INHIBITOR	1.23	1.236		CLINOFIBRATE	1.341	1.056																					0.74	1.109	1.16	1.719	2.275	1.444	1.63	1.398
	ARN-509	1.304	1.162		AMBROXOL	0.929	0.646																					0.743	1.105	1.154	1.714	2.26	1.438	1.621	1.39
	ETHOXZOLAMIDE	1.189	1.276		ETHIDIUM BROMIDE	1.036	0.753																					0.747	1.099	1.149	1.708	2.242	1.43	1.612	1.382
	NF-ΚB ACTIVATION INHIBITOR IV	1.203	1.258		PYRANTEL PAMOATE	1.202	0.92																					0.75	1.096	1.143	1.702	2.226	1.423	1.604	1.374
	EIF-2Α INHIBITOR, SALUBRINAL	1.238	1.222		L-750,667 TRIHYDROCHLORIDE	1.287	1.005																					0.753	1.093	1.138	1.696	2.208	1.416	1.594	1.365
	GANT 58	1.298	1.159		PIFITHRIN-MU	1.184	0.903																					0.757	1.089	1.133	1.69	2.192	1.408	1.585	1.357
	STRONTIUM RANELATE	1.177	1.28		2,3-DIMETHOXY-1,4-NAPHTHOQUINONE	1.093	0.813																					0.76	1.083	1.128	1.684	2.174	1.4	1.576	1.35
	MK-2048	1.292	1.162		ALPROSTADIL	1.11	0.83																					0.764	1.08	1.123	1.677	2.155	1.394	1.565	1.341
	TMTD	1.097	1.357		3,5-DINITROCATECHOL	1.043	0.763																					0.767	1.076	1.12	1.67	2.137	1.386	1.557	1.335
	NSC 74859 (S3I-201)	1.216	1.238		N6-PHENYLADENOSINE	1.406	1.127																					0.771	1.072	1.113	1.664	2.121	1.379	1.547	1.327
	CCG 50014	1.127	1.326		IODOACETAMIDE	1.586	1.308																					0.774	1.067	1.109	1.657	2.102	1.371	1.54	1.318
	HYDRALAZINE HYDROCHLORIDE	1.167	1.284		PELITINIB (EKB-569)	0.424	0.146																					0.778	1.064	1.104	1.651	2.087	1.362	1.533	1.311
	ETOFYLLINE	1.264	1.187		SILODOSIN	0.884	0.606																					0.781	1.059	1.1	1.645	2.071	1.356	1.526	1.302
	GDC-0879	1.148	1.302		N-METHYL-D-ASPARTIC ACID	0.92	0.642																					0.785	1.057	1.095	1.64	2.054	1.347	1.518	1.296
	VACUOLIN-1	1.301	1.148		PHENSERINE	0.98	0.703																					0.788	1.052	1.091	1.634	2.036	1.338	1.509	1.287
	BML-277	1.286	1.161		POMIFERIN TRIMETHYL ETHER	1.078	0.801																					0.792	1.05	1.087	1.629	2.02	1.33	1.503	1.279
	TOBRAMYCIN	1.246	1.199		NALBUPHINE	1.188	0.911																					0.795	1.045	1.082	1.622	2.001	1.325	1.495	1.273
	LULICONAZOLE	1.338	1.106		(±)-ALPHA-METHYL-4-CARBOXYPHENYLGLYCINE	0.971	0.694																					0.799	1.042	1.077	1.615	1.985	1.317	1.487	1.265
	SIRT1 INHIBITOR III	1.214	1.23		CARBIMAZOLE	1.136	0.86																					0.802	1.038	1.071	1.61	1.967	1.31	1.48	1.259
	ANISINDIONE	1.08	1.363		DIALLYL TRISULFIDE	1.324	1.049																					0.806	1.034	1.068	1.606	1.951	1.302	1.472	1.251
	AMILORIDE HYDROCHLORIDE	1.325	1.117		4-METHYLUMBELLIFERONE (4-MU)	1.082	0.807																					0.809	1.031	1.064	1.6	1.934	1.297	1.466	1.244
	DOXORUBICIN HYDROCHLORIDE	1.262	1.18		QUINESTROL	1.186	0.911																					0.813	1.027	1.06	1.594	1.918	1.29	1.458	1.236
	CELASTROL, CELASTRUS SCANDENS	1.289	1.149		CANTHARIDIC ACID	1.121	0.846																					0.816	1.024	1.057	1.587	1.9	1.284	1.451	1.228
	KNK437	1.175	1.262		(±)-ISOPROTERENOL HYDROCHLORIDE	1.255	0.982																					0.819	1.02	1.053	1.582	1.886	1.278	1.445	1.223
	2-(2-AMINOETHYL)PYRIDINE	0.99	1.446		PHENYLBUTAZONE	1.085	0.813																					0.823	1.017	1.049	1.577	1.87	1.272	1.439	1.215
	U0126	1.257	1.176		PD 168077 MALEATE	1.158	0.887																					0.826	1.013	1.046	1.57	1.853	1.265	1.432	1.21
	OXYBENZONE	1.222	1.211		DOXYLAMINE SUCCINATE	1.102	0.831																					0.83	1.012	1.043	1.565	1.838	1.261	1.426	1.203
	GIMERACIL	1.25	1.182		(-)-COTININE	1.121	0.85																					0.833	1.009	1.04	1.559	1.821	1.256	1.42	1.197
	ELLAGIC ACID, DIHYDRATE	1.178	1.253		3-AMINO-1-PROPANESULFONIC ACID SODIUM	1.085	0.815																					0.837	1.007	1.038	1.552	1.806	1.25	1.413	1.191
	NEMADIPINE-A	1.174	1.257		R(+)-BUTYLINDAZONE	1.146	0.876																					0.84	1.004	1.034	1.548	1.79	1.244	1.407	1.185
	PHENACYLAMINE HYDROCHLORIDE	1.208	1.222		MECLOFENAMIC ACID SODIUM	1.226	0.956																					0.844	1.001	1.032	1.542	1.774	1.238	1.401	1.18
	AS-605240	1.202	1.227		(+)-HYDRASTINE	1.063	0.794																					0.847	0.998	1.028	1.537	1.76	1.233	1.394	1.175
	RHAPONTIN	1.212	1.216		KAEMPFEROL-7-NEOHESPERIDOSIDE	1.237	0.968																					0.851	0.997	1.026	1.531	1.745	1.227	1.389	1.169
	Y-27632	1.16	1.268		(-)-EPINEPHRINE BITARTRATE	1.081	0.812																					0.854	0.994	1.023	1.526	1.731	1.221	1.384	1.163
	2-APB	1.242	1.185		(-)-CIS-(1S,2R)-U-50488 TARTRATE	0.926	0.658																					0.858	0.992	1.021	1.52	1.717	1.217	1.377	1.157
	NITRENDIPIN	1.061	1.366		CYROMAZINE	1.107	0.84																					0.861	0.99	1.019	1.516	1.704	1.21	1.373	1.152
	DEXMEDETOMIDINE HCL (PRECEDEX)	1.177	1.247		NITARSONE	1.133	0.866																					0.865	0.986	1.018	1.512	1.692	1.206	1.367	1.146
	PAPP	1.263	1.161		PERMETHRIN	1.078	0.813																					0.868	0.985	1.014	1.508	1.679	1.199	1.362	1.141
	RONIDAZOLE	1.15	1.273		CX 5461	0.864	0.599																					0.872	0.981	1.013	1.503	1.666	1.194	1.356	1.137
	DISODIUM MONOFLUOROPHOSPHATE	1.193	1.229		FLT3-IN-1	1.064	0.799																					0.875	0.98	1.01	1.498	1.652	1.19	1.351	1.13
	TOFACITINIB (CP-690550, TASOCITINIB)	1.224	1.197		ISOINDIGOTIN	0.942	0.677																					0.878	0.977	1.009	1.495	1.639	1.188	1.347	1.127
	CIPROXIFAN	1.092	1.327		IDEBENONE	1.041	0.777																					0.882	0.975	1.006	1.489	1.626	1.183	1.343	1.122
	ANDARINE (GTX-007)	1.174	1.241		ALL TRANS RETINOIC ACID	1.724	1.46																					0.885	0.973	1.005	1.486	1.612	1.178	1.338	1.119
	PRATOL	1.187	1.228		(-)-TETRAMISOLE HYDROCHLORIDE	1.145	0.882																					0.889	0.97	1.004	1.483	1.6	1.174	1.335	1.114
	STEM-CELL FACTOR/C-KIT INHIBITOR, ISCK03	1.152	1.26		(-)-NAPROXEN SODIUM	1.085	0.822																					0.892	0.97	1.003	1.476	1.588	1.17	1.329	1.109
	ISOSAKURANETIN	1.214	1.197		R(-)-APOMORPHINE	1.071	0.809																					0.896	0.968	1.001	1.472	1.575	1.167	1.325	1.106
	THYROID HORMONE RECEPTOR ANTAGONIST, 1-850	1.227	1.183		EPIGALLOCATECHIN 3,5-DIGALLATE	1.117	0.856																					0.899	0.966	0.999	1.466	1.564	1.163	1.319	1.102
	LH-846	1.025	1.384		MRS 1523	1.057	0.796																					0.903	0.965	0.998	1.463	1.551	1.159	1.317	1.098
	MTEP (HYDROCHLORIDE)	1.151	1.258		CHLOROXINE	1.024	0.763																					0.906	0.963	0.996	1.458	1.54	1.155	1.313	1.093
	ALPHA-CHLORALOSE	1.152	1.256		EPHEDRINE HYDROCHLORIDE	1.199	0.938																					0.91	0.961	0.996	1.455	1.53	1.154	1.309	1.089
	DL-ADRENALINE	1.207	1.197		OXINIACIC ACID	1.153	0.892																					0.913	0.96	0.994	1.45	1.518	1.15	1.304	1.086
	2-METHYL-5-HYDROXYTRYPTAMINE MALEATE	1.052	1.351		LY 335979 (ZOSUQUIDAR 3HCL)	0.96	0.7																					0.917	0.958	0.994	1.447	1.507	1.148	1.301	1.082
	FRAX597	1.111	1.292		CEPHALEXIN HYDRATE	1.251	0.992																					0.92	0.957	0.992	1.443	1.497	1.145	1.297	1.079
	RO 8-4304	1.208	1.194		DACOMITINIB (PF299804)	0.308	0.05																					0.924	0.956	0.991	1.439	1.487	1.141	1.294	1.075
	T0070907	1.181	1.221		OMADACYCLINE (MESYLATE)	1.273	1.015																					0.927	0.954	0.99	1.436	1.478	1.137	1.291	1.072
	SQ 22536	1.146	1.253		LAMIVUDINE	1.142	0.884																					0.931	0.952	0.989	1.433	1.469	1.135	1.287	1.069
	T0901317	1.216	1.182		PASINIAZID	1.152	0.894																					0.934	0.953	0.989	1.43	1.458	1.132	1.285	1.066
	TETRAHYDROURIDINE	1.212	1.185		HETACILLIN POTASSIUM	1.178	0.92																					0.938	0.95	0.988	1.427	1.449	1.129	1.282	1.063
	CLINOFIBRATE	1.341	1.056		OLVANIL	1.008	0.751																					0.941	0.951	0.987	1.424	1.441	1.126	1.278	1.06
	MK-8245	1.244	1.152		AGK2	0.982	0.726																					0.944	0.95	0.987	1.421	1.431	1.124	1.276	1.058
	SIRT2 INHIBITOR, AGK2	1.194	1.202		SEMUSTINE	1.274	1.018																					0.948	0.949	0.988	1.417	1.424	1.122	1.272	1.054
	SB-366791	1.392	1.004		MOROXYDINE HCL	1.255	0.999																					0.951	0.948	0.986	1.416	1.415	1.119	1.269	1.052
	WAY-100635 HCL	1.257	1.138		(S)-MAP4 HYDROCHLORIDE	0.955	0.699																					0.955	0.946	0.987	1.411	1.406	1.117	1.267	1.05
	UCH-L1 INHIBITOR II	1.223	1.169		DEOXYSHIKONIN	1.209	0.954																					0.958	0.945	0.988	1.409	1.398	1.116	1.264	1.047
	CALPEPTIN	1.209	1.183		DESACETYLCOLFORSIN	0.964	0.709																					0.962	0.945	0.988	1.406	1.391	1.115	1.262	1.046
	IDOXURIDINE	1.113	1.279		S(-)-P-BROMOTETRAMISOLE OXALATE	1.113	0.858																					0.965	0.944	0.989	1.404	1.382	1.112	1.259	1.045
	ABT-199 (GDC-0199 )	1.177	1.214		1,4-DIDEOXY-1,4-IMINO-D-ARABINITOL	1.044	0.79																					0.969	0.943	0.99	1.401	1.376	1.11	1.256	1.044
	DAPTOMYCIN	1.184	1.207		NUTLIN-3A (CHIRAL)	0.903	0.649																					0.972	0.942	0.991	1.4	1.37	1.107	1.254	1.042
	4-DAMP METHIODIDE	1.149	1.241		ANTASCARIN	0.949	0.695																					0.976	0.942	0.992	1.397	1.364	1.105	1.251	1.04
	TMPH HYDROCHLORIDE	1.242	1.147		OLSALAZINE DISODIUM	0.979	0.725																					0.979	0.943	0.993	1.394	1.357	1.104	1.248	1.04
	CEFMENOXIME HCL	1.135	1.253		AMMONIUM PYRROLIDINEDITHIOCARBAMATE	1.274	1.022																					0.983	0.942	0.992	1.393	1.352	1.102	1.247	1.037
	17ALPHA-HYDROXYPROGESTERONE	1.11	1.277		L-162,313	0.943	0.692																					0.986	0.942	0.995	1.391	1.345	1.1	1.246	1.036
	EMODIN	1.182	1.204		AZD1080	0.875	0.624																					0.99	0.942	0.995	1.39	1.34	1.1	1.245	1.034
	GPR120 MODULATOR 2	1.109	1.277		FK866	0.881	0.631																					0.993	0.942	0.996	1.388	1.335	1.099	1.243	1.034
	ASARALDEHYDE (ASARONALDEHYDE)	1.17	1.215		INDAPAMIDE	1.144	0.894																					0.997	0.941	0.999	1.386	1.329	1.097	1.242	1.034
	ALACINE	1.138	1.246		GYKI 52466 HYDROCHLORIDE	1.052	0.803																					1	0.942	0.999	1.386	1.324	1.096	1.241	1.033
	YS-035 HYDROCHLORIDE	1.122	1.261		SODIUM BUTANOATE	1.076	0.827																					1.003	0.941	1	1.385	1.318	1.093	1.243	1.033
	2,3-BUTANEDIONE MONOXIME	1.275	1.107		CI-1040 (PD184352)	0.886	0.637																					1.007	0.941	1.002	1.384	1.315	1.092	1.241	1.031
	EQUILIN	1.117	1.265		CARTEOLOL HYDROCHLORIDE	1.071	0.822																					1.01	0.941	1.004	1.385	1.311	1.091	1.24	1.032
	LERCANIDIPINE HYDROCHLORIDE HEMIHYDRATE	1.136	1.247		ABT-869	1.301	1.052																					1.014	0.942	1.005	1.383	1.305	1.09	1.239	1.031
	PROCAINAMIDE HCL	1.109	1.273		PROCHLORPERAZINE DIMALEATE	0.899	0.651																					1.017	0.942	1.006	1.381	1.302	1.089	1.238	1.032
	TOLVAPTAN (OPC-41061)	1.147	1.234		3-TROPANYL-INDOLE-3-CARBOXYLATE METHIODIDE	1.116	0.868																					1.021	0.942	1.009	1.379	1.297	1.087	1.238	1.031
	DERRUSTONE	1.069	1.31		PRAZIQUANTEL	1.2	0.952																					1.024	0.943	1.01	1.379	1.294	1.086	1.238	1.032
	PHORBOL 12-MYRISTATE 13-ACETATE	1.259	1.119		DIVALPROEX SODIUM	1.09	0.843																					1.028	0.943	1.012	1.378	1.291	1.086	1.238	1.033
	TRAPIDIL	1.268	1.109		ZINC UNDECYLENATE	1.241	0.994																					1.031	0.943	1.013	1.377	1.287	1.085	1.239	1.032
	TORCETRAPIB (CP-529414)	1.285	1.092		NUTLIN-3	1.064	0.818																					1.035	0.942	1.016	1.376	1.283	1.086	1.238	1.033
	ANAGRELIDE	1.2	1.174		4-METHYLPYRAZOLE	1.141	0.895																					1.038	0.945	1.017	1.374	1.28	1.084	1.238	1.034
	DIALLYL TRISULFIDE	1.324	1.049		(±)-METOPROLOL (+)-TARTRATE	1.216	0.971																					1.042	0.945	1.02	1.374	1.277	1.085	1.238	1.034
	NF-ΚB ACTIVATION INHIBITOR II, JSH-23	1.197	1.176		BMS-708163 (AVAGACESTAT)	1.278	1.033																					1.045	0.946	1.021	1.374	1.275	1.084	1.239	1.035
	VALPROIC ACID SODIUM	1.252	1.12		METAPROTERENOL	1.212	0.968																					1.049	0.947	1.023	1.375	1.273	1.083	1.238	1.035
	CHLORZOXAZONE	1.134	1.237		GNE-617 (HYDROCHLORIDE)	0.94	0.696																					1.052	0.948	1.026	1.375	1.271	1.081	1.238	1.036
	N-METHYLQUIPAZINE DIMALEATE	1.141	1.23		TENIPOSIDE	0.578	0.334																					1.056	0.948	1.028	1.374	1.271	1.081	1.24	1.037
	RETUSIN 7-METHYL ETHER	1.264	1.106		D-BIOTIN	1.138	0.894																					1.059	0.949	1.031	1.376	1.271	1.081	1.241	1.037
	NEPAFENAC	1.227	1.142		ABT-418 HYDROCHLORIDE	1.127	0.883																					1.063	0.95	1.032	1.376	1.269	1.082	1.24	1.039
	DYCLONINE HYDROCHLORIDE	0.957	1.411		PAROXETINE	1.164	0.921																					1.066	0.951	1.035	1.377	1.267	1.082	1.243	1.04
	AMPK ACTIVATOR	1.21	1.157		MHPG SULFATE POTASSIUM	1.067	0.824																					1.069	0.951	1.038	1.379	1.267	1.083	1.245	1.041
	RAMIPRIL	1.093	1.274		SE-(METHYL)SELENOCYSTEINE HYDROCHLORIDE	1.101	0.857																					1.073	0.952	1.042	1.38	1.266	1.084	1.247	1.042
	SAXAGLIPTIN	1.252	1.114		SOBUZOXANE	1.117	0.875																					1.076	0.953	1.045	1.381	1.267	1.084	1.25	1.044
	CFTR-F508DEL CORRECTOR, KM11060	1.266	1.098		CLIMBAZOLE	1.074	0.832																					1.08	0.954	1.05	1.382	1.267	1.084	1.25	1.046
	CILAZAPRIL MONOHYDRATE (INHIBACE)	1.236	1.128		BMN 673	1.034	0.792																					1.083	0.955	1.052	1.383	1.267	1.084	1.251	1.047
	CETIRIZINE 2HCL	1.261	1.103		S(-)-CARBIDOPA	1.206	0.964																					1.087	0.956	1.055	1.384	1.267	1.084	1.254	1.047
	EMTRICITABINE (EMTRIVA)	1.134	1.229		K114	1.085	0.844																					1.09	0.957	1.057	1.385	1.269	1.084	1.256	1.049
	LACOSAMIDE	1.172	1.191		CX-6258	0.948	0.707																					1.094	0.958	1.061	1.386	1.27	1.085	1.258	1.05
	ARTEMETHER	1.216	1.146		TYRPHOSTIN AG 126	1.166	0.925																					1.097	0.96	1.065	1.388	1.271	1.086	1.26	1.052
	XAV-939	1.18	1.181		METAPROTERENOL HEMISULFATE	1.04	0.799																					1.101	0.96	1.068	1.389	1.272	1.087	1.261	1.054
	ANACETRAPIB (MK-0859)	1.224	1.137		BACLOFEN	1.012	0.772																					1.104	0.961	1.072	1.391	1.273	1.088	1.264	1.056
	VX-809	1.2	1.16		(±)-GAMMA-VINYL GABA	1.062	0.823																					1.108	0.962	1.075	1.392	1.276	1.089	1.267	1.058
	ADENOSINE 5'-MONOPHOSPHATE	1.215	1.144		4-IMIDAZOLEMETHANOL HYDROCHLORIDE	0.91	0.672																					1.111	0.963	1.079	1.393	1.279	1.091	1.268	1.06
	REMODELIN (HYDROBROMIDE)	1.129	1.229		LEVETIRACETAM	1.181	0.943																					1.115	0.963	1.083	1.396	1.28	1.092	1.271	1.061
	INDOPROFEN	1.016	1.342		24(S)-HYDROXYCHOLESTEROL	1.215	0.978																					1.118	0.965	1.087	1.396	1.283	1.094	1.274	1.063
	C-MYC INHIBITOR	1.152	1.206		DOXIFLURIDINE	0.9	0.663																					1.122	0.967	1.091	1.397	1.286	1.095	1.277	1.066
	PF-5274857	1.288	1.067		ALARELIN	1.196	0.959																					1.125	0.968	1.095	1.401	1.289	1.097	1.281	1.069
	ABT-869	1.301	1.052		(±)-EPINEPHRINE HYDROCHLORIDE	0.854	0.617																					1.128	0.97	1.099	1.404	1.292	1.099	1.282	1.071
	PARP INHIBITOR VI, NU1025	1.132	1.221		CHONDROITINE SULFATE	1.145	0.909																					1.132	0.973	1.103	1.406	1.296	1.1	1.284	1.074
	DOLUTEGRAVIR (SODIUM)	1.151	1.202		TILBROQUINOL	1.194	0.958																					1.135	0.974	1.106	1.408	1.299	1.101	1.288	1.077
	SULCONAZOLE NITRATE	1.155	1.198		PEMIROLAST POTASSIUM	1.236	1																					1.139	0.976	1.111	1.408	1.303	1.104	1.293	1.079
	CLEVIPREX	1.201	1.149		L-METHIONINE SULFOXIMINE	1.05	0.815																					1.142	0.978	1.113	1.412	1.306	1.105	1.296	1.081
	ANTEPAN	1.132	1.218		FLECAINIDE ACETATE	0.965	0.73																					1.146	0.98	1.117	1.413	1.309	1.107	1.299	1.084
	NARATRIPTAN HCL	1.11	1.237		12-HYDROXY-4,4-BISNOR-4,8,11,13-PODOCARPATETRAEN-3-ONE	0.947	0.712																					1.149	0.981	1.121	1.416	1.312	1.11	1.302	1.087
	SIRT1/2 INHIBITOR IV, CAMBINOL	1.163	1.182		HEXAMETHONIUM DICHLORIDE	1.011	0.777																					1.153	0.983	1.125	1.419	1.316	1.112	1.307	1.088
	AZAPHEN (DIHYDROCHLORIDE MONOHYDRATE)	1.068	1.276		ANESTAN	1.086	0.853																					1.156	0.984	1.13	1.421	1.32	1.113	1.31	1.091
	SALICYLANILIDE	1.266	1.078		LY 2784544	0.51	0.277																					1.16	0.986	1.133	1.423	1.326	1.115	1.314	1.094
	RIBAVIRIN	1.194	1.15		A66	0.88	0.647																					1.163	0.988	1.139	1.425	1.33	1.117	1.317	1.096
	TOLL-LIKE RECEPTOR 7 LIGAND II	1.212	1.132		HH/GLI ANTAGONIST, GANT58	1.047	0.814																					1.167	0.989	1.143	1.429	1.335	1.119	1.32	1.097
	ABT-888 (VELIPARIB)	1.159	1.184		MECHLORETHAMINE HCL	1.033	0.8																					1.17	0.993	1.146	1.43	1.34	1.121	1.323	1.101
	AZLOCILLIN SODIUM	1.213	1.13		OXYMETHOLONE	1.006	0.774																					1.174	0.995	1.15	1.433	1.347	1.123	1.328	1.104
	BUTYL 4-AMINOBENZOATE	1.06	1.282		LEVAMISOLE HCL	0.959	0.727																					1.177	0.997	1.155	1.437	1.353	1.125	1.33	1.107
	HYDROQUINONE	1.055	1.286		LULICONAZOLE	1.338	1.106																					1.181	0.998	1.16	1.44	1.358	1.129	1.334	1.112
	DIMESNA	1.139	1.202		METHOTREXATE(+/-)	0.976	0.744																					1.184	0.999	1.165	1.442	1.364	1.131	1.336	1.114
	A 922500	1.181	1.156		BWB70C	1.158	0.926																					1.188	1.001	1.168	1.445	1.371	1.134	1.34	1.117
	TSCHIMGANINE	1.149	1.187		PHORBOL 12,13-DIBUTYRATE	1.13	0.899																					1.191	1.003	1.174	1.448	1.378	1.136	1.345	1.12
	FTORAFUR	1.334	1.003		BENZBROMARONE	0.985	0.754																					1.194	1.005	1.179	1.451	1.384	1.14	1.348	1.125
	ML 161	1.215	1.121		L-GLUTAMIC ACID HYDROCHLORIDE	0.933	0.703																					1.198	1.007	1.183	1.455	1.39	1.142	1.351	1.127
	4-CHLOROMERCURIBENZOIC ACID	1.195	1.14		MELOXICAM	1.187	0.957																					1.201	1.009	1.189	1.457	1.397	1.145	1.356	1.131
	L-CANAVANINE	1.178	1.158		AMPIROXICAM	1.101	0.871																					1.205	1.012	1.193	1.461	1.403	1.148	1.361	1.135
	DEPOFEMIN	1.068	1.267		CHOLINE CHLORIDE	1.144	0.914																					1.208	1.014	1.198	1.465	1.41	1.151	1.366	1.139
	BARICITINIB	1.093	1.241		MECHLORETHAMINE	0.93	0.701																					1.212	1.016	1.204	1.47	1.418	1.153	1.369	1.142
	2-AMINOETHANETHIOL	1.158	1.176		U-75302	1.071	0.841																					1.215	1.017	1.208	1.471	1.426	1.156	1.373	1.145
	BIO	1.261	1.072		RIMONABANT (HYDROCHLORIDE)	1.106	0.877																					1.219	1.019	1.212	1.475	1.433	1.159	1.379	1.149
	GERALDOL	1.134	1.199		IMIDAZOLE-4-ACETIC ACID HYDROCHLORIDE	0.944	0.715																					1.222	1.02	1.218	1.477	1.441	1.162	1.383	1.153
	EQUOL	1.086	1.245		AT9283	0.571	0.345																					1.226	1.023	1.223	1.48	1.449	1.165	1.386	1.156
	NB-598 (MALEATE)	1.21	1.121		TOLVAPTAN	1.002	0.776																					1.229	1.025	1.227	1.483	1.456	1.167	1.391	1.161
	3-ALPHA,21-DIHYDROXY-5-ALPHA-PREGNAN-20-ONE	1.259	1.071		OXYBUTYNIN	1.025	0.799																					1.233	1.028	1.232	1.486	1.466	1.172	1.394	1.163
	HHANTAG	0.977	1.352		ZOLPIDEM TARTRATE	1.206	0.98																					1.236	1.031	1.236	1.492	1.473	1.173	1.4	1.167
	MICONAZOLE	1.042	1.287		NITRARINE·2HCL	1.227	1.001																					1.24	1.032	1.242	1.494	1.482	1.176	1.404	1.17
	ESTRADIOL METHYL ETHER	1.153	1.176		L-GLUTAMIC ACID, N-[4-[[(2,4-DIAMINO-6-PTERIDINYL)METHYL]METHYLAMINO]BENZOYL]- [CAS]	0.602	0.379																					1.243	1.036	1.248	1.497	1.492	1.178	1.41	1.174
	TEMOCAPRIL HCL	1.151	1.177		AMG 837 (CALCIUM HYDRATE)	1.126	0.903																					1.247	1.037	1.252	1.5	1.5	1.181	1.413	1.178
	CAY10505	1.162	1.166		JS-K	0.916	0.694																					1.25	1.039	1.257	1.504	1.508	1.184	1.419	1.182
	RIVASTIGMINE TARTRATE	1.105	1.221		L(-)-NOREPINEPHRINE BITARTRATE	1.258	1.035																					1.253	1.042	1.261	1.507	1.519	1.186	1.422	1.185
	EVACETRAPIB (LY2484595)	1.133	1.193		DICURONE	1.144	0.922																					1.257	1.044	1.266	1.51	1.527	1.189	1.426	1.191
	MANIDIPINE	1.089	1.235		1-(5-ISOQUINOLINYLSULFONYL)-2-METHYLPIPERAZINE DIHYDROCHLORIDE	1.13	0.909																					1.26	1.046	1.271	1.515	1.538	1.192	1.429	1.193
	TALAROZOLE	1.097	1.226		SB 205384	1.033	0.812																					1.264	1.048	1.278	1.519	1.546	1.195	1.433	1.198
	(-)-ASARININ	1.147	1.172		PF-5274857	1.288	1.067																					1.267	1.05	1.282	1.521	1.555	1.198	1.438	1.201
	MILRINONE	1.204	1.115		PRALATREXATE	0.899	0.678																					1.271	1.053	1.287	1.526	1.564	1.201	1.442	1.206
	CORVOTONE	1.161	1.158		PENICILLIN G SODIUM SALT	1.17	0.949																					1.274	1.056	1.292	1.529	1.575	1.203	1.448	1.209
	BMS-707035	1.206	1.113		DIHYDRO-BETA-ERYTHROIDINE HYDROBROMIDE	1.061	0.84																					1.278	1.057	1.297	1.532	1.584	1.207	1.452	1.215
	SDZ-205,557 HYDROCHLORIDE	1.187	1.132		DAPH	1.002	0.781																					1.281	1.059	1.301	1.536	1.593	1.208	1.456	1.219
	VX-222	1.135	1.183		(?±)-SOTALOL HYDROCHLORIDE	1.044	0.824																					1.285	1.061	1.306	1.54	1.604	1.211	1.46	1.222
	CGS-21680 HYDROCHLORIDE	1.107	1.211		6(5H)-PHENANTHRIDINONE	1.192	0.972																					1.288	1.064	1.311	1.544	1.613	1.215	1.466	1.227
	ZONISAMIDE SODIUM	1.14	1.177		SB 218795	1.05	0.83																					1.292	1.067	1.315	1.547	1.624	1.217	1.469	1.231
	NBQX DISODIUM	1.123	1.195		SEMICARBAZIDE HYDROCHLORIDE	1.095	0.875																					1.295	1.068	1.32	1.551	1.634	1.219	1.474	1.234
	CHOLINE THIEOPHYLLINATE	1.14	1.177		MRS 2179	0.938	0.718																					1.299	1.071	1.326	1.552	1.643	1.222	1.477	1.238
	NITROFURANTOIN	1.052	1.265		VAL-083	1.114	0.895																					1.302	1.073	1.33	1.557	1.652	1.225	1.482	1.242
	ATENOLOL	1.258	1.059		PEMETREXED (DISODIUM)	0.901	0.682																					1.306	1.074	1.335	1.56	1.665	1.226	1.487	1.245
	ALL-TRANS-RETINOL	1.258	1.057		MK-886	1.151	0.932																					1.309	1.076	1.34	1.564	1.674	1.229	1.491	1.249
	BUTOCONAZOLE	1.093	1.221		S(-)-PINDOLOL	1.056	0.838																					1.313	1.079	1.344	1.567	1.685	1.233	1.493	1.253
	A-315456	1.118	1.196		SERATRODAST	1.065	0.847																					1.316	1.081	1.349	1.571	1.695	1.237	1.498	1.256
	PANTOPRAZOLE SODIUM HYDRATE	1.322	0.991		CIPROXIFAN HYDROCHLORIDE	1.512	1.294																					1.319	1.083	1.354	1.576	1.706	1.24	1.503	1.26
	S1P1 RECEPTOR AGONIST, SEW2871	1.174	1.139		BETA-LAPACHONE	1.025	0.807																					1.323	1.084	1.358	1.578	1.715	1.242	1.507	1.263
	BETAXOLOL	1.115	1.198		MEPARFYLON	1.167	0.949																					1.326	1.086	1.363	1.579	1.726	1.245	1.511	1.268
	SB 705498	1.143	1.17		SR1078	0.687	0.47																					1.33	1.088	1.368	1.584	1.738	1.248	1.515	1.271
	DEHYDROABIETAMIDE	1.091	1.221		AZATADINE MALEATE	0.872	0.655																					1.333	1.09	1.372	1.589	1.747	1.25	1.518	1.274
	(±)-2-AMINO-7-PHOSPHONOHEPTANOIC ACID	1.221	1.091		OXA-22	0.999	0.782																					1.337	1.091	1.377	1.59	1.758	1.252	1.52	1.278
	BMS-708163 (AVAGACESTAT)	1.278	1.033		SULFAMETHOXYPYRIDAZINE	0.945	0.729																					1.34	1.092	1.381	1.592	1.769	1.255	1.525	1.282
	SASAPYRINE	1.151	1.159		LINDANE	1.058	0.843																					1.344	1.093	1.384	1.596	1.78	1.258	1.527	1.286
	MOXIFLOXACIN HCL	1.046	1.264		ACEDAPSONE	1.1	0.885																					1.347	1.095	1.388	1.601	1.791	1.261	1.533	1.289
	H-8 DIHYDROCHLORIDE	1.207	1.102		4-PHENYL-1-(4-PHENYLBUTYL)PIPERIDINE MALEATE	0.938	0.724																					1.351	1.097	1.393	1.603	1.8	1.263	1.539	1.292
	OSTARINE (MK-2866)	1.147	1.162		WY-14643	1.226	1.013																					1.354	1.098	1.396	1.605	1.812	1.265	1.541	1.296
	DANOPREVIR	1.137	1.171		TETRABENAZINE	1.127	0.914																					1.358	1.1	1.401	1.61	1.823	1.266	1.544	1.3
	ALLANTOIN	1.215	1.093		4-METHYLDAPHNETIN	0.968	0.756																					1.361	1.102	1.405	1.611	1.833	1.27	1.548	1.303
	ACETYL-BETA-METHYLCHOLINE CHLORIDE	1.054	1.253		NARINGENIN	1.465	1.252																					1.365	1.104	1.407	1.614	1.843	1.272	1.551	1.306
	AQUACRINE	1.076	1.231		JNJ-7706621	0.924	0.712																					1.368	1.105	1.412	1.617	1.853	1.272	1.555	1.309
	ACTINOMYCIN D	1.218	1.089		TYLOXAPOL	0.964	0.752																					1.372	1.107	1.415	1.62	1.864	1.275	1.558	1.312
	GSK-2656157	1.238	1.068		CARBOPLATIN	1.093	0.881																					1.375	1.109	1.418	1.622	1.876	1.277	1.56	1.316
	VISMODEGIB	1.167	1.139		MIRTAZEPINE	1.026	0.815																					1.378	1.11	1.423	1.625	1.887	1.279	1.562	1.318
	POMIFERIN DIMETHYL ETHER	1.303	1.003		SULFOGAIACOL	1.1	0.889																					1.382	1.11	1.428	1.628	1.898	1.282	1.564	1.321
	2-HYDROXYSACLOFEN	1.124	1.182		RG7112	0.851	0.64																					1.385	1.111	1.43	1.63	1.907	1.284	1.567	1.323
	12-DEOXYPHORBOL 13-PHENYLACETATE 20-ACETATE	1.214	1.092		ETHYLENEDIAMINETETRAACETIC ACID TRISODIUM SALT SOLUTION	1.105	0.894																					1.389	1.112	1.433	1.633	1.919	1.286	1.57	1.326
	ENOXACIN SESQUIHYDRATE	1.124	1.181		PROPITOCAINE HCL	1.17	0.959																					1.392	1.111	1.436	1.637	1.929	1.288	1.572	1.329
	CLAVULANIC ACID	1.208	1.097		HYPEROSIDE	0.946	0.735																					1.396	1.113	1.438	1.638	1.939	1.291	1.575	1.331
	3,7-DIHYDROXYFLAVONE	1.127	1.178		ALPHA-METHYL-DL-TYROSINE METHYL ESTER HYDROCHLORIDE	1.068	0.857																					1.399	1.114	1.441	1.641	1.948	1.294	1.578	1.335
	VARESPLADIB (LY315920)	1.195	1.109		AZAPERONE	1.002	0.792																					1.403	1.114	1.444	1.644	1.957	1.295	1.582	1.337
	MINOCYCLINE HCL	1.083	1.221		TRIMETHADIONE	1.07	0.86																					1.406	1.113	1.447	1.646	1.965	1.298	1.583	1.34
	TROMETAMOL	1.092	1.212		AMITRIPTYLINE HCL	0.836	0.626																					1.41	1.113	1.45	1.647	1.977	1.299	1.586	1.343
	FLUOROETHYL	1.23	1.073		PERINDOPRIL ERBUMINE	0.982	0.772																					1.413	1.115	1.452	1.65	1.986	1.303	1.586	1.345
	NIMODIPINE	1.133	1.17		FLUBENDAZOLE	1.163	0.954																					1.417	1.115	1.454	1.652	1.996	1.305	1.586	1.347
	TROLOX	1.082	1.221		BIA 2-093	1.123	0.914																					1.42	1.115	1.456	1.652	2.005	1.307	1.588	1.349
	PHENYTOIN SODIUM	1.293	1.008		IBUDILAST	1.038	0.829																					1.424	1.116	1.457	1.652	2.017	1.307	1.59	1.351
	DOXAPRAM HCL	1.189	1.112		OXYCLOZANIDE	0.983	0.775																					1.427	1.116	1.458	1.655	2.025	1.311	1.591	1.353
	TOFACITINIB (CITRATE)	1.071	1.23		AMILORIDE HYDROCHLORIDE	1.325	1.117																					1.431	1.117	1.459	1.657	2.035	1.313	1.594	1.355
	LUMIRACOXIB	1.093	1.207		GW 7647	0.924	0.717																					1.434	1.117	1.462	1.657	2.041	1.314	1.598	1.359
	SIRT1 INHIBITOR IV, (S)-35	1.189	1.111		KPT-330, (E)-RN	0.687	0.48																					1.438	1.118	1.463	1.658	2.05	1.317	1.599	1.362
	TSCHIMGANIDIN	1.151	1.149		NICARDIPINE HCL	1.074	0.867																					1.441	1.118	1.466	1.659	2.059	1.318	1.598	1.364
	XL765 (SAR245409)	1.069	1.23		AMD-070 (HYDROCHLORIDE)	0.946	0.739																					1.444	1.119	1.466	1.659	2.067	1.319	1.6	1.365
	PTAEROXYLIN	1.091	1.208		ALVERINE CITRATE	0.946	0.739																					1.448	1.119	1.468	1.661	2.073	1.322	1.601	1.366
	1-(2-METHOXYPHENYL)PIPERAZINE HYDROCHLORIDE	1.096	1.202		ERYTHROSINE	1.043	0.836																					1.451	1.119	1.47	1.664	2.081	1.321	1.602	1.368
	ML130	1.134	1.164		TIRAPAZAMINE	1.358	1.152																					1.455	1.118	1.471	1.663	2.089	1.324	1.603	1.368
	ATGLISTATIN	1.147	1.151		PROTRIPTYLINE HCL	0.727	0.521																					1.458	1.119	1.471	1.665	2.098	1.326	1.604	1.369
	D-CAMPHOR	0.994	1.304		GSK-LSD1 2HCL	1.002	0.796																					1.462	1.119	1.472	1.665	2.106	1.326	1.605	1.369
	DIMERCAPROL	1.222	1.075		L-CYSTEINE SULFINIC ACID	1.133	0.928																					1.465	1.118	1.473	1.666	2.111	1.327	1.605	1.372
	PRAMOXINE HYDROCHLORIDE	1.12	1.177		(±)-METHOXYVERAPAMIL HYDROCHLORIDE	0.987	0.783																					1.469	1.119	1.473	1.666	2.122	1.329	1.604	1.373
	LONAFARNIB (SCH66336)	1.052	1.245		RIOCIGUAT	1.062	0.859																					1.472	1.119	1.471	1.666	2.128	1.329	1.607	1.373
	LYOTHYRONINE	1.107	1.189		NEFAZODONE HYDROCHLORIDE	0.818	0.615																					1.476	1.118	1.471	1.667	2.135	1.33	1.606	1.374
	PARECOXIB	1.171	1.125		DEFERASIROX (EXJADE)	0.944	0.741																					1.479	1.118	1.471	1.667	2.141	1.33	1.606	1.375
	BENDAMUSTINE HCL	1.187	1.109		ICI 204,448 HCL	0.985	0.782																					1.483	1.119	1.47	1.668	2.148	1.331	1.606	1.375
	3-METHYLCHOLANTHRENE	1.182	1.114		NITRAZEPAM	0.971	0.769																					1.486	1.116	1.471	1.668	2.154	1.33	1.608	1.377
	AMMONIUM PYRROLIDINEDITHIOCARBAMATE	1.274	1.022		NVP-CGM097	0.766	0.564																					1.49	1.115	1.47	1.668	2.161	1.33	1.606	1.378
	SCOPINE HCL	1.19	1.105		EBSELEN	1.103	0.901																					1.493	1.114	1.469	1.666	2.168	1.331	1.606	1.378
	ALRESTATIN	1.038	1.257		ALL-TRANS-RETINOL	1.258	1.057																					1.497	1.114	1.469	1.668	2.174	1.331	1.604	1.378
	BUTAMBEN	1.091	1.203		BMH-21	0.72	0.519																					1.5	1.113	1.468	1.666	2.179	1.332	1.603	1.378
	DAPHNETIN	1.114	1.18		MK-0752	1.186	0.985																					1.503	1.112	1.466	1.666	2.185	1.332	1.604	1.379
	STATTIC	1.151	1.143		N-ETHYLMALEIMIDE	1.221	1.02																					1.507	1.111	1.464	1.665	2.192	1.331	1.602	1.379
	GEMFIBROZIL	1.087	1.206		IB-MECA	1.083	0.882																					1.51	1.11	1.463	1.664	2.195	1.333	1.601	1.379
	PROPIONYL-L-CARNITINE HCL	1.019	1.274		SC 19220	0.984	0.784																					1.514	1.11	1.462	1.664	2.199	1.333	1.599	1.379
	SC-560	1.091	1.202		CHS 828	0.751	0.551																					1.517	1.11	1.46	1.664	2.202	1.333	1.599	1.379
	TTP 22	1.1	1.193		OFLOXACIN	0.979	0.779																					1.521	1.108	1.459	1.663	2.208	1.333	1.596	1.379
	L(-)-NOREPINEPHRINE BITARTRATE	1.258	1.035		ATENOLOL	1.258	1.059																					1.524	1.108	1.457	1.661	2.211	1.334	1.594	1.378
	SB 415286	1.12	1.173		GEMCITABINE HCL	0.575	0.376																					1.528	1.107	1.456	1.66	2.215	1.334	1.592	1.377
	SEMUSTINE	1.274	1.018		PCI-32765	0.757	0.558																					1.531	1.105	1.452	1.66	2.217	1.335	1.591	1.376
	L-750,667 TRIHYDROCHLORIDE	1.287	1.005		MEXILETENE HYDROCHLORIDE	1.071	0.872																					1.535	1.104	1.451	1.659	2.22	1.334	1.589	1.375
	KB-NB 77-78	1.141	1.15		2,6-DIFLUORO-4-[2-(PHENYLSULFONYLAMINO)ETHYLTHIO]PHENOXYACETAMIDE	0.994	0.795																					1.538	1.102	1.449	1.658	2.224	1.335	1.587	1.374
	OCTOCRILENE	1.147	1.143		MEPHENTERMINE SULFATE	1.047	0.849																					1.542	1.101	1.447	1.657	2.229	1.335	1.584	1.373
	INCB 28060	1.195	1.095		NIMUSTINE	1.051	0.853																					1.545	1.1	1.443	1.656	2.23	1.334	1.583	1.372
	N-ACETYLPROCAINAMIDE HYDROCHLORIDE	1.179	1.11		GADOTERIDOL	1.038	0.84																					1.549	1.098	1.442	1.653	2.231	1.333	1.582	1.372
	SKLB 610	1.149	1.139		CYTIDINE 5'-DIPHOSPHOCHOLINE SODIUM SALT HYDRATE	1.126	0.929																					1.552	1.098	1.438	1.651	2.233	1.334	1.58	1.37
	HDM2 E3 LIGASE INHIBITOR	1.174	1.114		AMINOPAR	1.036	0.839																					1.556	1.097	1.435	1.651	2.234	1.331	1.579	1.369
	OMADACYCLINE (MESYLATE)	1.273	1.015		2',3'-DIDEOXYINOSINE	0.97	0.774																					1.559	1.096	1.433	1.649	2.234	1.331	1.578	1.368
	SCH-202676 HYDROBROMIDE	1.209	1.078		SID7969543	1.039	0.843																					1.563	1.093	1.428	1.648	2.236	1.33	1.576	1.366
	COMBINAL E	1.233	1.054		L-LEUCINETHIOL, OXIDIZED DIHYDROCHLORIDE	1.032	0.835																					1.566	1.094	1.425	1.647	2.235	1.33	1.573	1.365
	PICEID	1.216	1.068		DIGITOXIN	0.856	0.66																					1.569	1.093	1.423	1.645	2.238	1.329	1.57	1.362
	OLEIC ACID	1.139	1.146		CISPLATIN	0.873	0.677																					1.573	1.091	1.419	1.644	2.238	1.328	1.568	1.359
	APOPTOSIS INHIBITOR	1.169	1.115		2,2'-BIPYRIDYL	1.079	0.883																					1.576	1.091	1.416	1.642	2.239	1.327	1.565	1.358
	CELIPROLOL HCL	1.188	1.096		SIB 1893	1.351	1.156																					1.58	1.091	1.413	1.641	2.239	1.326	1.562	1.354
	DOXOFYLLINE	1.147	1.137		BENDAZOL	1.166	0.971																					1.583	1.089	1.41	1.638	2.237	1.324	1.56	1.352
	DEPHOSTATIN	1.017	1.267		PD 128907 HCL	1.192	0.997																					1.587	1.088	1.407	1.635	2.237	1.323	1.558	1.349
	AMOXICILLIN	1.164	1.119		(±)-BROMPHENIRAMINE MALEATE	0.867	0.672																					1.59	1.087	1.403	1.634	2.237	1.322	1.555	1.348
	BTO-1	1.142	1.141		L-687,384 HYDROCHLORIDE	1.05	0.855																					1.594	1.086	1.4	1.634	2.233	1.32	1.551	1.346
	ASTAXANTHIN	1.21	1.072		N,N,N',N'-TETRAMETHYLAZODICARBOXAMIDE	1.097	0.903																					1.597	1.083	1.397	1.632	2.231	1.32	1.549	1.345
	1-BENZYLIMIDAZOLE	1.029	1.252		NIMESULIDE	1.141	0.947																					1.601	1.082	1.392	1.632	2.229	1.318	1.546	1.343
	3-AMINOPROPIONITRILE FUMARATE	1.177	1.103		METHSUXIMIDE	1.157	0.963																					1.604	1.079	1.387	1.631	2.227	1.315	1.543	1.34
	CHLORAZANIL HYDROCHLORIDE	1.039	1.241		ASCORBIC ACID	1.107	0.913																					1.608	1.078	1.382	1.629	2.224	1.315	1.539	1.338
	TENOFOVIR	1.033	1.246		CICLOPIROX OLAMINE	0.568	0.375																					1.611	1.078	1.378	1.627	2.224	1.312	1.536	1.334
	YANGONIN	1.06	1.219		TFMPP	0.975	0.781																					1.615	1.076	1.372	1.625	2.22	1.311	1.533	1.332
	STAT5 INHIBITOR	1.167	1.111		DECAMETHONIUM DIBROMIDE	1.025	0.832																					1.618	1.074	1.368	1.624	2.22	1.308	1.53	1.329
	METYRAPONE	1.213	1.064		BTS	0.914	0.721																					1.622	1.072	1.363	1.621	2.218	1.307	1.526	1.326
	NEURODAZINE	1.195	1.082		HEXAMETHYLENETETRAMINE	1.167	0.974																					1.625	1.072	1.358	1.617	2.215	1.305	1.522	1.322
	BREFELDIN A	1.145	1.131		UNBS5162	0.999	0.806																					1.628	1.071	1.353	1.616	2.211	1.303	1.518	1.32
	ECONAZOLE	1.027	1.249		SULFADIMETHOXINE	1.16	0.967																					1.632	1.069	1.35	1.613	2.206	1.3	1.515	1.319
	CA 1001	1.195	1.081		TORCETRAPIB (CP-529414)	1.285	1.092																					1.635	1.067	1.347	1.61	2.201	1.298	1.512	1.315
	PHENOXYBENZAMINE HYDROCHLORIDE	1.18	1.095		ABIETIC ACID	1.342	1.149																					1.639	1.065	1.341	1.608	2.197	1.296	1.509	1.311
	ARISTOLOCHIC ACID	1.321	0.955		IOFETAMINE HYDROCHLORIDE	1.06	0.868																					1.642	1.063	1.338	1.607	2.192	1.292	1.507	1.309
	PARP INHIBITOR XII	1.118	1.157		OUABAIN OCTAHYDRATE	1.126	0.934																					1.646	1.061	1.332	1.603	2.19	1.292	1.502	1.305
	STAT3 INHIBITOR III, WP1066	1.097	1.178		OZAGREL HCL	0.915	0.724																					1.649	1.06	1.329	1.601	2.184	1.29	1.499	1.304
	NICOTINIC ACID	1.134	1.141		5-AMINO-2-HYDROXY-BENZOIC ACID	1.223	1.031																					1.653	1.061	1.324	1.599	2.177	1.287	1.494	1.299
	MOCLOBEMIDE	1.078	1.196		SPIPERONE HYDROCHLORIDE	1.013	0.822																					1.656	1.059	1.32	1.596	2.173	1.285	1.491	1.296
	(6R)-5,6,7,8-TETRAHYDRO-L-BIOPTERIN HYDROCHLORIDE	1.167	1.107		LDC1267	0.715	0.524																					1.66	1.057	1.315	1.594	2.165	1.284	1.488	1.294
	(-)-NICOTINE HYDROGEN TARTRATE SALT	1.21	1.064		R-(-)-DESMETHYLDEPRENYL HYDROCHLORIDE	1.009	0.818																					1.663	1.056	1.311	1.59	2.159	1.281	1.483	1.291
	AWD 131-138	1.127	1.146		ISOTHARINE MESYLATE	1.101	0.91																					1.667	1.054	1.307	1.589	2.152	1.279	1.48	1.287
	PROTIONAMIDE	1.126	1.147		N,N-DIPROPYL-5-CARBOXAMIDOTRYPTAMINE MALEATE	1.083	0.893																					1.67	1.053	1.303	1.586	2.147	1.277	1.476	1.284
	SANDOZ 58-035	1.11	1.162		TBBZ	1.126	0.936																					1.674	1.052	1.297	1.584	2.141	1.274	1.471	1.282
	DABIGATRAN	1.141	1.131		KB NB 142-70	1.014	0.824																					1.677	1.05	1.29	1.583	2.134	1.272	1.467	1.279
	SB 215505	1.207	1.065		REPSOX	0.816	0.627																					1.681	1.049	1.287	1.58	2.128	1.268	1.464	1.276
	9-DIHYDRO-13-ACETYLBACCATIN III	1.187	1.084		L-165,041	1.045	0.856																					1.684	1.047	1.282	1.579	2.121	1.265	1.46	1.272
	MONTELUKAST	1.024	1.247		BIO	1.261	1.072																					1.688	1.046	1.278	1.577	2.114	1.263	1.457	1.27
	AMIPRILOSE HYDROCHLORIDE	1.157	1.114		GINKGOLIDE B	1.079	0.89																					1.691	1.045	1.273	1.573	2.105	1.261	1.454	1.267
	CHRYSANTHEMYL ALCOHOL	1.155	1.116		3-ALPHA,21-DIHYDROXY-5-ALPHA-PREGNAN-20-ONE	1.259	1.071																					1.694	1.042	1.269	1.57	2.098	1.258	1.449	1.264
	DL-MENTHOL	1.016	1.254		ALLOXAZINE	1.1	0.912																					1.698	1.042	1.264	1.568	2.092	1.254	1.446	1.26
	5-(N-METHYL-N-ISOBUTYL)AMILORIDE	1.163	1.106		SALICYLANILIDE	1.266	1.078																					1.701	1.039	1.26	1.565	2.084	1.251	1.442	1.257
	A-205804	1.082	1.187		STEVIOSIDE	1.133	0.945																					1.705	1.038	1.256	1.562	2.077	1.247	1.438	1.254
	HISTONE LYSINE METHYLTRANSFERASE INHIBITOR	1.123	1.145		3-(1H-IMIDAZOL-4-YL)PROPYL DI(P-FLUOROPHENYL)METHYL ETHER HYDROCHLORIDE	0.983	0.796																					1.708	1.035	1.251	1.559	2.068	1.244	1.434	1.251
	RABEPRAZOLE	1.146	1.122		PARTHENOLIDE	1.064	0.877																					1.712	1.035	1.247	1.556	2.06	1.24	1.432	1.247
	TJU103	1.082	1.185		AMG 458	0.972	0.785																					1.715	1.034	1.242	1.554	2.053	1.237	1.429	1.245
	CEPHALOTHIN SODIUM	1.14	1.127		SCH-28080	0.965	0.778																					1.719	1.032	1.239	1.551	2.044	1.234	1.423	1.241
	BENIDIPINE HCL	1.139	1.127		13-O-ACETYLPHORBOL	1.153	0.967																					1.722	1.031	1.234	1.549	2.036	1.232	1.42	1.237
	LUMACAFTOR(VX 809)	1.145	1.12		CATHARANTHINE	1.01	0.824																					1.726	1.031	1.228	1.547	2.028	1.229	1.415	1.236
	6-METHOXY-1,2,3,4-TETRAHYDRO-9H-PYRIDO[3,4B] INDOLE	1.049	1.216		TENOXICAM	1.157	0.971																					1.729	1.029	1.223	1.544	2.02	1.227	1.411	1.232
	LUFENURON	1.109	1.155		FLUDARABINE	0.688	0.502																					1.733	1.028	1.217	1.541	2.009	1.223	1.406	1.227
	ENTECAVIR HYDRATE	1.143	1.121		DSP-4 HYDROCHLORIDE	1.001	0.815																					1.736	1.028	1.214	1.539	2	1.22	1.402	1.226
	REV 5901	1.041	1.223		DL-CYCLOSERINE	1.019	0.833																					1.74	1.027	1.209	1.536	1.992	1.215	1.398	1.222
	OLIGOMYCIN C	1.176	1.088		PENCICLOVIR	1.031	0.846																					1.743	1.024	1.206	1.535	1.984	1.213	1.394	1.219
	STAT3 INHIBITOR VII	1.076	1.187		(S)-A-AMINO-3-HYDROXY-5-METHYL-4-ISOXAZOLEPROPIONIC ACID	1.134	0.949																					1.747	1.023	1.201	1.53	1.973	1.21	1.39	1.217
	OLOMOUCINE	1.184	1.078		SIBUTRAMINE	1.195	1.011																					1.75	1.02	1.196	1.528	1.964	1.207	1.385	1.214
	4-METHYLPYRAZOLE HYDROCHLORIDE	1.024	1.238		AMPROLIUM	1.029	0.845																					1.753	1.019	1.192	1.525	1.958	1.203	1.382	1.211
	E2F INHIBITOR, HLM006474	1.132	1.13		CAPECITABINE	1.061	0.877																					1.757	1.019	1.187	1.524	1.948	1.201	1.379	1.207
	YC-1	1.125	1.136		SULISOBENZONE	1.132	0.948																					1.76	1.017	1.182	1.521	1.94	1.197	1.375	1.204
	ERASTIN	1.174	1.087		ROSIGLITAZONE	1.122	0.939																					1.764	1.016	1.179	1.517	1.93	1.193	1.372	1.201
	PROSTAGLANDIN E1	1.126	1.134		PENTETIC ACID	1.054	0.871																					1.767	1.015	1.175	1.515	1.921	1.19	1.368	1.197
	FURAZOLIDONE	1.031	1.229		DICLOXACILLIN SODIUM	1.123	0.94																					1.771	1.015	1.171	1.511	1.912	1.188	1.364	1.194
	CADIN-4-EN-10-OL	1.182	1.078		ACETYLSALICYLIC ACID	1.179	0.996																					1.774	1.014	1.168	1.508	1.903	1.185	1.361	1.192
	BESTATIN	1.121	1.138		PD 0332991 (PALBOCICLIB) ISETHIONATE	0.634	0.451																					1.778	1.012	1.165	1.504	1.895	1.182	1.356	1.188
	EPICATECHIN	1.056	1.203		AR 231453	0.972	0.789																					1.781	1.012	1.162	1.502	1.887	1.178	1.353	1.187
	PARP INHIBITOR I, 3-ABA	1.156	1.102		SYM 2081	1.067	0.884																					1.785	1.01	1.158	1.499	1.877	1.174	1.349	1.182
	DICLOFENAC SODIUM	1.105	1.153		N-METHYLHISTAPRODIFEN DIOXALATE SALT	0.778	0.595																					1.788	1.008	1.156	1.498	1.869	1.172	1.346	1.181
	NP118809	1.082	1.175		6-HYDROXY-DL-DOPA	1.035	0.853																					1.792	1.006	1.152	1.496	1.858	1.169	1.344	1.178
	UK-5099	1.103	1.154		EVANS BLUE	0.992	0.81																					1.795	1.006	1.149	1.493	1.848	1.167	1.343	1.177
	ENOXIMONE	1.132	1.124		ETHAMIVAN	1.063	0.881																					1.799	1.005	1.146	1.492	1.84	1.164	1.34	1.174
	AT-406	1.097	1.159		THIOPROLINE	1.089	0.907																					1.802	1.003	1.143	1.488	1.831	1.162	1.335	1.171
	NAADP RECEPTOR MODULATOR	1.176	1.08		METHYLANDROSTENEDIOL	0.959	0.777																					1.806	1.003	1.138	1.487	1.823	1.16	1.333	1.17
	DEXLANSOPRAZOLE	1.136	1.12		U-101958 MALEATE	1.021	0.839																					1.809	1.003	1.134	1.485	1.813	1.157	1.33	1.168
	TNF-Α ANTAGONIST III, R-7050	1.131	1.124		CHAPS	1.064	0.883																					1.813	1.001	1.13	1.483	1.805	1.155	1.327	1.164
	PHLORETIN	1.143	1.111		FH535	0.955	0.774																					1.816	1	1.128	1.482	1.795	1.152	1.325	1.161
	TELOMERASE INHIBITOR IX	0.916	1.338		2,6-DIHYDROXY-4-METHOXYTOLUENE	1.211	1.031																					1.819	1	1.124	1.48	1.786	1.15	1.322	1.158
	MOROXYDINE HCL	1.255	0.999		AC-55541	1.04	0.86																					1.823	0.999	1.122	1.477	1.78	1.147	1.319	1.156
	5-AMINO-2-HYDROXY-BENZOIC ACID	1.223	1.031		2-DEOXY-D-GLUCOSE	1.153	0.973																					1.826	0.996	1.119	1.475	1.771	1.146	1.315	1.153
	OXOTREMORINE SESQUIFUMARATE SALT	1.17	1.083		SALSONINOL HBR	0.931	0.751																					1.83	0.995	1.115	1.473	1.762	1.142	1.312	1.151
	TROXIPIDE	1.008	1.245		(±)-IBUPROFEN	1.117	0.938																					1.833	0.994	1.111	1.472	1.754	1.14	1.312	1.149
	L-ALPHA-METHYL-P-TYROSINE	1.077	1.176		IRAK-1/4 INHIBITOR I	1.362	1.183																					1.837	0.993	1.108	1.47	1.747	1.137	1.309	1.146
	PAROMOMYCIN SULFATE	1.123	1.13		VANILLIC ACID DIETHYLAMIDE	0.997	0.818																					1.84	0.992	1.106	1.469	1.739	1.134	1.307	1.143
	SEPIAPTERIN	1.14	1.113		BALSALAZIDE DISODIUM	1.05	0.871																					1.844	0.991	1.103	1.466	1.729	1.132	1.305	1.141
	SU 6656	1.196	1.056		COMBINAL E	1.233	1.054																					1.847	0.991	1.101	1.465	1.72	1.13	1.303	1.14
	ACETYLTHIOCHOLINE CHLORIDE	1.081	1.17		GINGEROL	1.141	0.963																					1.851	0.991	1.1	1.464	1.713	1.126	1.299	1.138
	ALMOTRIPTAN MALATE (AXERT)	1.172	1.079		HEXAMETHONIUM BROMIDE	1.082	0.904																					1.854	0.99	1.097	1.462	1.707	1.125	1.296	1.136
	(+)-ISOCORYDINE HYDROCHLORIDE	1.008	1.243		LOMEFLOXACIN	1.101	0.923																					1.858	0.989	1.094	1.461	1.7	1.123	1.295	1.135
	ENZASTAURIN (LY317615)	1.154	1.096		AVOCADENE	0.967	0.789																					1.861	0.989	1.093	1.458	1.692	1.12	1.292	1.133
	ALPHA-METHYL-5-HYDROXYTRYPTAMINE MALEATE	1.093	1.157		SB-674042	1.058	0.881																					1.865	0.988	1.09	1.457	1.686	1.118	1.29	1.132
	1-(2-METHYL-5-NITRO-IMIDAZOL-1-YL)-PROPAN-2-OL	1.15	1.1		ASTEMIZOLE	0.334	0.157																					1.868	0.987	1.088	1.458	1.679	1.116	1.288	1.13
	N,N'-DIACETYL-1,6-DIAMINOHEXANE	1.169	1.08		PF-00562271	0.707	0.53																					1.872	0.988	1.085	1.456	1.67	1.115	1.286	1.128
	DIXANTHOGEN	1.21	1.039		SODIUM DANSHENSU	0.979	0.802																					1.875	0.986	1.084	1.455	1.664	1.113	1.286	1.128
	CIPROFLOXACIN HCL	1.061	1.187		HYDROXYZINE DIHYDROCHLORIDE	0.983	0.806																					1.878	0.987	1.082	1.453	1.656	1.112	1.284	1.126
	ISORHAMNETINE	1.017	1.23		6,7-ADTN HYDROBROMIDE	1.154	0.977																					1.882	0.986	1.081	1.452	1.648	1.111	1.281	1.124
	10,11-DIMETHOXYSTRYCHNINE	1.152	1.095		MEQUINOL	1.084	0.907																					1.885	0.984	1.078	1.451	1.643	1.109	1.28	1.122
	5-NONYLOXYTRYPTAMINE	1.046	1.201		FLUNARIZINE DIHYDROCHLORIDE	0.842	0.666																					1.889	0.984	1.077	1.449	1.635	1.107	1.278	1.121
	SERTACONAZOLE (NITRATE)	1.13	1.116		PAZUFLOXACIN	1.326	1.15																					1.892	0.983	1.075	1.449	1.628	1.106	1.277	1.12
	CARMOFUR	1.186	1.059		D-RIBOFURANOSYLBENZIMIDAZOLE	0.974	0.798																					1.896	0.983	1.073	1.448	1.621	1.103	1.277	1.118
	ADENOSINE	1.197	1.048		AVASIMIBE (CI-1011)	1.05	0.874																					1.899	0.981	1.072	1.447	1.616	1.101	1.277	1.117
	Beta-ESTRADIOL 17-VALERATE	1.152	1.093		ENIPORIDE	1.171	0.995																					1.903	0.981	1.071	1.446	1.61	1.099	1.275	1.116
	LCQ-908	1.115	1.13		U0126-ETOH	0.834	0.658																					1.906	0.981	1.071	1.445	1.605	1.097	1.274	1.115
	CALCITRIOL	1.177	1.067		CHLOROBUTANOL	0.988	0.812																					1.91	0.98	1.07	1.444	1.6	1.096	1.273	1.114
	ROPIVACAINE HYDROCHLORIDE	1.139	1.104		INDATRALINE HYDROCHLORIDE	0.87	0.694																					1.913	0.98	1.069	1.443	1.593	1.094	1.272	1.113
	CEPHALEXIN HYDRATE	1.251	0.992		TANDUTINIB (MLN518)	0.772	0.597																					1.917	0.979	1.066	1.442	1.587	1.093	1.271	1.113
	2,6-DIHYDROXY-4-METHOXYTOLUENE	1.211	1.031		DEFERASIROX	0.931	0.756																					1.92	0.979	1.067	1.442	1.582	1.092	1.269	1.112
	MYRISTICIN	1.1	1.143		BGJ398 (NVP-BGJ398)	1.09	0.915																					1.924	0.978	1.066	1.44	1.577	1.09	1.268	1.111
	BOVINOCIDIN	1.108	1.134		METHYLENE BLUE	0.944	0.769																					1.927	0.979	1.066	1.441	1.57	1.089	1.267	1.112
	GHF-5074	1.135	1.107		(-)-OUABAIN	1.025	0.85																					1.931	0.98	1.064	1.439	1.563	1.088	1.265	1.112
	ESTROPIPATE	1.038	1.204		TROSPIUM CHLORIDE	0.95	0.776																					1.934	0.98	1.064	1.439	1.558	1.086	1.263	1.112
	VORICONAZOLE	1.054	1.188		PROBUCOL	0.979	0.805																					1.938	0.98	1.065	1.439	1.554	1.087	1.263	1.111
	10058-F4	1.055	1.187		A-317491 (SODIUM SALT HYDRATE)	1.059	0.885																					1.941	0.98	1.062	1.438	1.549	1.085	1.263	1.11
	N-ETHYLMALEIMIDE	1.221	1.02		DEXRAZOXANE (HYDROCHLORIDE)	1.099	0.925																					1.944	0.98	1.063	1.439	1.543	1.084	1.263	1.109
	AMPALEX	1.125	1.116		BORNYL ACETATE	1.176	1.002																					1.948	0.98	1.063	1.438	1.538	1.083	1.262	1.108
	PRL-3 INHIBITOR	1.147	1.094		BUTYLATED HYDROXYTOLUENE	1.185	1.011																					1.951	0.98	1.062	1.438	1.532	1.082	1.261	1.107
	PICEATANNOL	1.152	1.089		1-(4-HEXYPHENYL)-2-PROPANE-1-ONE	1.018	0.845																					1.955	0.979	1.063	1.438	1.527	1.082	1.262	1.106
	ESTRONE BENZOATE	1.128	1.112		LIDOCAINE N-ETHYL BROMIDE QUATERNARY SALT	1.043	0.869																					1.958	0.981	1.062	1.435	1.522	1.08	1.261	1.107
	SMC PROLIFERATION INHIBITOR-2W	1.083	1.157		L(-)-THREO-3-HYDROXYASPARTIC ACID	0.998	0.825																					1.962	0.981	1.063	1.436	1.519	1.079	1.261	1.106
	TAK-700	1.119	1.12		AG-18	0.968	0.795																					1.965	0.981	1.063	1.436	1.514	1.079	1.259	1.105
	AZD1283	1.166	1.073		OXALIPLATIN	1.16	0.987																					1.969	0.982	1.064	1.435	1.511	1.075	1.26	1.103
	WY-14643	1.226	1.013		R(+)-3PPP HYDROCHLORIDE	1.02	0.848																					1.972	0.982	1.064	1.435	1.507	1.075	1.26	1.104
	THIOCTIC ACID	1.028	1.211		CHLORAMPHENICOL	1.185	1.013																					1.976	0.983	1.065	1.437	1.504	1.074	1.26	1.104
	GW 0742	1.033	1.205		POMALIDOMIDE	1.1	0.928																					1.979	0.982	1.065	1.437	1.5	1.073	1.261	1.103
	TIDEGLUSIB	1.112	1.126		BLUTENE CHLORIDE	0.712	0.54																					1.983	0.983	1.065	1.436	1.497	1.072	1.261	1.103
	LANATOSIDE C	1.082	1.155		AMINOPTERIN	0.809	0.637																					1.986	0.982	1.066	1.436	1.494	1.071	1.26	1.104
	(±)-ISOPROTERENOL HYDROCHLORIDE	1.255	0.982		TELITHROMYCIN	1.059	0.887																					1.99	0.983	1.068	1.435	1.491	1.07	1.26	1.105
	BULLEYACONOTINE A	1.042	1.195		UTILIN	0.877	0.706																					1.993	0.983	1.069	1.435	1.486	1.069	1.26	1.107
	NS-1619	1.016	1.22		ALIZARIN	1.026	0.854																					1.997	0.983	1.069	1.437	1.482	1.069	1.261	1.106
	ELTROMBOPAG (SB-497115-GR)	1.114	1.122		CB 30865	0.902	0.731																					2	0.983	1.069	1.436	1.478	1.068	1.261	1.108
	1,1-DIMETHYLBIGUANIDE, HYDROCHLORIDE	1.073	1.163		DIBUCAINE	0.922	0.751																					2.003	0.983	1.072	1.436	1.476	1.068	1.261	1.108
	PEMIROLAST POTASSIUM	1.236	1		PROPOXYCAINE HYDROCHLORIDE	1.086	0.915																					2.007	0.983	1.073	1.437	1.473	1.067	1.261	1.108
	ZINC UNDECYLENATE	1.241	0.994		DIXANTHOGEN	1.21	1.039																					2.01	0.984	1.076	1.436	1.469	1.068	1.263	1.109
	ESTRADIOL	1.049	1.186		RESVERATROL	1.46	1.289																					2.014	0.984	1.077	1.437	1.467	1.067	1.263	1.109
	COUMERMYCIN A1	1.1	1.132		BENFOTIAMINE	0.956	0.785																					2.017	0.985	1.078	1.437	1.465	1.066	1.264	1.11
	BMS-806 (BMS 378806)	1.146	1.086		FOLIC ACID	0.904	0.734																					2.021	0.985	1.079	1.436	1.463	1.068	1.265	1.11
	SB-3CT	1.189	1.043		OLAPARIB (AZD2281, KU-0059436)	0.993	0.823																					2.024	0.984	1.08	1.436	1.459	1.069	1.265	1.109
	HSP90 INHIBITOR, CCT018159	1.112	1.12		PALIPERIDONE	0.965	0.795																					2.028	0.984	1.08	1.436	1.456	1.07	1.268	1.11
	ZAFIRLUKAST	0.989	1.242		TULATHROMYCIN A	1.051	0.881																					2.031	0.985	1.083	1.436	1.453	1.069	1.27	1.11
	FERUTININ	1.084	1.147		GSK-2656157	1.238	1.068																					2.035	0.985	1.082	1.437	1.452	1.07	1.271	1.11
	(±)-ALPHA-LIPOIC ACID	1.033	1.198		2-CHLORO-2'-DEOXY ADENOSINE	0.628	0.458																					2.038	0.986	1.085	1.438	1.448	1.069	1.272	1.11
	OCTINOXATE	1.092	1.139		CIS-(±)-N-METHYL-N-[2-(3,4-DICHLOROPHENYL)ETHYL]-2-(1-PYRROLIDINYL)CYCLOHEXAMINE 2HBR	0.991	0.822																					2.042	0.987	1.086	1.438	1.448	1.068	1.275	1.112
	DERRUSNIN	1.025	1.205		INOSITOL	1.143	0.974																					2.045	0.987	1.09	1.439	1.446	1.069	1.276	1.113
	AC-55649	1.184	1.046		C5A RECEPTOR ANTAGONIST, W-54011	1.162	0.993																					2.049	0.988	1.091	1.44	1.445	1.069	1.277	1.113
	R(-)-N6-(2-PHENYLISOPROPYL)ADENOSINE	0.943	1.287		2,3-BUTANEDIONE MONOXIME	1.275	1.107																					2.052	0.989	1.093	1.44	1.443	1.068	1.279	1.114
	SODIUM OXAMATE	1.121	1.108		RANOLAZINE 2HCL	0.89	0.722																					2.056	0.99	1.094	1.442	1.442	1.07	1.28	1.115
	NITRARINE·2HCL	1.227	1.001		EUGENOL	0.904	0.736																					2.059	0.991	1.096	1.443	1.441	1.069	1.282	1.117
	DIATRIZOIC ACID	1.185	1.043		OLPRINONE (HYDROCHLORIDE)	0.995	0.827																					2.063	0.99	1.098	1.443	1.44	1.07	1.284	1.117
	SALIRASIB	1.127	1.101		CFTR-F508DEL CORRECTOR, KM11060	1.266	1.098																					2.066	0.992	1.1	1.445	1.438	1.069	1.285	1.118
	TCS 1102	1.161	1.067		VU 0364770	1.647	1.479																					2.069	0.992	1.102	1.446	1.438	1.071	1.286	1.12
	BAICALEIN	1.13	1.098		LFM-A13	1.154	0.986																					2.073	0.994	1.104	1.446	1.435	1.072	1.286	1.12
	KAINIC ACID	1.065	1.163		PYRILAMINE MALEATE	0.866	0.699																					2.076	0.995	1.107	1.447	1.434	1.073	1.288	1.122
	3-DEOXO-3BETA-HYDROXYMEXICANOLIDE 16-ENOL ETHER	1.101	1.127		EMD638683	0.99	0.823																					2.08	0.995	1.108	1.448	1.433	1.074	1.29	1.123
	NICOTINAMIDE	1.022	1.205		R788 (DISODIUM HEXAHYDRATE)	0.591	0.424																					2.083	0.995	1.111	1.448	1.432	1.074	1.291	1.123
	OG-L002	1.149	1.078		CLOFIBRATE	0.977	0.81																					2.087	0.997	1.114	1.448	1.431	1.076	1.294	1.124
	5'-(N-CYCLOPROPYL)CARBOXAMIDOADENOSINE	1.192	1.035		CASTANOSPERMINE	1.127	0.961																					2.09	0.998	1.117	1.449	1.431	1.076	1.297	1.124
	3-HYDROXY-1,2-DIMETHYL-4(1H)-PYRIDONE	1.126	1.101		ORCIPRENALINE SULFATE	1.101	0.935																					2.094	0.999	1.119	1.449	1.431	1.077	1.299	1.125
	DOXAPRAM (HYDROCHLORIDE HYDRATE)	1.168	1.058		1-METHYLHISTAMINE DIHYDROCHLORIDE	0.826	0.66																					2.097	1	1.122	1.451	1.43	1.077	1.301	1.126
	SECINH3	1.111	1.115		ATROPINE-N-OXIDE·HCL	1.009	0.843																					2.101	1.001	1.125	1.453	1.43	1.077	1.303	1.127
	METHOPRENE ACID	1.099	1.127		METACYCLINE HYDROCHLORIDE	1.189	1.024																					2.104	1.003	1.128	1.453	1.432	1.079	1.305	1.129
	CEFOSELIS (SULFATE)	1.124	1.101		5′-DEOXY-5′-METHYLTHIOADENOSINE	0.938	0.773																					2.108	1.003	1.131	1.454	1.431	1.082	1.307	1.129
	A-966492	1.009	1.216		NEOMYCIN	1.006	0.842																					2.111	1.003	1.134	1.455	1.432	1.081	1.31	1.131
	UCH-L3 INHIBITOR	1.146	1.079		ZONISAMIDE	0.993	0.829																					2.115	1.005	1.137	1.457	1.432	1.082	1.314	1.133
	XANTHONE	1.07	1.155		CALCITETROL	0.999	0.835																					2.118	1.006	1.141	1.458	1.433	1.083	1.315	1.135
	(+)-MATRINE	1.095	1.129		ADEMETIONINE	1.042	0.878																					2.122	1.007	1.143	1.458	1.434	1.083	1.316	1.136
	JAK2 INHIBITOR III, SD-1029	1.146	1.078		SB 525334	0.697	0.533																					2.125	1.009	1.147	1.46	1.435	1.084	1.319	1.139
	METRONIDAZOLE	1.265	0.959		ISOVALERAMIDE	1.009	0.845																					2.128	1.012	1.15	1.462	1.436	1.087	1.321	1.14
	ML347	1.062	1.161		DICLOFENSINE (HYDROCHLORIDE)	1.027	0.863																					2.132	1.012	1.153	1.463	1.437	1.087	1.323	1.142
	AOB2796	1.112	1.111		IBANDRONATE SODIUM	1.051	0.887																					2.135	1.013	1.156	1.464	1.436	1.09	1.326	1.143
	MUPIROCIN	1.117	1.106		JFD00244	0.998	0.835																					2.139	1.014	1.159	1.465	1.438	1.093	1.328	1.146
	RALTEGRAVIR (MK-0518)	1.116	1.106		S(+)-ISOPROTERENOL (+)-BITARTRATE	1.145	0.981																					2.142	1.015	1.162	1.467	1.439	1.094	1.33	1.146
	CW-069	1.097	1.125		DIETHYLCARBAMAZINE CITRATE	1.116	0.953																					2.146	1.015	1.165	1.467	1.44	1.095	1.332	1.149
	CIS-AZETIDINE-2,4-DICARBOXYLIC ACID	1.051	1.171		AFMK	1.068	0.906																					2.149	1.016	1.168	1.469	1.442	1.096	1.333	1.15
	CEP-32496	1.025	1.196		DIHYDROOUABAIN	0.939	0.777																					2.153	1.018	1.172	1.471	1.443	1.098	1.336	1.152
	AM-966	1.101	1.119		LINCOMYCIN HYDROCHLORIDE	0.965	0.803																					2.156	1.019	1.174	1.472	1.445	1.1	1.338	1.154
	IMIDAZOL-4-YLACETIC ACID SODIUM SALT	1.137	1.082		CY 208-243	0.985	0.823																					2.16	1.021	1.179	1.473	1.446	1.101	1.341	1.156
	NFAT ACTIVATION INHIBITOR III	1.105	1.114		AHAS INHIBITOR	1.006	0.844																					2.163	1.021	1.182	1.476	1.448	1.102	1.343	1.156
	TENELIGLIPTIN	1.113	1.106		FLEROXACIN	1.105	0.943																					2.167	1.022	1.186	1.478	1.449	1.104	1.345	1.158
	OBLIQUIN	1.089	1.13		DEXIBUPROFEN	1.121	0.959																					2.17	1.023	1.189	1.478	1.452	1.105	1.349	1.16
	TURRAEANTHIN	1.14	1.078		VER-3323 HEMIFUMARATE SALT	0.914	0.752																					2.174	1.024	1.193	1.48	1.454	1.108	1.35	1.161
	GEMIFIOXACIN MESYLATE	1.142	1.076		RACLOPRIDE	1.139	0.977																					2.177	1.025	1.197	1.481	1.455	1.107	1.353	1.164
	ARTEMESININ	1.166	1.051		FPL 64176	0.992	0.83																					2.181	1.026	1.201	1.483	1.457	1.11	1.356	1.166
	TAZOBACTAM	1.113	1.104		ALBUTEROL	1.102	0.941																					2.184	1.029	1.205	1.485	1.459	1.11	1.359	1.168
	2',3'-DIDEHYDRO-3'-DEOXYTHYMIDINE	1.152	1.065		CYTOSINE-1-BETA-D-ARABINOFURANOSIDE HYDROCHLORIDE	0.992	0.831																					2.188	1.031	1.209	1.486	1.461	1.11	1.362	1.171
	TENOFOVIR DISOPROXIL FUMARATE	1.167	1.05		1-(1,3-BENZODIOXOL-5-YLCARBONYL)PIPERIDINE	1.004	0.843																					2.191	1.031	1.211	1.488	1.461	1.114	1.365	1.172
	APIXABAN	1.1	1.117		ANTIPYRINE	1.189	1.028																					2.194	1.032	1.214	1.49	1.463	1.115	1.368	1.174
	ANTIPYRINE	1.189	1.028		DESMETHYL ERLOTINIB (CP-473420)	0.945	0.784																					2.198	1.033	1.219	1.493	1.467	1.116	1.372	1.177
	RUFINAMIDE (BANZEL)	1.075	1.142		3-[2-[4-(2-METHOXYPHENYL)PIPERAZIN-1-YL]PYRIMIDO[5,4-B]INDOLE-2,4-DIONE	0.953	0.792																					2.201	1.034	1.222	1.494	1.469	1.116	1.373	1.179
	UCL 2077	1.072	1.145		CEBRANOPADOL	1.073	0.912																					2.205	1.035	1.226	1.494	1.472	1.118	1.375	1.182
	NIFLUMIC ACID	1.067	1.149		ARGATROBAN	1.128	0.967																					2.208	1.036	1.23	1.494	1.473	1.119	1.378	1.184
	HEXESTROL	1.08	1.136		AMANTADINE HYDROCHLORIDE	0.972	0.812																					2.212	1.038	1.234	1.495	1.475	1.121	1.381	1.186
	FELYPRESSIN	1.084	1.132		TRIPELENNAMINE HYDROCHLORIDE	0.986	0.826																					2.215	1.039	1.238	1.496	1.478	1.123	1.383	1.189
	CCG-4986	0.994	1.222		CLEVIDIPINE BUTYRATE	1.14	0.98																					2.219	1.041	1.242	1.497	1.479	1.126	1.385	1.188
	PIRENZEPINE DIHYDROCHLORIDE	1.113	1.103		GANAXOLONE	1.01	0.851																					2.222	1.041	1.246	1.5	1.484	1.128	1.388	1.191
	MAFENIDE HYDROCHLORIDE	1.147	1.068		CORTICOSTERONE	1.098	0.939																					2.226	1.043	1.251	1.501	1.487	1.129	1.39	1.192
	VGX-1027	1.064	1.152		PIPERONYL BUTOXIDE	1.002	0.843																					2.229	1.042	1.255	1.502	1.49	1.13	1.393	1.195
	MOEXIPRIL HCL	1.084	1.131		TROCLOSENE POTASSIUM	1.012	0.853																					2.233	1.043	1.258	1.503	1.492	1.131	1.395	1.195
	ACETRIZOIC ACID	0.947	1.268		TRAPIDIL	1.268	1.109																					2.236	1.044	1.263	1.506	1.495	1.133	1.397	1.197
	PHYTOSPHINGOSINE	1.163	1.051		INTEDANIB	0.601	0.442																					2.24	1.046	1.266	1.507	1.499	1.136	1.4	1.199
	FENPIVERINIUM BROMIDE	1.054	1.161		6-MERCAPTOPURINE MONOHYDRATE	0.814	0.655																					2.243	1.046	1.27	1.507	1.501	1.136	1.402	1.201
	CARYOPHYLLINE	1.156	1.058		R(+)-SKF-81297	0.957	0.798																					2.247	1.047	1.274	1.509	1.505	1.136	1.405	1.203
	TRIFLUSAL	1.031	1.183		ORG 24598 LITHIUM SALT	0.942	0.784																					2.25	1.047	1.279	1.511	1.507	1.139	1.406	1.204
	DYDROGESTERONE	1.145	1.069		8-AZASPIRO[4.5]DECANE-7,9-DIONE, 8-[2-[[(2,3-DIHYDRO-1,4-BENZODIOXIN-2-YL)METHYL]AMINO]ETHYL]-, MONOMETHANESULFONATE [CAS]	1.046	0.887																					2.253	1.049	1.282	1.513	1.51	1.141	1.411	1.208
	NEOMYCIN SULFATE	1.067	1.147		CAMBINOL	1.019	0.86																					2.257	1.051	1.286	1.514	1.513	1.143	1.413	1.209
	(-)-PERILLIC ACID	1.057	1.157		DEGEULIN	0.45	0.292																					2.26	1.051	1.291	1.517	1.517	1.143	1.415	1.211
	LUPEOL	1.152	1.062		EPIGALLOCATECHIN-3-MONOGALLATE	0.765	0.606																					2.264	1.052	1.294	1.517	1.519	1.145	1.419	1.214
	METACYCLINE HYDROCHLORIDE	1.189	1.024		SR9243	0.972	0.814																					2.267	1.052	1.298	1.52	1.521	1.146	1.422	1.216
	PMSF (PHENYLMETHYLSULFONYL FLUORIDE)	1.122	1.091		CAMKP INHIBITOR	0.981	0.823																					2.271	1.053	1.301	1.52	1.526	1.149	1.426	1.22
	NITISINONE	1.149	1.064		ARGININE MONOHYDROCHLORIDE	1.076	0.918																					2.274	1.053	1.302	1.522	1.529	1.151	1.427	1.221
	LAROPIPRANT	1.127	1.086		ANOVIGAM	0.951	0.793																					2.278	1.053	1.306	1.523	1.532	1.154	1.43	1.223
	BMS 777607	1.107	1.106		ISRADIPINE	0.955	0.797																					2.281	1.054	1.31	1.525	1.537	1.155	1.433	1.226
	AM-679	1.119	1.094		BRD4770	1.091	0.933																					2.285	1.055	1.313	1.527	1.54	1.156	1.435	1.226
	2-METHOXY-5 (6)EPOXY-TETRAHYDROCARYOPHYLLENE	1.088	1.125		CETIRIZINE 2HCL	1.261	1.103																					2.288	1.056	1.318	1.527	1.545	1.158	1.436	1.229
	5-NITRO-2-(3-PHENYLPROPYLAMINO)BENZOIC ACID	1.002	1.21		BUFALIN	1.145	0.987																					2.292	1.058	1.321	1.529	1.546	1.161	1.439	1.231
	B,G-METHYLENEADENOSINE 5'-TRIPHOSPHATE 2NA	1.098	1.114		RETUSIN 7-METHYL ETHER	1.264	1.106																					2.295	1.058	1.325	1.53	1.549	1.162	1.443	1.231
	TSU-68 (SU6668)	1.011	1.201		REACTIVE BLUE 2	1.147	0.99																					2.299	1.058	1.33	1.531	1.553	1.164	1.444	1.234
	ESI-09	1.105	1.107		CLORPYRIFOS	1.109	0.952																					2.302	1.058	1.333	1.533	1.556	1.166	1.446	1.235
	NU6027	1.076	1.136		BEDAQUILINE	1.167	1.01																					2.306	1.058	1.336	1.534	1.561	1.166	1.447	1.237
	MYOSEVERIN	0.991	1.22		5'-(N-CYCLOPROPYL)CARBOXAMIDOADENOSINE	1.192	1.035																					2.309	1.057	1.341	1.535	1.564	1.167	1.451	1.238
	L-ARGININE	1.108	1.102		FLUOROETHYL	1.23	1.073																					2.313	1.058	1.344	1.536	1.566	1.168	1.454	1.24
	CAPITROL	1.165	1.044		KB-R7943	1.13	0.973																					2.316	1.059	1.347	1.537	1.569	1.171	1.456	1.241
	COUMAPHOS	1.03	1.178		SOTALOL HYDROCHLORIDE	1.074	0.917																					2.319	1.06	1.351	1.538	1.572	1.17	1.457	1.243
	TYRPHOSTIN 1	1.154	1.053		PYROGALLIN	0.987	0.83																					2.323	1.061	1.354	1.54	1.574	1.175	1.46	1.245
	DESVENLAFAXINE	1.167	1.04		ANCITABINE HYDROCHLORIDE	0.575	0.419																					2.326	1.061	1.356	1.54	1.579	1.175	1.461	1.247
	MITOTANE	1.087	1.119		IDARUBICIN HCL	0.984	0.828																					2.33	1.062	1.36	1.54	1.58	1.176	1.463	1.25
	CATHEPSIN INHIBITOR 1	1.116	1.09		TRICHOSTATIN A	0.507	0.351																					2.333	1.064	1.362	1.543	1.584	1.178	1.465	1.25
	LUPETIDIN	1.026	1.18		VICRIVIROC (MALEATE)	1.024	0.868																					2.337	1.064	1.366	1.543	1.588	1.18	1.469	1.254
	SIBUTRAMINE	1.195	1.011		N3PT	1.101	0.945																					2.34	1.065	1.37	1.543	1.591	1.182	1.472	1.253
	FLURBIPROFEN (ANSAID)	1.148	1.058		5-FLUORO-5'-DEOXYURIDINE	0.84	0.685																					2.344	1.066	1.374	1.546	1.594	1.183	1.475	1.254
	S-ETHYLISOTHIOUREA HYDROBROMIDE	1.017	1.189		1-AMINO-1-CYCLOHEXANECARBOXYLIC ACID HYDROCHLORIDE	1.164	1.009																					2.347	1.067	1.376	1.545	1.598	1.185	1.478	1.257
	KAEMPFEROL-7-NEOHESPERIDOSIDE	1.237	0.968		CLOXYQUIN	1.092	0.936																					2.351	1.067	1.378	1.546	1.602	1.187	1.479	1.258
	FLUCYTOSINE	1.046	1.159		L-655,708	1.053	0.898																					2.354	1.068	1.381	1.547	1.607	1.189	1.481	1.26
	SUCRALFATE	1.034	1.171		GW 5074	1.147	0.992																					2.358	1.068	1.383	1.548	1.61	1.191	1.481	1.261
	Beta-ARK1 INHIBITOR	1.123	1.081		HISPIDIN	1.076	0.921																					2.361	1.068	1.387	1.55	1.615	1.193	1.484	1.263
	PIK-294	1.071	1.133		PHA-793887	0.748	0.593																					2.365	1.07	1.392	1.549	1.62	1.195	1.485	1.264
	LINEZOLID	1.024	1.18		BROMHEXINE HCL	0.918	0.763																					2.368	1.07	1.394	1.551	1.622	1.196	1.487	1.265
	LEVOSULPIRIDE	1.125	1.079		GRISEOFULVIN	1.048	0.893																					2.372	1.072	1.397	1.55	1.626	1.197	1.487	1.266
	ANTIMYCIN A1	1.101	1.102		CARBARYL	1.06	0.905																					2.375	1.073	1.401	1.552	1.629	1.199	1.49	1.268
	URSOCHOLANIC ACID	1.007	1.195		SRT 2104	1.066	0.911																					2.378	1.072	1.404	1.552	1.631	1.2	1.491	1.268
	L-CYCLOSERINE	1.089	1.113		LAQ824 (DACINOSTAT)	0.472	0.317																					2.382	1.073	1.406	1.553	1.635	1.201	1.493	1.269
	CHLOPHENADIONE	1.046	1.156		M-CHLOROPHENYLBIGUANIDE HCL	1.027	0.872																					2.385	1.072	1.409	1.554	1.638	1.203	1.493	1.271
	DICTAMNINE	1.136	1.066		ZIPRASIDONE MESYLATE	0.874	0.719																					2.389	1.074	1.411	1.555	1.641	1.205	1.495	1.272
	HYPOCRELLIN A	1.14	1.061		STERIGMATOCYSTIN	1.04	0.886																					2.392	1.072	1.413	1.554	1.643	1.203	1.498	1.274
	GERANYLGERANIOL	1.077	1.125		JUGLONE	0.933	0.779																					2.396	1.072	1.415	1.555	1.646	1.205	1.499	1.274
	4Α-PHORBOL 12-MYRISTATE 13-ACETATE	1.116	1.085		BAY 80-6946	0.663	0.509																					2.399	1.074	1.416	1.555	1.649	1.206	1.499	1.276
	PACHYRRHIZIN	1.111	1.091		TIC10	0.909	0.755																					2.403	1.074	1.418	1.555	1.652	1.206	1.499	1.276
	ATP (ADENOSINE-TRIPHOSPHATE)	1.09	1.111		LY 2940680	1.07	0.916																					2.406	1.074	1.421	1.556	1.655	1.208	1.501	1.277
	BIRB 796 (DORAMAPIMOD)	1.247	0.954		NYSTATIN (FUNGICIDIN)	1.082	0.928																					2.41	1.075	1.423	1.555	1.659	1.208	1.502	1.279
	WIN 62,577	1.051	1.15		BAY 60-7550	0.956	0.802																					2.413	1.074	1.425	1.556	1.662	1.209	1.502	1.28
	TYRPHOSTIN AG 555	1.062	1.138		MELPERONE HCL	0.957	0.803																					2.417	1.076	1.428	1.556	1.663	1.211	1.504	1.28
	MOXIDECTIN	1.081	1.119		ETIFOXINE	1.071	0.917																					2.42	1.076	1.431	1.556	1.667	1.212	1.505	1.281
	PSI-6130	1.101	1.099		AT-56	1.085	0.931																					2.424	1.075	1.433	1.554	1.67	1.213	1.506	1.281
	ACIPIMOX	1.013	1.187		ISONIPECOTIC ACID	0.958	0.804																					2.427	1.076	1.435	1.554	1.672	1.214	1.507	1.283
	PROSTAGLANDIN F2Α	1.1	1.1		N^G,N^G-DIMETHYLARGININE HYDROCHLORIDE	1.063	0.909																					2.431	1.075	1.437	1.555	1.675	1.217	1.507	1.285
	TALC	1.12	1.079		STREPTOZOSIN	1.033	0.88																					2.434	1.075	1.438	1.555	1.679	1.218	1.508	1.284
	CHLORAMPHENICOL	1.185	1.013		PRONETALOL	1.112	0.959																					2.438	1.076	1.439	1.554	1.682	1.218	1.509	1.285
	ACINITRAZOL	1.333	0.865		PYRIDOXINE	0.974	0.821																					2.441	1.077	1.44	1.554	1.684	1.219	1.509	1.284
	SITAFLOXACIN (HYDRATE)	1.073	1.124		VACUOLIN-1	1.301	1.148																					2.444	1.077	1.442	1.553	1.687	1.22	1.51	1.284
	ESOMEPRAZOLE MAGNESIUM (NEXIUM)	1.111	1.085		NVP-TAE 226	0.37	0.217																					2.448	1.077	1.444	1.552	1.689	1.221	1.511	1.285
	CYSTEAMINE HYDROCHLORIDE	1	1.196		DIGOXIN	1.037	0.884																					2.451	1.077	1.445	1.552	1.69	1.222	1.511	1.285
	HOMOVERATRYLAMINE	1.063	1.132		(S)-3,4-DICARBOXYPHENYLGLYCINE	1.047	0.894																					2.455	1.077	1.446	1.553	1.692	1.223	1.511	1.286
	BUTYLATED HYDROXYTOLUENE	1.185	1.011		IRINOTECAN HYDROCHLORIDE	1.034	0.881																					2.458	1.078	1.448	1.552	1.694	1.223	1.513	1.286
	LERSIVIRINE	1.079	1.116		ALBUTEROL HEMISULFATE	0.992	0.84																					2.462	1.076	1.448	1.551	1.696	1.223	1.514	1.288
	MEDETOMIDINE HCL	1.1	1.095		SAFINAMIDE MESYLATE (FCE28073)	1.665	1.513																					2.465	1.075	1.448	1.551	1.698	1.224	1.513	1.288
	ADENINE SULFATE	1.164	1.031		PF 573228	0.647	0.495																					2.469	1.076	1.448	1.551	1.7	1.225	1.514	1.288
	GARDENIN B	1.035	1.159		BENZOIC ACID	0.918	0.766																					2.472	1.075	1.449	1.552	1.703	1.226	1.514	1.289
	AUTOPHAGY INHIBITOR, 3-MA	1.123	1.071		(2S,1'S,2'R)-2-(CARBOXYCYCLOPROPYL)GLYCINE	1.01	0.858																					2.476	1.075	1.449	1.551	1.704	1.225	1.515	1.289
	PYRANTEL TARTRATE	1.03	1.164		PHENFORMIN HCL	1.02	0.868																					2.479	1.073	1.449	1.551	1.707	1.226	1.514	1.288
	5-(N,N-HEXAMETHYLENE)AMILORIDE	1.06	1.134		DIPHEMANIL METHYLSULFATE	1.081	0.929																					2.483	1.074	1.449	1.55	1.709	1.227	1.513	1.289
	4-ANDROSTEN-4-OL-3,17-DIONE	1.091	1.102		DIHYDROCAPSAICIN	1.028	0.876																					2.486	1.073	1.45	1.549	1.71	1.227	1.513	1.289
	T863	1.087	1.106		5-HYDROXYINDOLACETIC ACID	1.054	0.903																					2.49	1.073	1.449	1.55	1.713	1.227	1.514	1.289
	24(S)-HYDROXYCHOLESTEROL	1.215	0.978		MEPHETYL TETRAZOLE	1.12	0.969																					2.493	1.073	1.449	1.547	1.715	1.228	1.513	1.288
	2,6-DIMETHOXYQUINONE	1.325	0.867		(±)-PPHT HYDROCHLORIDE	1.015	0.864																					2.497	1.072	1.449	1.545	1.716	1.229	1.513	1.288
	CLONIDINE HYDROCHLORIDE	1.02	1.172		NAFRONYL OXALATE	1.09	0.939																					2.5	1.071	1.451	1.545	1.718	1.229	1.513	1.287
	TRANYLCYPROMINE (2-PCPA) HCL	1.143	1.049		EFINACONAZOLE	1.03	0.879																					2.503	1.07	1.451	1.545	1.72	1.229	1.512	1.287
	5HPP-33	1.113	1.079		KYNURENIC ACID	1.082	0.931																					2.507	1.069	1.449	1.543	1.722	1.229	1.512	1.287
	DORIPENEM HYDRATE	1.146	1.046		CHLOROPHOS	1.029	0.878																					2.51	1.069	1.448	1.544	1.723	1.229	1.51	1.286
	NITROMIDE	1.012	1.18		5-BROMO-2'-DEOXYURIDINE	1.031	0.88																					2.514	1.067	1.447	1.543	1.725	1.23	1.51	1.285
	PF-04217903	1.147	1.044		6-FLUORONOREPINEPHRINE HYDROCHLORIDE	1.028	0.878																					2.517	1.067	1.448	1.542	1.726	1.23	1.509	1.284
	RG7388	1.26	0.931		R(-)-ISOPROTERENOL (+)-BITARTRATE	1.01	0.859																					2.521	1.066	1.446	1.541	1.727	1.229	1.509	1.284
	COUMOPHOS	1.029	1.161		SUPERCINNAMALDEHYDE	0.94	0.79																					2.524	1.065	1.445	1.54	1.729	1.228	1.508	1.282
	HPGDS-INHIBITOR-1	1.154	1.036		GLUCOCORTICOID RECEPTOR MODULATOR, CPDA	1.151	1.001																					2.528	1.065	1.445	1.539	1.729	1.229	1.507	1.282
	CHROMOCARBE	1.049	1.141		STRYCHNINE	0.981	0.831																					2.531	1.064	1.444	1.539	1.729	1.229	1.506	1.282
	CEFTRIAXONE SODIUM	1.091	1.099		BISCOMATE	1.125	0.975																					2.535	1.064	1.443	1.537	1.731	1.228	1.504	1.282
	APICIDIN, FUSARIUM SP.	1.089	1.101		SIVELESTAT (SODIUM TETRAHYDRATE)	1.154	1.004																					2.538	1.063	1.441	1.537	1.731	1.227	1.504	1.281
	2-NAPHTHOL	1.099	1.091		(-)-SCOPOLAMINE METHYL NITRATE	0.886	0.736																					2.542	1.062	1.44	1.536	1.734	1.226	1.502	1.28
	VT-464	1.148	1.041		AZD2461	1.104	0.955																					2.545	1.063	1.439	1.535	1.734	1.226	1.501	1.279
	PD 128907 HCL	1.192	0.997		TDZD-8	0.727	0.578																					2.549	1.061	1.436	1.534	1.735	1.225	1.499	1.278
	CX-4945	0.795	1.394		PCI-34051	0.933	0.784																					2.552	1.06	1.434	1.533	1.735	1.225	1.498	1.277
	KARTOGENIN	1.14	1.049		THYMOPENTIN	1.119	0.97																					2.556	1.059	1.434	1.533	1.738	1.224	1.498	1.276
	CB 1954	0.962	1.227		STREPTOMYCIN SULFATE	1.166	1.017																					2.559	1.058	1.431	1.534	1.74	1.224	1.495	1.275
	3,4'-DIMETHOXYFLAVONE	0.987	1.202		ADENOSINE	1.197	1.048																					2.563	1.058	1.43	1.532	1.74	1.223	1.493	1.273
	CCG-2046	1.152	1.036		METYRAPONE	1.213	1.064																					2.566	1.057	1.429	1.531	1.739	1.224	1.492	1.271
	AM-095	1.088	1.1		VX-680 (MK-0457, TOZASERTIB)	0.563	0.414																					2.569	1.056	1.427	1.531	1.739	1.223	1.492	1.272
	GLYCOGEN PHOSPHORYLASE INHIBITOR	1.147	1.041		CISAPRIDE	0.817	0.668																					2.573	1.055	1.426	1.53	1.739	1.223	1.49	1.27
	GM 6001	1.15	1.038		ARBUTIN	1.025	0.876																					2.576	1.055	1.423	1.528	1.742	1.223	1.49	1.27
	DUBINIDINE	1.109	1.078		VITAMIN E	1.049	0.9																					2.58	1.053	1.421	1.526	1.741	1.223	1.487	1.268
	XK469	1.136	1.051		R(-)-APOCODEINE HYDROCHLORIDE	1.143	0.994																					2.583	1.052	1.418	1.525	1.742	1.222	1.485	1.268
	7-HYDROXY-2'-METHOXYISOFLAVONE	1.145	1.042		CNQX DISODIUM	0.923	0.774																					2.587	1.052	1.416	1.523	1.742	1.221	1.484	1.267
	AMFEPRAMONE HCL	1.074	1.113		TREMULACIN	0.824	0.676																					2.59	1.049	1.413	1.524	1.742	1.219	1.483	1.266
	ZILEUTON	0.877	1.31		DACINOSTAT	0.431	0.283																					2.594	1.049	1.409	1.524	1.742	1.219	1.481	1.264
	TETRACYCLINE HCL	1.16	1.027		RU-SKI 43 (HYDROCHLORIDE)	0.647	0.499																					2.597	1.047	1.407	1.521	1.742	1.219	1.48	1.262
	AS 604850	1.122	1.065		AM-1241	0.814	0.666																					2.601	1.047	1.405	1.52	1.742	1.218	1.478	1.259
	ZOLPIDEM TARTRATE	1.206	0.98		OXAPROZIN	1.001	0.853																					2.604	1.045	1.402	1.519	1.741	1.216	1.477	1.259
	(±)-METOPROLOL (+)-TARTRATE	1.216	0.971		S0859	1.138	0.99																					2.608	1.045	1.399	1.518	1.741	1.214	1.475	1.258
	NITHIAMIDE	1.093	1.093		ANETHOLE TRITHIONE	1.309	1.161																					2.611	1.044	1.397	1.517	1.739	1.214	1.472	1.258
	SULFATHIAZOLE SODIUM	1.098	1.087		PICEID	1.216	1.068																					2.615	1.042	1.395	1.517	1.737	1.213	1.47	1.257
	RANITIDINE HYDROCHLORIDE	1.093	1.092		3'-AZIDO-3'-DEOXYTHYMIDINE	1.002	0.854																					2.618	1.042	1.392	1.515	1.738	1.21	1.469	1.255
	COUMESTROL	1.056	1.128		BU99006	0.973	0.825																					2.622	1.041	1.39	1.514	1.737	1.209	1.466	1.255
	LEVOMEFOLATE (CALCIUM)	1.125	1.058		AGELASINE	0.948	0.801																					2.625	1.04	1.385	1.514	1.735	1.207	1.464	1.252
	MALATHION	0.996	1.187		MITOXANTRONE	0.575	0.427																					2.628	1.038	1.383	1.513	1.735	1.207	1.463	1.25
	COLISTIN SULFATE	1.066	1.117		4,4'-DIISOTHIOCYANOSTILBENE-2,2'-SUFONIC ACID SODIUM SALT	0.832	0.684																					2.632	1.037	1.378	1.511	1.734	1.205	1.46	1.251
	STREPTOMYCIN SULFATE	1.166	1.017		ITD-1	0.793	0.646																					2.635	1.036	1.376	1.511	1.733	1.204	1.458	1.249
	SU 4312	1.059	1.124		3'-FLUOROBENZYLSPIPERONE MALEATE	0.93	0.783																					2.639	1.035	1.374	1.509	1.732	1.202	1.457	1.247
	SU 9516	1.04	1.143		VALACYCLOVIR HYDROCHLORIDE	0.989	0.842																					2.642	1.035	1.37	1.507	1.731	1.202	1.454	1.246
	N-(3,3-DIPHENYLPROPYL)GLYCINAMIDE	1.115	1.067		TGR5 RECEPTOR AGONIST	1.026	0.879																					2.646	1.035	1.367	1.506	1.729	1.2	1.451	1.245
	RETINOL	1.067	1.115		2'-DEOXYCYTIDINE (HYDROCHLORIDE)	1.107	0.96																					2.649	1.034	1.364	1.504	1.727	1.198	1.45	1.242
	TYRPHOSTIN AG 527	1.079	1.103		SBE-Β-CD	1.153	1.006																					2.653	1.034	1.36	1.504	1.726	1.196	1.447	1.242
	4,4'-DIMETHOXYDALBERGIONE	1.158	1.024		CPI-613	1.333	1.186																					2.656	1.032	1.358	1.502	1.726	1.195	1.446	1.24
	DITHIOPROPANOL	0.991	1.191		OLCEGEPANT	1.013	0.866																					2.66	1.031	1.353	1.5	1.725	1.194	1.443	1.239
	ATRA-BA HYBRID	1.02	1.162		ACETARSONE	1.025	0.878																					2.663	1.03	1.349	1.499	1.724	1.192	1.44	1.237
	ACETYLCYSTEINE	0.979	1.203		1-(4-IODOPHENYL)-3-(1-ADAMANTYL)-GUANIDINE	1.065	0.918																					2.667	1.029	1.346	1.499	1.722	1.191	1.438	1.236
	MECLOFENAMIC ACID SODIUM	1.226	0.956		DIMERCAPROL	1.222	1.075																					2.67	1.029	1.342	1.499	1.721	1.189	1.436	1.234
	(±)-CIS-PIPERIDINE-2,3-DICARBOXYLIC ACID	1.105	1.077		P-FLUORO-L-PHENYLALANINE	0.979	0.832																					2.674	1.028	1.338	1.498	1.718	1.187	1.434	1.232
	ANGOLENSIN (R)	1.101	1.081		AMINOSALICYLATE SODIUM	1.041	0.895																					2.677	1.027	1.334	1.497	1.715	1.186	1.432	1.229
	GRAVEOLINE	1.071	1.11		SKF 75670 HYDROBROMIDE	0.893	0.746																					2.681	1.026	1.331	1.494	1.713	1.186	1.43	1.227
	BILOBALIDE	1.089	1.091		SB-3CT	1.189	1.043																					2.684	1.026	1.329	1.493	1.714	1.182	1.429	1.226
	FARNESOL	1.047	1.133		LY 2334737	0.881	0.735																					2.688	1.026	1.324	1.493	1.71	1.18	1.426	1.225
	ADENOSINE PHOSPHATE	1.129	1.051		SULFADOXINE	0.986	0.84																					2.691	1.024	1.32	1.491	1.709	1.179	1.425	1.223
	ACECLOFENAC	1.147	1.033		(-)-NICOTINE HYDROGEN TARTRATE SALT	1.21	1.064																					2.694	1.025	1.317	1.491	1.705	1.178	1.421	1.222
	PROTOPORPHYRIN IX	1.035	1.145		IRIGENOL	0.977	0.832																					2.698	1.024	1.312	1.489	1.703	1.176	1.419	1.22
	METAPROTERENOL	1.212	0.968		WHI-P258	0.797	0.652																					2.701	1.023	1.309	1.489	1.7	1.174	1.417	1.218
	GITOXIGENIN	1.08	1.099		SYNDYPHALIN SD-25	1.01	0.865																					2.705	1.023	1.303	1.486	1.699	1.173	1.415	1.217
	N-OLEOYLDOPAMINE	1.056	1.123		DERMORPHIN	1.074	0.929																					2.708	1.02	1.3	1.487	1.696	1.172	1.412	1.214
	BUTOCONAZOLE NITRATE	1.092	1.087		TRICHLORMETHIAZIDE	0.947	0.802																					2.712	1.019	1.296	1.486	1.693	1.17	1.41	1.212
	RADOTINIB	1.052	1.127		CMK	0.952	0.807																					2.715	1.018	1.292	1.483	1.69	1.169	1.408	1.21
	CEFPIRAMIDE ACID	1.074	1.105		DEFERIPRONE	1.003	0.859																					2.719	1.017	1.288	1.483	1.689	1.167	1.407	1.209
	(1,2,5,6-TETRAHYDROPYRIDIN-4-YL)METHYLPHOSPHINIC ACID	1.104	1.075		SANGUINARINE	1.152	1.008																					2.722	1.016	1.285	1.483	1.685	1.165	1.405	1.206
	HEPTAMINOL HCL	1.092	1.087		TG 100713	0.78	0.636																					2.726	1.016	1.282	1.481	1.683	1.164	1.404	1.205
	3BETA-HYDROXY-23,24-BISNORCHOL-5-ENIC ACID	1.072	1.107		AZD1152HQPA	0.961	0.817																					2.729	1.016	1.277	1.481	1.679	1.163	1.401	1.204
	TOSUFLOXACIN TOSYLATE	1.118	1.061		SKF 83959 HYDROBROMIDE	1.028	0.884																					2.733	1.015	1.275	1.478	1.676	1.16	1.4	1.202
	BORNYL ACETATE	1.176	1.002		PARADOL	1.045	0.901																					2.736	1.014	1.269	1.478	1.673	1.158	1.398	1.2
	RITODRINE HCL	1.101	1.077		CID-2858522	1.063	0.919																					2.74	1.012	1.266	1.475	1.672	1.157	1.397	1.2
	ISOPRENALINE HCL	1.112	1.066		SKF 86466	0.982	0.838																					2.743	1.012	1.261	1.474	1.67	1.155	1.395	1.198
	AUSTRALINE·HCL	1.098	1.08		TOLTRAZURIL	0.894	0.751																					2.747	1.012	1.257	1.473	1.665	1.152	1.394	1.195
	EPROBEMIDE	1.078	1.099		PSN632408	0.986	0.843																					2.75	1.011	1.255	1.472	1.661	1.151	1.392	1.193
	CP-91149	1.102	1.075		VALERIN	1.066	0.923																					2.753	1.012	1.251	1.47	1.658	1.149	1.389	1.192
	BEDAQUILINE	1.167	1.01		(±)-BAY K 8644	1.149	1.006																					2.757	1.011	1.247	1.469	1.654	1.148	1.388	1.189
	CORTISONE ACETATE	1.106	1.071		TIOXOLONE	1.073	0.93																					2.76	1.011	1.244	1.47	1.651	1.146	1.386	1.188
	BUCLADESINE	1.045	1.132		BROMOPRIDE	1.075	0.932																					2.764	1.01	1.239	1.467	1.648	1.145	1.385	1.186
	2-CHLOROADENOSINE TRIPHOSPHATE TETRASODIUM	1.097	1.08		AMIKACIN SULFATE	1.085	0.942																					2.767	1.009	1.237	1.465	1.646	1.143	1.383	1.185
	S-NITROSOGLUTATHIONE	1.098	1.079		MIBEFRADIL DIHYDROCHLORIDE	0.667	0.524																					2.771	1.009	1.232	1.466	1.642	1.141	1.381	1.183
	(±)-IBOTENIC ACID	1.094	1.083		8-CYCLOPENTYL-1,3-DIMETHYLXANTHINE	0.982	0.839																					2.774	1.007	1.228	1.464	1.638	1.14	1.378	1.181
	GLIMEPIRIDE	0.958	1.218		BROMOACETYLCHOLINE BROMIDE	1.019	0.876																					2.778	1.007	1.226	1.463	1.637	1.138	1.376	1.179
	ETHAMBUTOL DIHYDROCHLORIDE	1.122	1.054		CLODRONIC ACID	1.117	0.974																					2.781	1.008	1.223	1.462	1.633	1.138	1.373	1.177
	RETIGABINE	1.147	1.029		PEMETREXED	0.788	0.646																					2.785	1.006	1.22	1.462	1.632	1.135	1.371	1.175
	SC-514	1.038	1.137		SB 215505	1.207	1.065																					2.788	1.005	1.216	1.46	1.629	1.134	1.369	1.175
	ACETYLSALICYLIC ACID	1.179	0.996		ISRIB	1.082	0.94																					2.792	1.004	1.213	1.459	1.626	1.134	1.367	1.173
	4-AMINOBUTYRIC ACID	1.027	1.148		DIATRIZOIC ACID	1.185	1.043																					2.795	1.003	1.21	1.46	1.623	1.132	1.365	1.172
	ACA	1.088	1.087		ARN-509	1.304	1.162																					2.799	1.002	1.208	1.457	1.621	1.13	1.364	1.17
	2-(HYDROXYMETHYL)PYRIDINE	0.984	1.19		SNC 80	0.99	0.848																					2.802	1.003	1.204	1.457	1.617	1.128	1.361	1.168
	SALMETEROL	1.112	1.061		RAMATROBAN	1.085	0.943																					2.806	1.002	1.201	1.457	1.613	1.126	1.36	1.165
	IOX1	1.138	1.035		COLURACETAM	1.035	0.893																					2.809	1.001	1.198	1.457	1.609	1.125	1.359	1.164
	SPARFLOXACIN	1.142	1.031		L-2-AMINOADIPIC ACID	1.1	0.958																					2.813	1.001	1.194	1.455	1.607	1.123	1.356	1.163
	1-AMINO-1-CYCLOHEXANECARBOXYLIC ACID HYDROCHLORIDE	1.164	1.009		TTNPB	1.658	1.517																					2.816	1.001	1.191	1.455	1.603	1.122	1.355	1.162
	ESTRADIOL VALERATE	1.106	1.066		CAL-130 (HYDROCHLORIDE)	0.801	0.66																					2.819	1	1.189	1.455	1.6	1.12	1.354	1.16
	BIAPENEM	1.088	1.084		CYANOPINDOLOL HEMIFUMARATE	0.891	0.75																					2.823	1	1.186	1.455	1.597	1.119	1.352	1.158
	CYCLOPIAZONIC ACID	1.074	1.097		CARBAMAZEPINE	0.93	0.789																					2.826	0.998	1.182	1.454	1.593	1.117	1.351	1.156
	RETINOIC ACID	1.136	1.036		PALOMID 529	1.048	0.907																					2.83	0.999	1.181	1.455	1.589	1.114	1.349	1.155
	IMPERATORIN	1.073	1.099		RO-9187	1.056	0.915																					2.833	1	1.178	1.454	1.585	1.112	1.348	1.152
	9,10-DIHYDROLYSERGOL	1.095	1.077		FLUVASTATIN (SODIUM)	0.472	0.331																					2.837	0.999	1.176	1.453	1.582	1.112	1.346	1.152
	CORALYNE CHLORIDE	1.095	1.076		NALOXONE BENZOYLHYDRAZONE	1.135	0.994																					2.84	0.999	1.174	1.453	1.579	1.109	1.346	1.151
	m-3M3FBS	1.098	1.073		MORINE	1.051	0.91																					2.844	0.999	1.171	1.452	1.576	1.109	1.344	1.149
	EPZ005687	1.089	1.082		TETRAETHYLAMMONIUM CHLORIDE	1.155	1.015																					2.847	0.998	1.169	1.452	1.575	1.106	1.343	1.15
	GSK 1292263	1.048	1.123		(±)-CHLORPHENIRAMINE MALEATE	0.96	0.819																					2.851	0.997	1.166	1.451	1.57	1.105	1.341	1.148
	CEPHALEXIN (CEFALEXIN)	1.138	1.033		RESORCINOL	1.081	0.94																					2.854	0.997	1.163	1.452	1.567	1.105	1.34	1.147
	MK-0752	1.186	0.985		PHORBOL 12-MYRISTATE 13-ACETATE	1.259	1.119																					2.858	0.996	1.16	1.451	1.563	1.104	1.338	1.146
	TETRAETHYLAMMONIUM CHLORIDE	1.155	1.015		NS8593 HYDROCHLORIDE	1.014	0.874																					2.861	0.997	1.159	1.448	1.561	1.102	1.338	1.144
	N-DESMETHYL ENZALUTAMIDE	1.06	1.11		BQU57	1.086	0.946																					2.865	0.996	1.158	1.449	1.557	1.1	1.336	1.145
	SMND-309	1.145	1.025		8-HYDROXYQUINOLINE-2-CARBOXALDEHYDE	1.102	0.962																					2.868	0.994	1.156	1.448	1.555	1.099	1.335	1.144
	NU7441 (KU-57788)	1.082	1.088		FELODIPINE	0.973	0.833																					2.872	0.993	1.153	1.447	1.551	1.097	1.334	1.144
	PTP INHIBITOR V, PHPS1	1.093	1.077		(D-ALA2,N-ME-PHE4, METHIONIN (O)-OL5)-ENKEPHALIN	1.081	0.941																					2.875	0.993	1.152	1.445	1.547	1.095	1.334	1.143
	HONOKIOL	1.125	1.045		(+)-CAMPTOTHECIN	0.598	0.458																					2.878	0.993	1.149	1.446	1.543	1.093	1.332	1.141
	MESTRANOL	0.993	1.177		CINANSERIN	1.011	0.871																					2.882	0.991	1.148	1.445	1.54	1.09	1.333	1.14
	S(-)-CARBIDOPA	1.206	0.964		S(-)-RACLOPRIDE L-TARTRATE	1.017	0.877																					2.885	0.992	1.145	1.446	1.535	1.09	1.332	1.139
	CGP-7930	1.045	1.125		SEA0400	1.027	0.887																					2.889	0.993	1.144	1.445	1.531	1.088	1.331	1.138
	CEPHALOSPORIN C ZINC SALT	1.124	1.046		CELASTROL, CELASTRUS SCANDENS	1.289	1.149																					2.892	0.991	1.142	1.445	1.528	1.088	1.331	1.138
	BUTEIN	1.041	1.128		SU 6656	1.196	1.056																					2.896	0.991	1.14	1.442	1.525	1.086	1.33	1.138
	EPZ011989	1.047	1.122		PHYTONADIONE	1.083	0.944																					2.899	0.991	1.139	1.442	1.522	1.086	1.327	1.137
	CINROMIDE	1.007	1.162		9-CYCLOPENTYLADENINE	1.065	0.926																					2.903	0.99	1.137	1.442	1.518	1.085	1.328	1.137
	1-(2-CHLOROPHENYL)-1-(4-CHLOROPHENYL)-2,2-DICHLOROETHANE	1.148	1.021		PRAMIPEXOLE (DIHYDROCHLORIDE)	1.052	0.913																					2.906	0.99	1.137	1.443	1.516	1.083	1.327	1.135
	COLCHICINE, COLCHICUM AUTUMNALE	1.111	1.057		SULFANILYLUREA	1.103	0.964																					2.91	0.989	1.136	1.442	1.512	1.081	1.326	1.134
	EG00229	1.07	1.098		GANT 58	1.298	1.159																					2.913	0.989	1.134	1.442	1.509	1.081	1.323	1.133
	ANISOMYCIN, STREPTOMYCES GRISEOLUS	1.149	1.019		AICA-RIBOSIDE	1.317	1.178																					2.917	0.99	1.134	1.443	1.507	1.08	1.323	1.134
	LAQUINIMOD	1.126	1.042		L-ANTI-ENDO-3,4-METHANOPYRROLIDINEDICARBOXYLIC ACID	1.029	0.89																					2.92	0.989	1.132	1.443	1.505	1.08	1.322	1.134
	3-OXOURSAN (28-13)OLIDE	1.132	1.035		NITROGEN LOST	1.035	0.896																					2.924	0.989	1.132	1.443	1.504	1.078	1.321	1.134
	PEUCENIN	1.049	1.118		(-)-MK-801 HYDROGEN MALEATE	1.14	1.001																					2.927	0.989	1.131	1.442	1.502	1.077	1.322	1.134
	BENZOYLPAS	1.035	1.132		( R)-(+)-WIN 55,212-2 MESYLATE	0.977	0.838																					2.931	0.988	1.131	1.442	1.499	1.078	1.321	1.134
	MIDODRINE HCL	1.093	1.074		2-PHENYLAMINOADENOSINE	1.052	0.913																					2.934	0.988	1.13	1.443	1.497	1.075	1.32	1.134
	NORETHINDRONE	1.143	1.024		DCEBIO	0.951	0.812																					2.938	0.987	1.131	1.444	1.494	1.074	1.32	1.133
	ISOGUVACINE HYDROCHLORIDE	1.03	1.136		ISOETHARINE MESYLATE	0.981	0.843																					2.941	0.988	1.131	1.444	1.492	1.074	1.321	1.134
	S15535	1.06	1.106		ASTAXANTHIN	1.21	1.072																					2.944	0.988	1.131	1.444	1.489	1.072	1.321	1.132
	SODIUM FLUOROACETATE	1.082	1.084		N-(4-AMINO-2-CHLOROPHENYL)PHTHALIMIDE	1.097	0.958																					2.948	0.989	1.13	1.444	1.486	1.071	1.32	1.133
	BIS DEMETHOXYCURCUMIN	1.096	1.07		MK-2866	1.122	0.984																					2.951	0.988	1.131	1.446	1.483	1.071	1.319	1.132
	Z-L-PHE CHLOROMETHYL KETONE	1.061	1.105		MC1568	1.149	1.011																					2.955	0.988	1.13	1.444	1.48	1.07	1.318	1.133
	ENIPORIDE	1.171	0.995		ASENAPINE (HYDROCHLORIDE)	0.759	0.621																					2.958	0.989	1.129	1.445	1.477	1.068	1.319	1.133
	TRAM-34	1.125	1.04		AMD 3465 (HEXAHYDROBROMIDE)	1.074	0.936																					2.962	0.99	1.129	1.446	1.475	1.066	1.317	1.132
	NSI-189	1.091	1.074		ALPRENOLOL	0.943	0.805																					2.965	0.989	1.129	1.446	1.473	1.066	1.318	1.131
	NORADRENALINE BITARTRATE MONOHYDRATE	1.072	1.093		SAXAGLIPTIN	1.252	1.114																					2.969	0.991	1.129	1.445	1.471	1.066	1.318	1.131
	VX-765	1.066	1.099		AC-55649	1.184	1.046																					2.972	0.991	1.127	1.447	1.468	1.066	1.318	1.131
	PRAVASTATIN (SODIUM)	1.148	1.017		AURIN TRICARBOXYLIC ACID	0.776	0.638																					2.976	0.99	1.129	1.446	1.468	1.065	1.319	1.131
	NOR-BINALTORPHIMINE DIHYDROCHLORIDE	1.099	1.066		BIFEMELANE	0.867	0.73																					2.979	0.99	1.128	1.446	1.464	1.065	1.318	1.131
	GELSEMINE·HCL	1.063	1.101		CLADRIBINE	0.512	0.375																					2.983	0.991	1.129	1.446	1.462	1.065	1.318	1.131
	6(5H)-PHENANTHRIDINONE	1.192	0.972		BMS-378806	1.034	0.897																					2.986	0.99	1.131	1.447	1.459	1.065	1.319	1.13
	CPD000112560;RUTIN	1.065	1.099		DENDRID	1.079	0.942																					2.99	0.991	1.131	1.447	1.458	1.063	1.318	1.13
	AM-281	1.074	1.09		VIOMYCIN SULFATE	1.115	0.978																					2.993	0.99	1.132	1.447	1.456	1.062	1.318	1.129
	PROSTAGLANDIN E2	1.095	1.069		SYM 2206	1.001	0.864																					2.997	0.99	1.132	1.448	1.452	1.062	1.32	1.129
	DEOXYSHIKONIN	1.209	0.954		INDIRUBIN	1.09	0.954																					3	0.991	1.132	1.449	1.451	1.064	1.32	1.131
	TROLEANDOMYCIN	1.071	1.092		EBELACTONE B	1.061	0.925																					3.003	0.991	1.133	1.448	1.449	1.063	1.321	1.13
	D-ASPARTIC ACID	1.086	1.077		DIPHENYLUREA	1.574	1.438																					3.007	0.992	1.133	1.449	1.447	1.063	1.323	1.132
	TOLNAFTATE	1.01	1.153		BIBF 1120 (ESYLATE)	0.421	0.285																					3.01	0.992	1.135	1.449	1.445	1.061	1.323	1.131
	WARFARIN	1.233	0.93		IOXILAN	0.978	0.842																					3.014	0.992	1.136	1.45	1.443	1.062	1.325	1.133
	(±)-NOREPINEPHRINE (+)BITARTRATE	1.042	1.121		NISOLDIPINE	0.986	0.85																					3.017	0.992	1.137	1.45	1.441	1.061	1.325	1.132
	4-HYDROXYBENZHYDRAZIDE	1.08	1.082		CLEMIZOLE	1.06	0.924																					3.021	0.992	1.138	1.45	1.439	1.061	1.326	1.131
	L-MENTHOL	0.904	1.258		DYNORPHIN B	1.081	0.945																					3.024	0.993	1.14	1.449	1.436	1.062	1.327	1.132
	APD 668	1.054	1.108		FPH2	0.944	0.808																					3.028	0.993	1.142	1.451	1.435	1.062	1.329	1.132
	P1,P4-DI(ADENOSINE-5')TETRAPHOSPHATE AMMONIUM	1.051	1.111		FURACILIN	1.049	0.913																					3.031	0.994	1.142	1.452	1.433	1.061	1.329	1.132
	CYCLOCREATINE	1.08	1.082		FAST GREEN FCF	1.042	0.907																					3.035	0.993	1.144	1.452	1.432	1.061	1.33	1.132
	NORDIHYDROGUAIARETIC ACID FROM LARREA DIVARICATA (CREOSOTE BUSH)	1.022	1.14		BENZOCLIDINE	1.027	0.892																					3.038	0.994	1.146	1.452	1.43	1.062	1.331	1.133
	5-(N,N-DIMETHYL)AMILORIDE HYDROCHLORIDE	1.04	1.121		SODIUM CROMOGLYCATE	1.032	0.897																					3.042	0.995	1.146	1.453	1.43	1.061	1.333	1.134
	COLESEVELAM	1.112	1.049		CAPTAMINE	1.065	0.93																					3.045	0.996	1.148	1.454	1.428	1.062	1.334	1.134
	SOBETIROME	1.114	1.047		ESCULETIN	0.867	0.732																					3.049	0.996	1.15	1.454	1.427	1.062	1.335	1.134
	TRICHLOROISOCYANURIC ACID	1.075	1.086		BRAZILIN	0.742	0.607																					3.052	0.999	1.151	1.456	1.428	1.064	1.336	1.135
	ROCURONIUM BROMIDE	1.109	1.052		(±)-EPIBATADINE	1.071	0.937																					3.056	0.999	1.151	1.456	1.426	1.063	1.337	1.135
	CARIPRAZINE	1.088	1.072		4,4'-DIMETHOXYDALBERGIONE	1.158	1.024																					3.059	0.998	1.154	1.457	1.426	1.063	1.339	1.135
	ADENINE HCL	1.1	1.06		(+)-BROMPHENIRAMINE MALEATE	0.858	0.724																					3.063	0.999	1.156	1.457	1.425	1.064	1.339	1.137
	MITOCHONDRIAL DIVISION INHIBITOR, MDIVI-1	1.086	1.074		PHT-427	1.088	0.954																					3.066	1.001	1.158	1.458	1.423	1.063	1.34	1.138
	GW-1100	1.076	1.084		ATB-346	1.112	0.978																					3.069	1.002	1.16	1.46	1.424	1.062	1.34	1.139
	MC1568	1.149	1.011		REGORAFENIB	0.831	0.697																					3.073	1.003	1.162	1.461	1.425	1.063	1.343	1.139
	ORSELLINIC ACID	1.06	1.1		HYDROCHLOROTHIAZIDE	1.005	0.871																					3.076	1.004	1.164	1.462	1.425	1.063	1.344	1.138
	SANGUINARINE	1.152	1.008		(2S,2'R,3'R)-2-(2',3'-DICARBOXYCYCLOPROPYL)GLYCINE	1.041	0.907																					3.08	1.004	1.166	1.462	1.422	1.064	1.347	1.141
	SBE-Β-CD	1.153	1.006		BMS-303141	1.061	0.927																					3.083	1.005	1.167	1.464	1.421	1.065	1.348	1.142
	EUPHOL	1.007	1.152		ETAZOLATE HYDROCHLORIDE	0.954	0.82																					3.087	1.005	1.17	1.464	1.422	1.065	1.351	1.143
	SPECTINOMYCIN	1.127	1.032		3-METHOXYCATECHOL	1.058	0.924																					3.09	1.006	1.172	1.464	1.421	1.064	1.351	1.143
	SIVELESTAT (SODIUM TETRAHYDRATE)	1.154	1.004		PYRITINOL	1.008	0.875																					3.094	1.006	1.174	1.465	1.42	1.064	1.354	1.144
	QUIPAZINE, N-METHYL-, DIMALEATE	1.031	1.127		BUTACAINE	0.966	0.832																					3.097	1.006	1.175	1.465	1.419	1.065	1.355	1.145
	BROXIQUINOLINE	1.024	1.133		HYDROXYLAMINE HYDROCHLORIDE	1.017	0.884																					3.101	1.006	1.177	1.468	1.418	1.067	1.356	1.145
	VEMURAFENIB (PLX4032)	1.12	1.037		DEQUALINIUM CHLORIDE	0.678	0.545																					3.104	1.007	1.179	1.469	1.418	1.067	1.358	1.146
	CYPERMETHRIN	1.055	1.102		A77-01	0.792	0.659																					3.108	1.008	1.18	1.47	1.418	1.067	1.36	1.146
	PELLETIERINE HYDROCHLORIDE	1.07	1.086		SULFANILAMIDE	0.96	0.827																					3.111	1.009	1.183	1.471	1.417	1.068	1.362	1.147
	TRANS-ANETHOLE	1.032	1.124		PIBOSEROD(SB-207266)	0.974	0.841																					3.115	1.01	1.184	1.472	1.417	1.067	1.364	1.148
	GUANETHIDINE MONOSULFATE	1.047	1.109		MDL 29951	1.034	0.901																					3.118	1.01	1.188	1.472	1.416	1.067	1.367	1.149
	PONALRESTAT	1.099	1.057		KYOTORPHIN	1.042	0.909																					3.122	1.011	1.19	1.472	1.417	1.067	1.37	1.151
	BECLAMIDE	1.131	1.025		TETRACYCLINE HCL	1.16	1.027																					3.125	1.012	1.192	1.472	1.417	1.068	1.372	1.153
	BACITRACIN ZINC	1.142	1.014		ADENINE SULFATE	1.164	1.031																					3.128	1.013	1.194	1.473	1.418	1.07	1.375	1.153
	MELEZITOSE	1.136	1.02		SULFAQUINOXALINE	1.017	0.884																					3.132	1.013	1.195	1.473	1.418	1.07	1.377	1.152
	M-IODOBENZYLGUANIDINE HEMISULFATE	0.952	1.203		IDRAMANTONE	1.07	0.937																					3.135	1.013	1.198	1.473	1.417	1.07	1.38	1.154
	LANOSTEROL ACETATE	1.106	1.05		DL-BUTHIONINE-[S,R]-SULFOXIMINE	1.008	0.875																					3.139	1.014	1.198	1.476	1.419	1.07	1.383	1.154
	PINOCEMBRIN	1.074	1.081		BEPRIDIL HYDROCHLORIDE	0.856	0.724																					3.142	1.014	1.202	1.477	1.418	1.07	1.386	1.155
	PHENSUXIMIDE	1.034	1.121		AMINOHIPPURIC ACID	1.041	0.909																					3.146	1.015	1.204	1.477	1.417	1.071	1.388	1.158
	IMEGLIMIN (HYDROCHLORIDE)	1.101	1.054		RETINYL ACETATE	0.964	0.832																					3.149	1.017	1.207	1.479	1.419	1.071	1.39	1.159
	(±)-BAY K 8644	1.149	1.006		TERBUTALINE HEMISULFATE	1.064	0.932																					3.153	1.017	1.21	1.479	1.419	1.072	1.392	1.16
	C5A RECEPTOR ANTAGONIST, W-54011	1.162	0.993		DOFEQUIDAR (FUMARATE)	1.036	0.904																					3.156	1.018	1.211	1.479	1.422	1.072	1.396	1.161
	ALARELIN	1.196	0.959		KETANSERIN TARTRATE	1.085	0.953																					3.16	1.019	1.214	1.48	1.423	1.073	1.398	1.161
	MHPG PIPERAZINE	1.073	1.082		BUCETIN	1.093	0.961																					3.163	1.019	1.217	1.479	1.422	1.074	1.4	1.163
	TYRPHOSTIN AG 808	1.098	1.057		BENZOCAINE	0.938	0.806																					3.167	1.021	1.217	1.48	1.423	1.074	1.403	1.165
	RETINOIC ACID P-HYDROXYANILIDE	1.093	1.061		E 7449	0.939	0.807																					3.17	1.02	1.221	1.48	1.425	1.074	1.406	1.166
	SULFURETINE	1.069	1.085		TALTIRELIN	1.126	0.994																					3.174	1.02	1.225	1.48	1.425	1.074	1.407	1.167
	TBB	1.02	1.135		VALPROIC ACID SODIUM	1.252	1.12																					3.177	1.023	1.227	1.48	1.427	1.075	1.41	1.169
	LDN-57444	1.078	1.076		HA-1004 HYDROCHLORIDE	1.132	1																					3.181	1.022	1.231	1.481	1.429	1.076	1.412	1.169
	BEHENIC ALCOHOL	1.061	1.093		MERCAPTOPURINE	0.755	0.623																					3.184	1.022	1.233	1.481	1.429	1.078	1.415	1.17
	PLX-4720	1.094	1.06		EMBELIN	1.012	0.88																					3.188	1.024	1.235	1.482	1.431	1.079	1.416	1.172
	4-METHOXYDALBERGIONE	1.062	1.092		SB 269970 HYDROCHLORIDE	1.037	0.906																					3.191	1.025	1.238	1.482	1.433	1.079	1.42	1.173
	ARISTOLOCHIC ACID A	1.107	1.047		PROMETHAZINE	0.812	0.681																					3.194	1.026	1.242	1.482	1.433	1.079	1.423	1.174
	EVOXINE	1.104	1.05		DERACIL	1.038	0.907																					3.198	1.026	1.245	1.481	1.435	1.081	1.424	1.176
	8-(4-CHLOROPHENYLTHIO)-CAMP SODIUM	1.114	1.039		PRAVASTATIN (SODIUM)	1.148	1.017																					3.201	1.028	1.248	1.482	1.435	1.081	1.426	1.177
	CANAGLIFLOZIN (HEMIHYDRATE)	1.095	1.058		MI-773	0.814	0.683																					3.205	1.028	1.251	1.483	1.437	1.082	1.428	1.179
	CHAETOMELLIC ACID A	1.12	1.033		ESTRADIOL DIPROPIONATE	1.04	0.909																					3.208	1.028	1.253	1.484	1.439	1.083	1.43	1.181
	MELOXICAM SODIUM	1.058	1.095		HEXYLRESORCINOL	0.856	0.726																					3.212	1.03	1.256	1.486	1.44	1.083	1.432	1.181
	CEDROL	1.114	1.038		SCH-202676 HYDROBROMIDE	1.209	1.078																					3.215	1.03	1.259	1.486	1.441	1.085	1.434	1.182
	FENOPROFEN CALCIUM	1.132	1.02		(±)-2-AMINO-7-PHOSPHONOHEPTANOIC ACID	1.221	1.091																					3.219	1.031	1.261	1.487	1.443	1.084	1.437	1.184
	RACECADOTRIL	1.091	1.061		DOCONEXENT	1.085	0.954																					3.222	1.031	1.265	1.49	1.445	1.085	1.439	1.185
	EFAVIRENZ	1.091	1.061		DELTORPHIN II	1.11	0.98																					3.226	1.03	1.268	1.49	1.447	1.086	1.442	1.187
	PRAZIQUANTEL	1.2	0.952		ANISOMYCIN, STREPTOMYCES GRISEOLUS	1.149	1.019																					3.229	1.031	1.272	1.491	1.447	1.088	1.444	1.189
	GLUCOCORTICOID RECEPTOR MODULATOR, CPDA	1.151	1.001		MK-2048	1.292	1.162																					3.233	1.033	1.274	1.491	1.448	1.089	1.446	1.19
	TILBROQUINOL	1.194	0.958		DEXCHLORPHENIRAMINE MALEATE	0.885	0.755																					3.236	1.033	1.278	1.491	1.45	1.091	1.449	1.192
	TRANS-4-COTININECARBOXYLIC ACID	1.083	1.068		METHYSERGIDE MALEATE	0.933	0.803																					3.24	1.033	1.279	1.49	1.452	1.092	1.451	1.192
	CGS 21680 HCL	1.12	1.031		2-AMINO-4-(3-HYDROXY-5-METHYLISOXAZOL-4-YL)BUTYRIC ACID	0.959	0.829																					3.243	1.034	1.282	1.491	1.452	1.093	1.454	1.193
	ESTRONE	1.09	1.061		TRICLOSAN	0.979	0.849																					3.247	1.033	1.286	1.491	1.452	1.094	1.457	1.195
	ITRACONAZOLE	1.098	1.053		ENALAPRILAT DIHYDRATE	1.022	0.892																					3.25	1.034	1.288	1.492	1.454	1.094	1.459	1.197
	DEXMEDETOMIDINE	1.085	1.066		METHOCARBAMOL	1.069	0.939																					3.253	1.035	1.293	1.491	1.455	1.096	1.462	1.199
	SMIP004	1.104	1.047		BETA-CAROTENE	1.071	0.941																					3.257	1.036	1.296	1.492	1.458	1.097	1.464	1.2
	REPARIXIN L-LYSINE	1.095	1.056		S-SULFO-L-CYSTEINE SODIUM SALT	1.109	0.979																					3.26	1.036	1.3	1.492	1.46	1.098	1.465	1.202
	SB 328437	1.014	1.137		AMOXICILLIN (TRIHYDRATE)	1.127	0.997																					3.264	1.037	1.302	1.493	1.463	1.099	1.469	1.202
	ICARIIN	1.054	1.096		NILVADIPINE	1.023	0.893																					3.267	1.038	1.307	1.494	1.465	1.1	1.471	1.204
	SYRINGETINE-3-GLUCOSIDE	1.114	1.036		BIFONAZOLE	1.452	1.322																					3.271	1.039	1.309	1.494	1.466	1.101	1.472	1.207
	A77 1726	1.079	1.071		PROTOVERATRINE B	1.016	0.887																					3.274	1.039	1.313	1.493	1.468	1.102	1.474	1.207
	ARGINASE INHIBITOR 1	1.067	1.083		R(+)-UH-301 HYDROCHLORIDE	1.054	0.925																					3.278	1.039	1.318	1.494	1.469	1.102	1.476	1.208
	TIAGABINE	1.087	1.063		P53 AND MDM2 PROTEINS-INTERACTION-INHIBITOR (DIHYDROCHLORIDE)	0.78	0.651																					3.281	1.04	1.32	1.493	1.47	1.104	1.478	1.209
	APOMORPHINE HYDROCHLORIDE HEMIHYDRATE	1.101	1.048		PD 158780	0.876	0.747																					3.285	1.039	1.323	1.494	1.473	1.105	1.479	1.212
	TOLMETIN	1.068	1.081		NEFOPAM HCL	0.878	0.749																					3.288	1.04	1.326	1.496	1.475	1.106	1.481	1.213
	SENECIONINE	1.082	1.067		7-CHLOROKYNURENIC ACID	0.934	0.805																					3.292	1.041	1.328	1.496	1.477	1.107	1.485	1.215
	OCHRATOXIN A	1.097	1.052		ACEDOBEN	1.03	0.901																					3.295	1.043	1.332	1.497	1.478	1.109	1.486	1.215
	CARBAGLU	1.042	1.106		TEMEPHOS	1.103	0.974																					3.299	1.044	1.336	1.497	1.481	1.11	1.489	1.217
	HOMATROPINE METHYLBROMIDE	0.967	1.181		ZIBOTENTAN	1.113	0.984																					3.302	1.043	1.338	1.497	1.482	1.111	1.49	1.218
	JZL195	1.082	1.066		ACTINOMYCIN D	1.218	1.089																					3.306	1.043	1.34	1.498	1.485	1.112	1.493	1.22
	BENSERAZIDE HCL	1.043	1.105		CRESOPIRINE	1.014	0.886																					3.309	1.043	1.345	1.498	1.488	1.113	1.494	1.223
	MEPIRIZOLE	1.04	1.108		(±) TRANS-U-50488 METHANESULFONATE	0.87	0.741																					3.313	1.043	1.348	1.498	1.487	1.115	1.494	1.223
	2-METHYLTHIOADENOSINE TRIPHOSPHATE TETRASODIUM	1.049	1.098		WEDELOLACTONE	1.055	0.927																					3.316	1.045	1.349	1.496	1.489	1.116	1.495	1.224
	FOMEPIZOLE HYDROCHLORIDE	1.029	1.118		L-DEOXYALLIIN	1.125	0.997																					3.319	1.045	1.354	1.497	1.493	1.116	1.497	1.225
	NG-NITRO-L-ARGININE	1.043	1.104		PANOBINOSTAT	0.381	0.253																					3.323	1.046	1.355	1.497	1.495	1.116	1.498	1.226
	4,5,6,7-TETRAHYDROISOXAZOLO[5,4-C]PYRIDIN-3-OL	1.107	1.04		AZD2932	0.767	0.639																					3.326	1.047	1.359	1.499	1.497	1.117	1.499	1.226
	ACETAZOLAMIDE	0.944	1.203		(D-ALA2,D-LEU5)-ENKEPHALIN	1.032	0.904																					3.33	1.045	1.363	1.501	1.499	1.118	1.501	1.229
	OXALIPLATIN	1.16	0.987		ALLN	1.097	0.969																					3.333	1.046	1.365	1.501	1.501	1.12	1.502	1.231
	NCS-356	0.988	1.158		B-HT 920 2HCL	1.015	0.887																					3.337	1.046	1.369	1.502	1.504	1.121	1.502	1.234
	STACHYDRINE	1.049	1.098		(D-ARG2,LYS4)-DERMORPHIN (1-4) AMIDE	1.053	0.925																					3.34	1.047	1.372	1.502	1.507	1.122	1.503	1.235
	BERGENIN	1.092	1.054		DIMETRIDAZOLE	1.126	0.998																					3.344	1.046	1.375	1.503	1.511	1.123	1.505	1.236
	CENTROPHENOXINE HYDROCHLORIDE	0.933	1.213		BACITRACIN ZINC	1.142	1.014																					3.347	1.047	1.377	1.502	1.513	1.125	1.506	1.237
	TIAGABINE HYDROCHLORIDE	1.109	1.037		FENCLONINE	1.052	0.924																					3.351	1.047	1.379	1.504	1.514	1.126	1.507	1.239
	PHENELZINE SULFATE	0.964	1.181		(±)-VANILLYLMANDELIC ACID	0.883	0.755																					3.354	1.047	1.381	1.504	1.517	1.128	1.509	1.241
	NF-ΚB ACTIVATION INHIBITOR III	0.928	1.217		PRAMIPEXOLE HCL	0.909	0.782																					3.358	1.047	1.384	1.504	1.518	1.128	1.509	1.242
	CM 346(OBENOXAZINE)	1.057	1.088		AMPICILLIN SODIUM	1.038	0.911																					3.361	1.047	1.386	1.505	1.52	1.129	1.512	1.243
	MECAMYLAMINE HYDROCHLORIDE	0.974	1.171		BISSALICYL FUMARATE	1.02	0.893																					3.365	1.047	1.388	1.505	1.521	1.13	1.512	1.243
	CHARTREUSIN	1.108	1.037		1-(2-CHLOROPHENYL)-1-(4-CHLOROPHENYL)-2,2-DICHLOROETHANE	1.148	1.021																					3.368	1.047	1.389	1.506	1.523	1.131	1.513	1.247
	BETAZOLE HYDROCHLORIDE	1.054	1.091		L-3,4-DIHYDROXYPHENYLALANINE	0.929	0.802																					3.372	1.049	1.392	1.507	1.525	1.131	1.515	1.247
	LEVOFLOXACIN	1.023	1.122		DIACYLGLYCEROL KINASE INHIBITOR II	0.97	0.842																					3.375	1.05	1.394	1.507	1.526	1.132	1.516	1.248
	RSC133	1.081	1.063		DECOYININE	1.07	0.943																					3.378	1.052	1.396	1.507	1.53	1.133	1.518	1.248
	MELOXICAM	1.187	0.957		AG-1517;PD153035 HCL	0.783	0.656																					3.382	1.05	1.399	1.507	1.533	1.135	1.517	1.25
	WAY-100635 MALEATE SALT	1.112	1.032		MYCOPHENOLIC ACID	0.802	0.675																					3.385	1.051	1.401	1.506	1.533	1.136	1.519	1.251
	C6 CERAMIDE	1.103	1.041		YH239-EE	0.81	0.683																					3.389	1.05	1.403	1.506	1.536	1.137	1.52	1.251
	(±)-2-AMINO-3-PHOSPHONOPROPIONIC ACID	1.123	1.02		METHYL HESPERIDIN	0.918	0.791																					3.392	1.051	1.405	1.505	1.538	1.138	1.52	1.252
	L-THEANINE	1.079	1.064		(2S,3R)-CHLORPHEG	0.977	0.85																					3.396	1.052	1.407	1.505	1.538	1.14	1.521	1.252
	OXOLAMINE	1.1	1.042		RETIGABINE DIHYDROCHLORIDE	1.067	0.94																					3.399	1.052	1.409	1.507	1.54	1.14	1.522	1.252
	GALETERONE (TOK-001)	1.07	1.072		MATRINE ((+)-MATRINE)	1.107	0.98																					3.403	1.052	1.411	1.507	1.544	1.141	1.523	1.253
	OBETICHOLIC ACID	1.023	1.119		DESVENLAFAXINE	1.167	1.04																					3.406	1.052	1.413	1.506	1.547	1.141	1.525	1.255
	TIANEPTINE SODIUM	1.049	1.093		CARMOFUR	1.186	1.059																					3.41	1.051	1.415	1.506	1.547	1.141	1.524	1.255
	RUTIN	1.089	1.053		(±)-NORMETANEPHRINE HYDROCHLORIDE	1.019	0.892																					3.413	1.049	1.417	1.506	1.548	1.143	1.523	1.257
	ANGUIZOLE	1.029	1.113		CHLOROETHYLCLONIDINE DIHYDROCHLORIDE	0.93	0.804																					3.417	1.049	1.419	1.506	1.55	1.143	1.526	1.258
	BAKUCHIOL	1.053	1.089		BENZONATATE	1.066	0.94																					3.42	1.051	1.42	1.506	1.554	1.144	1.526	1.258
	NA-P-TOSYL-L-LYSINE CHLOROMETHYL KETONE HYDROCHLORIDE	1.11	1.031		BENAZOLINE OXALATE	0.946	0.82																					3.424	1.051	1.421	1.506	1.555	1.143	1.527	1.258
	HYDRASTININE HYDROCHLORIDE	1.037	1.104		S(-)-SULPIRIDE	1.09	0.964																					3.427	1.052	1.423	1.506	1.559	1.144	1.527	1.259
	(±)-ANABASINE	1.057	1.084		SRPIN340	0.491	0.365																					3.431	1.052	1.425	1.506	1.56	1.144	1.527	1.259
	(-)-MK-801 HYDROGEN MALEATE	1.14	1.001		PROPYLTHIOURACIL	0.952	0.826																					3.434	1.053	1.425	1.506	1.562	1.145	1.529	1.26
	LINOPIRDINE	0.987	1.154		A-NEOENDORPHIN	1.022	0.896																					3.438	1.052	1.426	1.507	1.564	1.146	1.529	1.26
	CCPA	1.086	1.055		CEFDINIR	1.077	0.951																					3.441	1.051	1.428	1.506	1.565	1.146	1.53	1.261
	QUEBRACHITOL	1.11	1.031		CARDIOGREEN	1.041	0.915																					3.444	1.051	1.429	1.506	1.566	1.146	1.532	1.261
	GABACULINE	1.085	1.056		ADENOSINE 3',5'-CYCLIC MONOPHOSPHATE	1.08	0.954																					3.448	1.051	1.43	1.505	1.57	1.148	1.531	1.261
	RAS-NET (ELK-3) PATHWAY INHIBITOR, XRP44X	1.096	1.045		CIRAZOLINE HYDROCHLORIDE	1.007	0.882																					3.451	1.052	1.431	1.506	1.571	1.148	1.531	1.262
	HEXAMETHYLENETETRAMINE	1.167	0.974		TRIENTINE HYDROCHLORIDE	1.021	0.896																					3.455	1.052	1.432	1.507	1.573	1.149	1.531	1.261
	NEOMYCIN SULPHATE B (FRAMYCETIN SULPHATE)	1.065	1.076		1,3,5-TRIS(4-HYDROXYPHENYL)-4-PROPYL-1H-PYRAZOLE	1.053	0.928																					3.458	1.052	1.433	1.506	1.574	1.148	1.532	1.262
	MYLOSAR	1.013	1.128		ITAVASTATIN CA	0.653	0.528																					3.462	1.053	1.433	1.506	1.578	1.148	1.531	1.262
	SSR128129E	1.051	1.09		SGX-523	1.07	0.945																					3.465	1.052	1.434	1.507	1.58	1.149	1.53	1.262
	TAMSULOSIN	1.088	1.053		TERBUTALINE SULFATE	1.11	0.985																					3.469	1.051	1.434	1.507	1.581	1.149	1.531	1.264
	OSALMID	1.066	1.075		SRT3190	1.065	0.94																					3.472	1.051	1.434	1.505	1.584	1.15	1.532	1.263
	AG-14361	1.087	1.054		BML-277	1.286	1.161																					3.476	1.051	1.435	1.507	1.586	1.149	1.53	1.264
	TRIMETHOPRIM	1.051	1.09		SB 222200	1.012	0.887																					3.479	1.052	1.435	1.506	1.586	1.15	1.529	1.265
	ZERUMBONE	1.076	1.064		L-3,4-DIHYDROXYPHENYLALANINE METHYL ESTER HYDROCHLORIDE	0.941	0.816																					3.483	1.051	1.436	1.508	1.588	1.151	1.53	1.266
	3-AMINOPROPYLPHOSPHONIC ACID	1.064	1.076		ISOPROTERENOL HYDROCHLORIDE	0.997	0.873																					3.486	1.05	1.437	1.507	1.592	1.151	1.529	1.267
	PRALIDOXIME CHLORIDE	1.066	1.075		GRAYANOTOXIN III	1.036	0.912																					3.49	1.051	1.437	1.505	1.593	1.15	1.531	1.267
	LFM-A13	1.154	0.986		5-FLUOROURACIL	0.807	0.683																					3.493	1.048	1.436	1.506	1.592	1.149	1.53	1.269
	URIDINE TRIPHOSPHATE TRISODIUM	1.084	1.056		BENZYL ALCOHOL	1.114	0.99																					3.497	1.048	1.437	1.504	1.594	1.151	1.53	1.269
	AZILSARTAN KAMEDOXOMIL	0.983	1.157		PAZUFLOXACIN MESYLATE	0.829	0.705																					3.5	1.046	1.436	1.505	1.596	1.15	1.532	1.271
	ABT-333	1.056	1.084		AMG-208	1.012	0.888																					3.503	1.049	1.435	1.503	1.597	1.15	1.532	1.271
	TOPIROXOSTAT	1.127	1.013		PIRODAVIR	1.063	0.939																					3.507	1.049	1.435	1.503	1.598	1.15	1.532	1.271
	SPECTINOMYCIN DIHYDROCHLORIDE	1.132	1.008		L(+)-ASCORBIC ACID	1.053	0.929																					3.51	1.049	1.437	1.503	1.599	1.15	1.532	1.27
	CYPROTERONE ACETATE	1.027	1.113		SPECTINOMYCIN DIHYDROCHLORIDE	1.132	1.008																					3.514	1.049	1.437	1.501	1.6	1.151	1.531	1.27
	GW 5074	1.147	0.992		TRANS-(±)-ACPD	1.012	0.888																					3.517	1.049	1.435	1.501	1.601	1.151	1.529	1.268
	(+)-GIBBERELLIC ACID	1.069	1.07		EPICATECHIN MONOGALLATE	1.021	0.897																					3.521	1.048	1.435	1.501	1.602	1.152	1.531	1.269
	L-N6-(1-IMINOETHYL)LYSINE HYDROCHLORIDE	1.05	1.09		1-DEOXYNOJIRIMYCIN HYDROCHLORIDE	0.994	0.87																					3.524	1.049	1.437	1.5	1.602	1.152	1.529	1.269
	EMPAGLIFLOZIN	1.107	1.032		PIZOTIFEN MALATE	0.671	0.548																					3.528	1.049	1.436	1.499	1.604	1.15	1.529	1.269
	WZ3146	1.092	1.047		CANDESARTAN	0.879	0.756																					3.531	1.049	1.436	1.499	1.607	1.151	1.529	1.267
	CASPOFUNGIN (ACETATE)	1.062	1.077		COUMARIN	0.901	0.778																					3.535	1.049	1.435	1.5	1.607	1.151	1.527	1.267
	FOLINIC ACID CALCIUM SALT PENTAHYDRATE	1.088	1.051		IBUPROFEN	0.926	0.803																					3.538	1.048	1.437	1.5	1.608	1.15	1.527	1.267
	EFLOXATE	1.063	1.076		FLUMEQUINE	0.93	0.807																					3.542	1.047	1.435	1.5	1.61	1.15	1.526	1.266
	SYRINGIC ACID	1.063	1.076		AMINOTHIAZOLE	1.035	0.912																					3.545	1.047	1.434	1.499	1.613	1.15	1.525	1.268
	3,5-DIIODO-4-HYDROXYPHENYLPROPIONIC ACID	1.11	1.028		DL-STEAROYLCARNITINE CHLORIDE	0.909	0.786																					3.549	1.046	1.434	1.5	1.613	1.15	1.526	1.266
	4-(1H-PYRAZOL-4-YL)-7-((2-(TRIMETHYLSILYL)ETHOXY)METHYL)-7H-PYRROLO[2,3-D]PYRIMIDINE	1.106	1.032		SALICIN	1.041	0.919																					3.552	1.046	1.434	1.5	1.615	1.15	1.527	1.267
	ISOXICAM	1.049	1.089		15-DEOXY-D12,14-PROSTAGLANDIN J2	1.085	0.962																					3.556	1.045	1.433	1.499	1.616	1.15	1.526	1.266
	L-GLUTAMIC ACID	1.058	1.08		PYRETHRINS	1.061	0.938																					3.559	1.043	1.43	1.499	1.618	1.149	1.524	1.266
	SIRT1/2 INHIBITOR VIII, SALERMIDE	1.015	1.123		METHOTREXATE HYDRATE	0.703	0.581																					3.563	1.043	1.429	1.501	1.617	1.148	1.523	1.267
	R(-)-APOCODEINE HYDROCHLORIDE	1.143	0.994		4-CHLORO-N-(2-MORPHOLIN-4-YL-ETHYL)-BENZAMIDE	1.087	0.965																					3.566	1.043	1.428	1.5	1.62	1.148	1.523	1.268
	FEROLINE	1.063	1.074		R-(+)-8-HYDROXY-DPAT HYDROBROMIDE	0.938	0.816																					3.569	1.041	1.427	1.498	1.622	1.147	1.521	1.268
	EPHEDRINE HYDROCHLORIDE	1.199	0.938		ORTERONEL	1.06	0.938																					3.573	1.041	1.426	1.497	1.622	1.145	1.521	1.267
	6-O-Α-MALTOSYL-Β-CYCLODEXTRIN	1.08	1.057		NIFURATEL	1.064	0.942																					3.576	1.041	1.424	1.496	1.622	1.144	1.52	1.267
	LEVOSIMENDAN	1.08	1.057		ALLANTOIN	1.215	1.093																					3.58	1.04	1.423	1.495	1.624	1.143	1.519	1.267
	AFOBAZOLE (HYDROCHLORIDE)	1.06	1.077		AG- 490	0.909	0.787																					3.583	1.04	1.421	1.495	1.625	1.142	1.52	1.266
	A 61603 HBR	1.077	1.06		CLOPIDOGREL (HYDROGEN SULFATE)	1.065	0.943																					3.587	1.04	1.419	1.495	1.626	1.142	1.519	1.266
	LOXOPROFEN	0.779	1.358		NELARABINE	1.111	0.989																					3.59	1.04	1.418	1.494	1.626	1.141	1.518	1.266
	BENDAZOL	1.166	0.971		ONONETIN	1.63	1.508																					3.594	1.039	1.417	1.494	1.626	1.142	1.516	1.265
	GABACULINE HYDROCHLORIDE	1.029	1.108		12-DEOXYPHORBOL 13-PHENYLACETATE 20-ACETATE	1.214	1.092																					3.597	1.038	1.414	1.495	1.627	1.142	1.517	1.264
	INDOLE-3-BUTYRIC ACID	1.059	1.077		LAUDANOSOLINE·HBR·3H2O	1.048	0.927																					3.601	1.038	1.413	1.493	1.626	1.141	1.516	1.263
	ISOTECTORIGENIN, 7-METHYL ETHER	1.006	1.13		QUETIAPINE HEMIFUMARATE	1.016	0.895																					3.604	1.037	1.411	1.495	1.627	1.141	1.516	1.262
	REACTIVE BLUE 2	1.147	0.99		HAEMATOPORPHYRIN	1	0.878																					3.608	1.037	1.411	1.493	1.627	1.14	1.515	1.261
	BEDAQUILINE (TMC207; R207910)	1.047	1.089		PHENETHICILLIN POTASSIUM	1.023	0.902																					3.611	1.037	1.408	1.492	1.627	1.139	1.513	1.259
	HOMOTAURINE	1.027	1.109		EFLORNITHINE HYDROCHLORIDE MONOHYDRATE	1.07	0.949																					3.615	1.036	1.405	1.493	1.628	1.137	1.511	1.258
	ETODOLAC	1.022	1.114		BMS-509744	0.554	0.433																					3.618	1.037	1.402	1.493	1.627	1.137	1.509	1.257
	BENGENIN	1.22	0.916		SD-208	0.671	0.55																					3.622	1.036	1.401	1.492	1.626	1.136	1.509	1.256
	(±) ALPHA-METHYLSEROTONIN MALEATE	1.049	1.087		MK-2461	0.792	0.671																					3.625	1.035	1.399	1.491	1.628	1.135	1.507	1.257
	FG-4592	1.064	1.072		MEBEVERINE HYDROCHLORIDE	0.846	0.725																					3.628	1.036	1.398	1.49	1.628	1.133	1.507	1.254
	SODIUM 4-AMINOSALICYLATE	1.223	0.913		SULFAPYRIDINE	0.888	0.767																					3.632	1.035	1.394	1.489	1.628	1.134	1.507	1.254
	ACETAMIDE	1.035	1.1		MDL 72832 HCL	0.89	0.769																					3.635	1.035	1.393	1.49	1.627	1.133	1.507	1.254
	IMETIT DIHYDROBROMIDE	1.007	1.128		CAPITROL	1.165	1.044																					3.639	1.034	1.391	1.488	1.628	1.132	1.505	1.253
	DIPRAGLURANT	1.025	1.11		IQ-1	1.345	1.224																					3.642	1.033	1.388	1.488	1.627	1.13	1.504	1.251
	BETA-ESTRADIOL	1.076	1.059		COX-1 INHIBITOR, FR122047	1.454	1.333																					3.646	1.033	1.386	1.488	1.627	1.129	1.502	1.251
	APOCYNIN	1.084	1.05		EUCALYPTOL	1.009	0.888																					3.649	1.032	1.384	1.487	1.629	1.127	1.502	1.249
	BINDARIT	1.099	1.035		DL-ALPHA-DIFLUOROMETHYLORNITHINE HYDROCHLORIDE	1.094	0.973																					3.653	1.032	1.383	1.486	1.627	1.128	1.501	1.247
	L-HISTIDINE HYDROCHLORIDE	1.106	1.028		ARL 67156 TRISODIUM SALT	1.113	0.992																					3.656	1.031	1.38	1.484	1.627	1.125	1.499	1.246
	PICOLAMINE	1.125	1.008		(-)-SCOPOLAMINE,N-BUTYL-, BROMIDE	0.876	0.756																					3.66	1.031	1.378	1.485	1.627	1.124	1.499	1.245
	CAMOSTAT MESILATE	1.088	1.045		OMEGA-3-ACID ESTERS (EPA SHOWN)	1.026	0.905																					3.663	1.031	1.375	1.484	1.626	1.123	1.496	1.244
	OCTYL 4-METHOXYCINNAMATE	1.039	1.094		SD-169	1.05	0.929																					3.667	1.031	1.372	1.484	1.626	1.122	1.496	1.244
	PAMIDRONATE DISODIUM	1.084	1.049		POLOXIN	1.114	0.994																					3.67	1.031	1.371	1.484	1.624	1.121	1.494	1.242
	CEVADINE	1.104	1.028		SMND-309	1.145	1.025																					3.674	1.031	1.369	1.484	1.624	1.121	1.493	1.24
	TOLFENAMIC ACID	0.934	1.198		PF-04457845	0.929	0.809																					3.677	1.031	1.366	1.483	1.623	1.12	1.492	1.239
	FLUTAMIDE	0.959	1.173		NNC 63-0532	1.079	0.959																					3.681	1.03	1.365	1.482	1.624	1.119	1.491	1.238
	MINOXIDIL	1.092	1.04		OLOPATADINE HCL	1.085	0.965																					3.684	1.031	1.363	1.481	1.624	1.117	1.489	1.236
	LY 404039	1.03	1.102		EPZ004777	1.089	0.969																					3.688	1.029	1.36	1.483	1.624	1.115	1.487	1.234
	5'-N-METHYLCARBOXAMIDOADENOSINE	1.106	1.026		ARRY334543	1.007	0.887																					3.691	1.028	1.357	1.483	1.623	1.114	1.486	1.233
	CYSTEINE PROTEASE INHIBITOR (HYDROCHLORIDE)	0.994	1.138		3A, 5A-ANDROSTENOL	1.025	0.906																					3.694	1.028	1.353	1.483	1.624	1.112	1.483	1.23
	BUFALIN	1.145	0.987		DOXEPIN	0.963	0.843																					3.698	1.027	1.349	1.481	1.623	1.111	1.481	1.229
	HA-1004 HYDROCHLORIDE	1.132	1		HAEMATOXYLIN PENTAACETATE	0.911	0.792																					3.701	1.026	1.346	1.481	1.622	1.11	1.48	1.23
	6,7-ADTN HYDROBROMIDE	1.154	0.977		SGC-CBP30	0.606	0.487																					3.705	1.025	1.343	1.48	1.622	1.109	1.478	1.229
	ADENOSINE, N-(2-HYDROXYCYCLOPENTYL)-, (1S-TRANS)- [CAS]	1.252	0.88		TICARCILLIN DISODIUM	1.046	0.927																					3.708	1.026	1.34	1.481	1.621	1.107	1.477	1.227
	DIOSMIN	0.877	1.254		ANACARDIC ACID	1.111	0.992																					3.712	1.026	1.337	1.479	1.62	1.106	1.476	1.225
	TORCETRAPIB	1.072	1.059		NORETHINDRONE	1.143	1.024																					3.715	1.025	1.333	1.477	1.619	1.105	1.474	1.225
	DEXPANTHENOL	1.062	1.069		WAY-100635 HCL	1.257	1.138																					3.719	1.025	1.331	1.478	1.618	1.104	1.473	1.223
	DIHYDROTANSHINONE	1.081	1.05		BAX CHANNEL BLOCKER	1.3	1.181																					3.722	1.024	1.329	1.476	1.619	1.101	1.471	1.222
	PANTOTHENIC ACID(D) NA SALT	1.092	1.038		LOSARTAN POTASSIUM	1.039	0.92																					3.726	1.023	1.326	1.476	1.615	1.099	1.471	1.221
	UNGERINE NITRATE	1.053	1.077		GUANIDINYL-NALTRINDOLE DI-TRIFLUOROACETATE	1.109	0.99																					3.729	1.024	1.323	1.476	1.616	1.099	1.469	1.221
	CHRYSIN DIMETHYL ETHER	1.014	1.116		HECOGENIN	1.055	0.937																					3.733	1.024	1.321	1.476	1.616	1.098	1.467	1.22
	IRON CHELATOR, DP44MT	1.086	1.044		SR-95531	1.104	0.985																					3.736	1.024	1.318	1.474	1.614	1.096	1.465	1.218
	RIFAXIMIN	1.077	1.053		CV-3988	0.987	0.869																					3.74	1.022	1.316	1.473	1.611	1.095	1.464	1.217
	METIAMIDE	1.065	1.065		PF 03716556	1.11	0.992																					3.743	1.022	1.312	1.474	1.611	1.093	1.461	1.216
	BMS-626529	1.113	1.017		RETIGABINE	1.147	1.029																					3.747	1.022	1.309	1.473	1.609	1.092	1.461	1.214
	DETOMIDINE HCL	1.064	1.066		XL184	0.388	0.27																					3.75	1.022	1.306	1.474	1.607	1.091	1.46	1.214
	MONASTROL	1.057	1.073		VRT752271	0.441	0.323																					3.753	1.021	1.303	1.473	1.605	1.091	1.457	1.212
	LEVONORGESTREL	1.031	1.099		H 89 2HCL	0.641	0.523																					3.757	1.021	1.302	1.473	1.604	1.089	1.457	1.21
	GENISTEIN	1.066	1.064		KETANSERIN	0.878	0.76																					3.76	1.021	1.301	1.471	1.603	1.087	1.454	1.209
	3-DEAZANEPLANOCIN A (DZNEP)	1.047	1.083		NOCICEPTIN	1.048	0.93																					3.764	1.02	1.299	1.472	1.602	1.085	1.453	1.206
	LAGOCHILIN	1.092	1.038		PARAXANTHINE	1.065	0.947																					3.767	1.021	1.296	1.471	1.602	1.084	1.451	1.204
	SDM25N	1.049	1.081		MAGNOLOL	1.067	0.949																					3.771	1.019	1.292	1.472	1.6	1.083	1.448	1.202
	TAS-301	1.055	1.074		SEMAGACESTAT (LY450139)	1.055	0.937																					3.774	1.019	1.288	1.472	1.599	1.082	1.447	1.202
	CPI-169	1.074	1.055		HPGDS-INHIBITOR-1	1.154	1.036																					3.778	1.019	1.284	1.471	1.598	1.082	1.445	1.202
	CINTRAMIDE	1.056	1.073		NOREPINEPHRINE	1.066	0.948																					3.781	1.019	1.281	1.47	1.596	1.08	1.443	1.202
	EDOXABAN	1.089	1.04		SKF-89145 HYDROBROMIDE	1.092	0.974																					3.785	1.017	1.28	1.469	1.594	1.08	1.445	1.202
	4-HYDROXYPHENYLRETINAMIDE	1.116	1.013		DUARTIN, DIMETHYL ETHER	1.062	0.944																					3.788	1.017	1.277	1.469	1.595	1.078	1.443	1.201
	PROPITOCAINE HCL	1.17	0.959		R(+)-SCH-23390 HYDROCHLORIDE	1.065	0.948																					3.792	1.016	1.275	1.469	1.592	1.077	1.441	1.198
	NALOXONE BENZOYLHYDRAZONE	1.135	0.994		(-)-EBURNAMONINE	0.983	0.866																					3.795	1.016	1.272	1.469	1.591	1.076	1.44	1.199
	S0859	1.138	0.99		PNPG	1.122	1.005																					3.799	1.016	1.27	1.468	1.591	1.076	1.438	1.198
	TG100-115	1.091	1.037		PFI-3	1.072	0.955																					3.802	1.014	1.266	1.468	1.588	1.074	1.436	1.198
	ZALTOPROFEN	1.048	1.08		BAY 41-2272	0.904	0.787																					3.806	1.014	1.264	1.468	1.588	1.072	1.437	1.197
	TENOXICAM	1.157	0.971		DICIOFENAC	0.953	0.836																					3.809	1.014	1.262	1.468	1.587	1.07	1.435	1.196
	L-ASPARTIC ACID	1.075	1.053		MB05032	1.071	0.954																					3.813	1.014	1.26	1.469	1.585	1.07	1.436	1.196
	BETA-ESCIN	1.076	1.052		N-CHLOROPHENYL-N-HEXYLPIPERAZINE	1.111	0.994																					3.816	1.013	1.257	1.47	1.583	1.069	1.433	1.195
	CHLOROCRESOL	1.057	1.071		PICOLAMINE	1.125	1.008																					3.819	1.013	1.253	1.468	1.582	1.067	1.431	1.193
	UBENIMEX	1.12	1.007		TENOFOVIR DISOPROXIL FUMARATE	1.167	1.05																					3.823	1.012	1.252	1.468	1.579	1.068	1.431	1.192
	SULFADIMETHOXINE	1.16	0.967		MELEZITOSE	1.136	1.02																					3.826	1.012	1.248	1.468	1.578	1.065	1.43	1.192
	TOLL-LIKE RECEPTOR MODULATOR	1.075	1.052		S(-)-TIMOLOL MALEATE	0.922	0.805																					3.83	1.012	1.247	1.468	1.577	1.063	1.429	1.191
	NIMORAZOLE	1.08	1.047		AMLODIPINE BASE	0.874	0.758																					3.833	1.011	1.244	1.468	1.573	1.064	1.429	1.191
	CHINIOFON	0.945	1.182		DEOXYSAPPANONE B 7,3'-DIMETHYL ETHER	0.989	0.873																					3.837	1.01	1.244	1.466	1.572	1.063	1.427	1.188
	BOSENTAN HYDRATE	1.028	1.099		TINIDAZOLE	1.082	0.966																					3.84	1.01	1.241	1.466	1.571	1.063	1.426	1.187
	PNPG	1.122	1.005		( R )-3-CARBOXY-4-HYDROXYPHENYLGLYCINE	1.119	1.003																					3.844	1.011	1.24	1.466	1.57	1.061	1.426	1.186
	GADODIAMIDE (OMNISCAN)	1.08	1.047		NVP-BHG712	0.533	0.417																					3.847	1.01	1.236	1.466	1.568	1.061	1.424	1.185
	NALOXONE METHIODIDE	1.08	1.047		R(-)-N-ALLYLNORAPOMORPHINE HBR	0.895	0.779																					3.851	1.01	1.235	1.466	1.566	1.059	1.423	1.183
	PURMORPHAMINE	1.043	1.084		PK-11195	0.976	0.86																					3.854	1.009	1.231	1.468	1.564	1.06	1.424	1.185
	3-HYDROXYFLAVONE	1.08	1.047		DERMOFONGIN	0.977	0.861																					3.858	1.009	1.229	1.467	1.561	1.058	1.423	1.185
	N-ARACHIDONYLGLYCINE	1.032	1.095		MESULERGINE HCL	0.98	0.864																					3.861	1.01	1.226	1.466	1.558	1.059	1.424	1.184
	KETOROLAC TROMETHAMINE	1.009	1.117		HESPERIDIN	0.987	0.871																					3.865	1.01	1.225	1.466	1.556	1.057	1.424	1.183
	SUCCIMER	1.054	1.072		ADEMINE	1.028	0.912																					3.868	1.009	1.224	1.466	1.554	1.056	1.424	1.183
	BUTYRYLCHOLINE CL	1.02	1.106		DEHYDROEPIANDROSTERONE ACETATE	1.073	0.957																					3.872	1.009	1.223	1.467	1.553	1.055	1.425	1.181
	INOLITAZONE (DIHYDROCHLORIDE)	1.099	1.027		CINACIGUAT	1.009	0.893																					3.875	1.01	1.222	1.467	1.55	1.055	1.424	1.181
	URSODEOXYCHOLIC ACID	1.055	1.071		4-HYDROXY-3-METHOXYPHENYLACETIC ACID	0.99	0.874																					3.878	1.009	1.221	1.467	1.547	1.055	1.423	1.181
	2-DEOXY-D-GLUCOSE	1.153	0.973		HYPERFORIN	1.032	0.916																					3.882	1.009	1.219	1.467	1.545	1.054	1.423	1.181
	S(+)-ISOPROTERENOL (+)-BITARTRATE	1.145	0.981		CCG-2046	1.152	1.036																					3.885	1.008	1.217	1.466	1.544	1.053	1.423	1.18
	TETRAHYDROPAPAVERINE·HCL	1.117	1.008		ARTEMESININ	1.166	1.051																					3.889	1.008	1.215	1.468	1.541	1.051	1.422	1.18
	COLCHICEINE	1.075	1.051		CHLORAMBUCIL	1.074	0.959																					3.892	1.008	1.215	1.467	1.539	1.051	1.423	1.18
	SULFAPHENAZOLE	1.089	1.037		TRYPTAMINE HYDROCHLORIDE	1.056	0.941																					3.896	1.008	1.214	1.467	1.538	1.051	1.421	1.181
	5-AMINOPENTANOIC ACID HYDROCHLORIDE	1.073	1.053		AHU-377 (HEMICALCIUM SALT)	1.086	0.971																					3.899	1.007	1.21	1.469	1.536	1.051	1.419	1.179
	ZUCAPSAICIN	1.096	1.029		TAK-733	0.266	0.151																					3.903	1.008	1.209	1.468	1.534	1.05	1.419	1.179
	ALLOPURINOL	1.066	1.059		GR 103691	0.815	0.7																					3.906	1.007	1.208	1.467	1.532	1.05	1.419	1.177
	ZAPRINAST	1.085	1.04		YS-49	0.85	0.735																					3.91	1.006	1.207	1.466	1.53	1.049	1.418	1.179
	YLF-466D	1.091	1.034		AG-1024	0.972	0.857																					3.913	1.007	1.206	1.467	1.527	1.047	1.419	1.177
	FLAVOKAWAIN A	1.08	1.045		N6-(4-AMINOBENZYL)-N-METHYLCARBOXAMIDOADENOSINE	1.028	0.913																					3.917	1.006	1.205	1.467	1.524	1.047	1.42	1.178
	TYRPHOSTIN AG 112	0.999	1.126		ETHANOLAMINE OLEATE	1.026	0.911																					3.92	1.007	1.204	1.465	1.523	1.046	1.418	1.177
	PHOSPHORAMIDON DISODIUM	1.028	1.097		BROMO-3-HYDROXY-4-(SUCCIN-2-YL)-CARYOLANE GAMMA-LACTONE	1.043	0.929																					3.924	1.007	1.202	1.467	1.521	1.046	1.42	1.176
	PENTOLINIUM DI[L(+)-TARTRATE]	1.1	1.024		1-PHENYLBIGUANIDE HYDROCHLORIDE	1.045	0.931																					3.927	1.007	1.202	1.468	1.521	1.045	1.419	1.176
	RG108	1.084	1.04		OXYTHIAMINE CHLORIDE HYDROCHLORIDE	1.009	0.895																					3.931	1.007	1.199	1.468	1.519	1.044	1.419	1.176
	CHLORAL HYDRATE	0.989	1.135		TOPIROXOSTAT	1.127	1.013																					3.934	1.007	1.198	1.47	1.518	1.044	1.419	1.177
	GENTAMYCIN SULFATE	1.042	1.082		ACECLOFENAC	1.147	1.033																					3.938	1.007	1.197	1.469	1.514	1.044	1.421	1.179
	LEVETIRACETAM	1.181	0.943		CA 1001	1.195	1.081																					3.941	1.007	1.196	1.471	1.514	1.042	1.42	1.179
	RADEZOLID	1.032	1.092		GLYCINE	0.992	0.878																					3.944	1.008	1.197	1.469	1.511	1.04	1.42	1.178
	AMOXICILLIN (TRIHYDRATE)	1.127	0.997		SPIPERONE	1.004	0.89																					3.948	1.009	1.195	1.469	1.509	1.04	1.421	1.178
	METHOXAMINE HCL	1.088	1.036		ACETOHEXAMIDE	1.022	0.908																					3.951	1.008	1.194	1.469	1.508	1.039	1.421	1.178
	CLOPIDOGREL (PLAVIX)	1.11	1.014		(±)-BACLOFEN	1.038	0.924																					3.955	1.008	1.196	1.469	1.505	1.037	1.421	1.178
	DIMETRIDAZOLE	1.126	0.998		DYNORPHIN A	1.089	0.975																					3.958	1.009	1.195	1.47	1.503	1.037	1.421	1.179
	TROPINE	1.04	1.083		OXANTEL PAMOATE	1.107	0.993																					3.962	1.008	1.194	1.47	1.501	1.037	1.421	1.179
	ANABASAMINE HYDROCHLORIDE	1.072	1.051		ST-148	0.793	0.679																					3.965	1.008	1.194	1.469	1.499	1.036	1.422	1.18
	CFTRINH-172	1.113	1.01		1,10-DIAMINODECANE	1.045	0.932																					3.969	1.007	1.193	1.469	1.497	1.034	1.423	1.179
	PD 151746	1.09	1.033		SR 2640	0.958	0.844																					3.972	1.007	1.192	1.468	1.494	1.035	1.424	1.18
	ZOLMITRIPTAN	0.968	1.155		ESTRAMUSTINE	0.908	0.795																					3.976	1.008	1.192	1.467	1.493	1.035	1.424	1.181
	SMILAGENIN	1.111	1.012		ALPHA-LOBELINE HYDROCHLORIDE	0.873	0.76																					3.979	1.008	1.191	1.467	1.491	1.034	1.424	1.18
	PINACIDIL MONOHYDRATE	1.029	1.093		OTILONIUM BROMIDE	1.114	1.001																					3.983	1.008	1.191	1.467	1.49	1.034	1.423	1.179
	DEOXYCHOLIC ACID	1.035	1.087		UBENIMEX	1.12	1.007																					3.986	1.009	1.19	1.466	1.488	1.033	1.423	1.18
	ABIRATERONE (CB-7598)	1.115	1.007		SBE 13 HYDROCHLORIDE	0.934	0.821																					3.99	1.009	1.191	1.466	1.486	1.032	1.424	1.18
	ANGIOGENESIS INHIBITOR	1.015	1.107		AZD4547	0.561	0.448																					3.993	1.008	1.191	1.467	1.484	1.032	1.424	1.179
	PYRANTEL PAMOATE	1.202	0.92		AGROCLAVINE	0.969	0.856																					3.997	1.009	1.191	1.468	1.483	1.031	1.426	1.179
	DL-GLUTAMINE	0.886	1.236		YO-01027	0.982	0.869																					4	1.009	1.191	1.468	1.481	1.032	1.426	1.179
	SUMATRIPTAN SUCCINATE	1.032	1.09		NVP-TNKS656	1.044	0.931
	( R )-3-CARBOXY-4-HYDROXYPHENYLGLYCINE	1.119	1.003		SUPLATAST TOSILATE	1.065	0.952
	L-DEOXYALLIIN	1.125	0.997		NEURODAZINE	1.195	1.082
	MESALAMINE	1.081	1.041		STRYCHNINE METHIODIDE	1.07	0.957
	DICROTALIC ACID	1.069	1.052		ALPHA-GUANIDINOGLUTARIC ACID	1.089	0.976
	RO 61-8048	1.078	1.043		TRYPTANTHRIN	0.998	0.885
	EIF-2Α INHIBITOR II, SAL003	0.96	1.161		JERVINE	0.994	0.882
	BENZYLADENINE	0.886	1.235		PHYTOSPHINGOSINE	1.163	1.051
	13-O-ACETYLPHORBOL	1.153	0.967		DOMOIC ACID	1.072	0.96
	CGS-15943	1.077	1.044		7ACC2	1.06	0.948
	EUDESMINE	1.048	1.072		VANITIOLIDE	1.072	0.96
	NANDROLONE DECANOATE	1.069	1.051		BINIMETINIB (MEK162, ARRY-162, ARRY-438162)	0.652	0.54
	MESNA	1.06	1.06		ULTRAVIOLET ABSORBENT UV-360	1.002	0.89
	CLEVIDIPINE BUTYRATE	1.14	0.98		BAVISANT (DIHYDROCHLORIDE HYDRATE)	1.075	0.963
	METHSUXIMIDE	1.157	0.963		FENOPROFEN CALCIUM	1.132	1.02
	GSK 343	1.064	1.056		GM 6001	1.15	1.038
	RUXOLITINIB (INCB018424)	0.99	1.13		ACETYL-L-LEUCINE	1.07	0.958
	POTASSIUM IODIDE	1.074	1.046		GLYBENCLAMIDE	0.953	0.842
	PTP1B INHIBITOR	1.013	1.107		SULFAMETHOXAZOLE	1.112	1.001
	TALTIRELIN	1.126	0.994		L-689,560	1.058	0.947
	AZILSARTAN MEDOXOMIL (TAK-491)	1.054	1.066		FENACLONUM	1.102	0.991
	(-)-PHYSOSTIGMINE	1.037	1.082		NF 279	0.939	0.828
	3-ACETAMIDOCOUMARIN	1.009	1.11		SPARFLOXACIN	1.142	1.031
	HYDROCOTARNINE HBR	1.073	1.046		CLAVULANIC ACID	1.208	1.097
	METHAZOLAMIDE	0.914	1.205		6-HYDROXYMELATONIN	0.926	0.815
	PENICILLIN G SODIUM SALT	1.17	0.949		KETOROLAC TRIS SALT	0.906	0.795
	NS309	1.049	1.07		DIPHENOXYLATE	1.032	0.922
	CYANOCOBALAMIN	1.108	1.011		FIDUXOSIN HYDROCHLORIDE	0.746	0.635
	MEROPENEM (TRIHYDRATE)	1.051	1.068		ISAXONINE	0.974	0.864
	NORHARMANE	1.057	1.061		N-PHENYL-7-(HYDROXYIMINO)CYCLOPROPA[B]CHROMEN-1A-CARBOXAMIDE	1.084	0.974
	HESPERITINE	1.027	1.092		PD 168393	0.541	0.431
	TYLOSIN TARTRATE	0.95	1.168		VATALANIB 2HCL (PTK787)	0.783	0.673
	CREATININE	0.861	1.257		LY-165163	0.898	0.788
	WISKOSTATIN	1.047	1.071		OCLACITINIB	0.907	0.797
	S3I-201;NSC 74859	1.099	1.018		ENDOMORPHIN-2	0.999	0.889
	JNJ 1661010	0.965	1.152		PROCATEROL HCL	1.026	0.916
	FLUBENDAZOLE	1.163	0.954		RIFAMPICIN	1.001	0.891
	DICHLORISONE ACETATE	0.791	1.326		PHOSPHOSERINE	1.009	0.899
	(+,-)-OCTOPAMINE HCL	0.998	1.119		OXYMETAZOLINE HCL	1.013	0.903
	INOSITOL	1.143	0.974		DOXAPRAM (HYDROCHLORIDE HYDRATE)	1.168	1.058
	CCR4 ANTAGONIST	1.101	1.016		L-CANAVANINE SULFATE	1.102	0.992
	FIMASARTAN(BR-A-657)	1.028	1.089		3A, 5A-ANDROSTANOL	1.074	0.964
	PEFLOXACIN	0.994	1.123		CALCITRIOL	1.177	1.067
	RACLOPRIDE	1.139	0.977		VERATRAMINE	0.905	0.795
	DICOUMAROL	1.043	1.074		ANDROGRAPHOLIDE	0.83	0.72
	AP-III-A4 (HYDROCHLORIDE)	1.09	1.026		METHOXYAMINE HYDROCHLORIDE	1.023	0.914
	FLAVOXATE HCL	1.086	1.03		CEFDITORIN PIVOXIL	1.022	0.913
	ENZALUTAMIDE	1.106	1.01		TETRAHYDROPAPAVERINE·HCL	1.117	1.008
	HEAT SHOCK PROTEIN INHIBITOR I	1.067	1.049		2-[1-(4-PIPERONYL)PIPERAZINYL]BENZOTHIAZOLE	1.056	0.947
	METHSCOPOLAMINE	1.077	1.039		TOK-001	1.078	0.969
	TRO 19622	1.101	1.015		MDL 73005EF HCL	1.096	0.987
	ADENOSINE-5'-MONOPHOSPHATE NA(AMP)	1.085	1.031		1,3-PROPANEDISULFONIC DISODIUM	1.098	0.989
	MEPARFYLON	1.167	0.949		R(-)-PROPYLNORAPOMORPHINE HCL	0.856	0.747
	C2 PHYTOCERAMIDE	1.075	1.04		AGMATINE SULFATE	0.91	0.801
	CHLORPYRIFOS	1.083	1.032		SECURININE	1	0.891
	5-HYDROXYTRYPTOPHAN (5-HTP)	1.081	1.034		CTS-1027	1.004	0.895
	NVP-BVU972	1.078	1.037		(20S)-PROTOPANAXADIOL	1.077	0.968
	EPINEPHRINE BITARTRATE	1.262	0.853		L-ALLYLGLYCINE	1.045	0.937
	APTAL	1.047	1.068		TANSHINONE IIA SULFONATE SODIUM	0.998	0.889
	7-(HYDROXYIMINO)CYCLOPROPA[B]CHROMEN-1A-CARBOXYLATE ETHYL ESTER	1.095	1.02		2,3-BUTANEDIONE	1.026	0.918
	FLUOROCYTOSINE	1.055	1.06		S-METHYL-L-THIOCITRULLINE ACETATE	0.874	0.765
	OTILONIUM BROMIDE	1.114	1.001		(-)-CYTISINE	1.015	0.906
	CAFESTOL ACETATE	1.054	1.061		TETRAMISOLE HYDROCHLORIDE	0.842	0.734
	Alpha-SOLANINE	1.027	1.088		R(+)-IAA-94	1.004	0.896
	DL-THIORPHAN	0.927	1.187		IGURATIMOD	1.094	0.986
	STUGERON	1.105	1.009		PNU 22394 HCL	1.102	0.994
	PHENYLEPHRINE HCL	1.084	1.03		CATHEPSIN S INHIBITOR	1.11	1.002
	1-(M-CHLOROPHENYL)-BIGUANIDE HYDROCHLORIDE	0.938	1.175		ABIRATERONE (CB-7598)	1.115	1.007
	N-METHYLISOLEUCINE	0.911	1.203		CILAZAPRIL MONOHYDRATE (INHIBACE)	1.236	1.128
	(±)-CPP	1.019	1.094		GDC-0032	0.464	0.356
	SULFAMETHOXAZOLE	1.112	1.001		IPI-145 (INK1197)	0.643	0.535
	KEMANTANE	1.103	1.01		PIZOTIFEN	0.769	0.661
	HC-030031	0.992	1.121		RASAGILINE	0.84	0.732
	(+)-BICUCULLINE	1.06	1.053		PAP-1	0.856	0.748
	FAMCICLOVIR	0.983	1.13		HYDROXYZINE PAMOATE	0.881	0.773
	SB 225002	1.07	1.043		RS 23597-190 HCL	0.953	0.845
	ILAPRAZOLE SODIUM	1.067	1.046		(RS)-A-METHYL-4-TETRAZOLYLPHENYLGLYCINE	1.008	0.9
	LY-367265	1.051	1.062		DAPAGLIFLOZIN ((2S)-1,2-PROPANEDIOL, HYDRATE)	1.059	0.951
	ML204	1.034	1.078		DIHYDROCHOLESTEROL	1.043	0.935
	FORMOTEROL	1.023	1.089		CHLORMETHIAZOLE HYDROCHLORIDE	1.018	0.91
	TRIETHYLENETHIOPHOSPHORAMIDE	1.095	1.017		O6-BENZYLGUANINE	1.059	0.951
	LUTEOLIN	1.009	1.103		SULINDAC SULFONE	1.004	0.896
	CATHEPSIN S INHIBITOR	1.11	1.002		CEFOTETAN	1.022	0.915
	3-AMINOBENZAMIDE	1.097	1.015		ALOSETRON HCL	0.875	0.768
	ROCCELLIC ACID	1.056	1.055		SALICYL ALCOHOL	0.985	0.877
	TYRPHOSTIN 47	1.044	1.067		LOVASTATIN	0.614	0.507
	DESVENLAFAXINE SUCCINATE	1.054	1.057		DANAZOL	0.977	0.87
	AF 353	1.062	1.049		(+)-HA-966	0.99	0.883
	BROMFENAC SODIUM	1.088	1.023		N-ACETYLNEURAMINIC ACID	1.028	0.921
	(S)-3-HYDROXYPHENYLGLYCINE	1.068	1.043		BIVALIRUDIN (TRIFLUOROACETATE)	1.03	0.923
	TOLMETIN SODIUM	1.089	1.022		POLIUMOSIDE	1.089	0.982
	THREONINE (L)	1.048	1.063		VT-464	1.148	1.041
	CEFUROXIME AXETIL	1.017	1.093		PRASTERONE ACETATE	0.953	0.847
	D-GLUTAMIC ACID	1.102	1.008		2-CYCLOOCTYL-2-HYDROXYETHYLAMINE HYDROCHLORIDE	1.07	0.964
	FLAVIN MONONUCLEOTIDE	1.223	0.887		FIROCOXIB	0.969	0.862
	STIGMASTEROL	1.091	1.019		OLOMOUCINE	1.184	1.078
	DIBEKACIN	1.037	1.072		TRIMETAZIDINE DIHYDROCHLORIDE	1.009	0.903
	XANTHOPTERIN	1.083	1.026		GABOXADOL HYDROCHLORIDE	1.076	0.97
	MYCLOBUTANIL	1.031	1.078		METYLPERON	0.977	0.871
	SFRP-1 INHIBITOR	1.072	1.037		DIRITHROMYCIN	0.935	0.829
	LAMOTRIGINE	1.202	0.907		NIBR189	1.06	0.954
	PHENOLPHTHALEIN	1.208	0.901		BECLAMIDE	1.131	1.025
	TETRAETHYLTHIURAM DISULFIDE	1.098	1.011		GLYCOGEN PHOSPHORYLASE INHIBITOR	1.147	1.041
	JL-18	1.102	1.007		SPAUTIN-1	0.45	0.344
	S(-)-ETICLOPRIDE HYDROCHLORIDE	0.977	1.131		TETRAHYDROXYQUINONE	0.949	0.843
	BISMUTH SUBSALICYLATE	1.021	1.087		1,3-DIPROPYL-7-METHYLXANTHINE	0.97	0.864
	P7C3-A20	1.024	1.084		SDZ 220-581	0.98	0.874
	POLOXIN	1.114	0.994		PROPENTOFYLLINE	0.982	0.876
	GSK J4 HCL	1.075	1.033		CEFONICID SODIUM	0.992	0.886
	NA+/H+ EXCHANGER ISOFORM-1 INHIBITOR	1.023	1.085		SODIUM FORMONONETIN-3'-SULFONATE	1.004	0.898
	EMD638683 (S-FORM)	1.021	1.087		LEOIDIN	1.027	0.921
	(±)-SKF 38393, N-ALLYL-, HYDROBROMIDE	1.037	1.071		(+)-CYCLAZOCINE	0.923	0.817
	DARUNAVIR ETHANOLATE	1.046	1.061		ISORHAMNETINE-3-RUTINOSIDE	0.974	0.868
	LOBENDAZOLE	1.081	1.026		(±)-2,3-DICHLORO-ALPHA-METHYLBENZYLAMINE HYDROCHLORIDE	1.006	0.901
	(S)-TEDIZOLID	1.012	1.095		HISTAMINE, R(-)-ALPHA-METHYL-, DIHYDROCHLORIDE	0.942	0.837
	PF-04971729	1.051	1.056		H-8 DIHYDROCHLORIDE	1.207	1.102
	CEFOXITIN SODIUM	0.931	1.176		SERDEMETAN	0.608	0.503
	HIV-1 INTEGRASE INHIBITOR	1.082	1.025		DCC-2618	0.765	0.66
	17B-ESTRADIOL	1.102	1.005		TUBASTATIN A BASE	0.777	0.672
	2-BENZOYL-5-METHOXYBENZOQUINONE	1.028	1.078		S(+)-TERGURIDE	0.914	0.809
	DALBERGIONE	1.073	1.033		5-CHLOROINDOLE-2-CARBOXYLIC ACID	0.975	0.87
	2-(2-AMINOETHYL)ISOTHIOUREA DIHYDROBROMIDE	1.052	1.054		L-701,324	0.996	0.891
	MK-2866	1.122	0.984		(Z-LL)2 KETONE	1.014	0.909
	NIZATIDINE	1.053	1.053		FAMPROFAZONE	1.016	0.911
	RAF265	1.099	1.007		ATROPINE METHYL NITRATE	1.099	0.994
	DOCOSA-4Z,7Z,10Z,13Z,16Z,19Z-HEXAENOIC ACID	1.036	1.07		CEPHALEXIN (CEFALEXIN)	1.138	1.033
	N-CHLOROPHENYL-N-HEXYLPIPERAZINE	1.111	0.994		FEXINIDAZOLE	1.412	1.307
	ZALTIDINE	1.073	1.032		S-(4-NITROBENZYL)-6-THIOGUANOSINE	1.027	0.922
	DIZOCILPINE (MK 801)	1.022	1.083		JWH-015	0.957	0.853
	NADIFLOXACIN	1.012	1.093		AMPEROZIDE HYDROCHLORIDE	0.862	0.758
	PI3K INHIBITOR X	1.065	1.04		DIBENZOTHIOPHENE	1.05	0.946
	SULFACARBAMIDE	1.097	1.008		8-(P-SULFOPHENYL)THEOPHYLLINE	1.084	0.98
	THIOPHENE, 5-BROMO-2-(4-FLUOROPHENYL)-3-[4-(METHYLSULFONYL)PHENYL]- [CAS]	1.069	1.035		AV951TIVOZANIB	0.522	0.418
	ARL 67156 TRISODIUM SALT	1.113	0.992		CAL-101	0.89	0.786
	PANCURONIUM	0.857	1.247		CHLORPROPAMIDE	0.946	0.842
	BEPHENIUM HYDROXYNAPTHOATE	1.022	1.082		MODALINE SULFATE	0.992	0.888
	DL-CARNITINE	1.073	1.031		PI3K-IN-1	0.997	0.893
	BALAGLITAZONE	1.032	1.072		2,8-QUINOLINEDIOL	1.061	0.957
	BENZYL ALCOHOL	1.114	0.99		THIAMINE HYDROCHLORIDE	1.097	0.993
	GINGEROL	1.141	0.963		CADIN-4-EN-10-OL	1.182	1.078
	13-CIS-RETINOL	1.078	1.026		3,4-DIMETHOXYCINNAMIC ACID	1.073	0.969
	LUTEOLIN-3',7-DIGLUCOSIDE	1.065	1.038		DEHYDROROTENONE	1.03	0.927
	FAMPRIDINE	1.057	1.046		TIAPRIDE HYDROCHLORIDE	0.984	0.88
	5-(N-ETHYL-N-ISOPROPYL)AMILORIDE	1.045	1.058		PALMATINE	1.026	0.923
	(±)-1-AMINOCYCLOPENTANE-TRANS-1,3-DICARBOXYLIC ACID	1.099	1.004		SR 57227A	0.913	0.809
	DACARBAZINE (DTIC-DOME)	1.095	1.008		VANNILYLACETONE	1.044	0.941
	PLURISLN 1	1.041	1.062		4-HYDROXYPHENYLRETINAMIDE	1.116	1.013
	KB-R7943	1.13	0.973		PANCURONIUM DIBROMIDE	1.057	0.954
	ANACARDIC ACID	1.111	0.992		(+)-PD 128907 HCL	1.071	0.968
	TOREMIPHENE CITRATE	1.101	1.001		CFTRINH-172	1.113	1.01
	FENCHLONINE	1.042	1.06		IOX1	1.138	1.035
	FERULIC ACID	1.042	1.06		PF-04217903	1.147	1.044
	PF 03716556	1.11	0.992		9-DIHYDRO-13-ACETYLBACCATIN III	1.187	1.084
	DGAT1-IN-1	1.004	1.098		FENOPROFEN	1.048	0.945
	AZD-1480	0.994	1.108		(±)-2-AMINO-3-PHOSPHONOPROPIONIC ACID	1.123	1.02
	R-7128	1.068	1.034		S(-)-UH-301 HYDROCHLORIDE	1.037	0.935
	VITAMIN D2	0.957	1.145		7-HYDROXY-2'-METHOXYISOFLAVONE	1.145	1.042
	PURPUROGALLIN	1.058	1.043		CHLORPROTHIXENE HYDROCHLORIDE	0.712	0.61
	R(-)-SCH-12679 MALEATE	1.102	1		THIP HYDROCHLORIDE	1.047	0.945
	TRELAGLIPTIN SUCCINATE	1.071	1.03		CP-640186 (HYDROCHLORIDE)	0.752	0.65
	ENALAPRIL	1.278	0.823		ACETYLSPIRAMYCIN	0.784	0.682
	GSK 3787	1.038	1.063		ASENAPINE	0.815	0.713
	BIX 01294	1.068	1.033		IODIXANOL	0.831	0.729
	MENTHYL BENZOATE	1.05	1.05		TODRALAZINE HYDROCHLORIDE	0.972	0.87
	SYROSINGOPINE	1.032	1.068		TBPB	0.995	0.893
	PREDNISONE	1.018	1.082		AMINOPHYLLINE	1.055	0.953
	OXANTEL PAMOATE	1.107	0.993		SARAFLOXACIN HCL	1.091	0.989
	STANOZOLOL	1.098	1.002		BORNEOL	1.099	0.997
	NELARABINE	1.111	0.989		GYROMITRIN	1.03	0.928
	BISCOMATE	1.125	0.975		CYPPA	0.916	0.814
	1-AMINOBENZOTRIAZOLE	1.044	1.056		R(-)-SCH-12679 MALEATE	1.102	1
	PIPERIC ACID	1.072	1.028		REMERINE·HCL	1.007	0.906
	NALBUPHINE	1.188	0.911		DIPHENYLPYRALINE HYDROCHLORIDE	0.918	0.816
	CHLOROXYLENOL	1.029	1.07		USNIC ACID	1.03	0.928
	BALOFLOXACIN	1.055	1.044		PAPP	1.263	1.161
	FEXOFENADINE HCL	1.068	1.031		1H-CYCLOPENTA[B]QUINOLIN-9-AMINE, 2,3,5,6,7,8-HEXAHYDRO-, MONOHYDROCHLORIDE- [CAS]	0.989	0.887
	CGP 55845	1.095	1.004		CL 316,243	0.982	0.881
	WZ 811	1.024	1.075		MCN-A-343	1.012	0.91
	IBANDRONIC ACID	0.993	1.106		METHACYCLINE HYDROCHLORIDE	1.056	0.955
	GUANIDINYL-NALTRINDOLE DI-TRIFLUOROACETATE	1.109	0.99		FORSKOLIN	0.796	0.695
	PROXYPHYLLINE	1.037	1.062		BAY 57-1293	1.05	0.949
	PEFLOXACINE MESYLATE	1.018	1.08		CCT129202	0.865	0.764
	FENACLON	1.066	1.032		DIMENHYDRINATE	0.905	0.804
	HETACILLIN POTASSIUM	1.178	0.92		PHTHALYLSULFATHIAZOLE	0.993	0.892
	TH-237A	1.069	1.029		NOCICEPTIN (1-13) NH2	1.023	0.922
	I2906	1.027	1.071		CLOFOCTOL	1.031	0.93
	(2S)-A-ETHYLGLUTAMIC ACID	1.088	1.01		EPHEDRINE (1R,2S) HYDROCHLORIDE	1.029	0.928
	VELIPARIB	1.084	1.014		TYRPHOSTIN 1	1.154	1.053
	MK-6892	1.019	1.079		7,7-DIMETHYL-(5Z,8Z)-EICOSADIENOIC ACID	0.905	0.804
	HH SIGNALING ANTAGONIST VII, JK184	1.075	1.023		GLUTAMINE (L)	1.005	0.904
	7ACC1	1.057	1.04		U-73343	0.769	0.668
	RNA POLYMERASE III INHIBITOR	1.069	1.028		GLUCOKINASE ACTIVATOR, CPD A	1.052	0.952
	DOXERCALCIFEROL (HECTOROL)	1.04	1.057		MDV3100 (ENZALUTAMIDE)	1.09	0.99
	CEPAZINE	1.01	1.087		INCB 28060	1.195	1.095
	QUINESTROL	1.186	0.911		BG45	0.85	0.75
	DALCETRAPIB	1.098	0.999		BD 1047 2HBR	0.866	0.766
	ZIBOTENTAN	1.113	0.984		ELVITEGRAVIR (GS-9137, JTK-303)	0.892	0.792
	DEOXYADENOSINE	1.026	1.07		RISPERIDAL	0.943	0.843
	Gamma-SECRETASE INHIBITOR VI	1.063	1.033		(-)-CYANOPINDOLOL HEMIFUMARATE	0.962	0.862
	TROPICAMIDE	1.045	1.051		PARAMETHADIONE	0.982	0.882
	BORNEOL	1.099	0.997		2-METHYLSEROTONIN HCL	1.077	0.977
	METHYLCOBALAMIN	1.066	1.03		DL-2-AMINO-3-PHOSPHONOPROPIONIC ACID	1.095	0.995
	PNU 22394 HCL	1.102	0.994		BRONIDIOL	1.021	0.921
	ADOPRAZINE	1.045	1.051		DORIPENEM HYDRATE	1.146	1.046
	CARBAMYL-B-METHYLCHOLINE CL	1.02	1.076		TOREMIPHENE CITRATE	1.101	1.001
	P-AMINOCLONIDINE HYDROCHLORIDE	1.019	1.077		ESTRADIOL-3-SULFATE, SODIUM SALT	1.08	0.98
	ARSENIC TRIOXIDE	1.035	1.06		RETINOIC ACID	1.136	1.036
	TERBUTALINE SULFATE	1.11	0.985		THIODIGLYCOL	1.059	0.959
	ARGATROBAN	1.128	0.967		SMILAGENIN	1.111	1.012
	HIF-1 INHIBITOR	1.051	1.044		JANEX-1	0.787	0.688
	Beta-SECRETASE INHIBITOR IV	1.008	1.087		LY-163502	1.042	0.943
	CZC 24832	1.019	1.076		AZELNIDIPINE	1.07	0.971
	GLYCOPYRROLATE	1.069	1.026		IC-87114	1.082	0.983
	PALIFOSFAMIDE	1.017	1.078		TEPRENONE	1.096	0.997
	ACETARSOL	1.035	1.059		DALCETRAPIB	1.098	0.999
	BOLDINE	1.048	1.046		PALONOSETRON HCL	0.767	0.668
	IPTG	1.084	1.01		ACETOHYDROXAMIC ACID	0.947	0.848
	ETOMIDATE	1.054	1.04		BUPARVAQUONE	1	0.901
	BML-190	1.053	1.041		R(-)-ME5	0.976	0.878
	LOXOPROFEN SODIUM	1.016	1.078		ORNITHINE HYDROCHLORIDE	1.034	0.936
	HARPAGOSIDE	1.041	1.052		N-FORMYL-DEACETYLCOLCHICINE	0.938	0.84
	L(+/-)-ALLIIN	1.042	1.051		INAMRINONE	1.094	0.995
	L-CANAVANINE SULFATE	1.102	0.992		CARYOPHYLLINE	1.156	1.058
	(±)-THREO-1-PHENYL-2-DECANOYLAMINO-3-MORPHOLINO-1-PROPANOL HYDROCHLORIDE	1.015	1.078		19-NORTESTOSTERONE	0.973	0.875
	FENACLONUM	1.102	0.991		SAPONARIN	0.976	0.878
	TEPRENONE	1.096	0.997		BRASSININ	0.994	0.896
	CEPHRADINE	1.094	0.999		GSK 2830371	0.921	0.823
	CINOCTRAMIDE	0.996	1.097		AGIPNON	0.922	0.824
	HH/GLI ANTAGONIST, GANT61	1.065	1.028		CZC-25146	0.771	0.673
	C646	1.033	1.06		TIPLAXTININ(PAI-039)	0.98	0.882
	VIOMYCIN SULFATE	1.115	0.978		NCS-382	1.008	0.91
	JW 55	1.06	1.033		PHOB	1.018	0.92
	ATROPINE METHYL NITRATE	1.099	0.994		CYCLOTHIAZIDE	1.03	0.932
	GW 405833 HYDROCHLORIDE	1.076	1.016		TGR5	1.037	0.939
	EPRINOMECTIN	0.97	1.122		EPICATECHIN PENTAACETATE	0.969	0.871
	5'-N-ETHYLCARBOXAMIDOADENOSINE	1.064	1.028		FENBUTYRAMIDE	1.002	0.904
	NORTADALAFIL	1.019	1.073		24(S),25-EPOXYCHOLESTEROL	1.034	0.937
	MENATETRENONE	1.013	1.079		8-HYDROXYCARAPINIC ACID	1.009	0.911
	DMOG	1.049	1.043		BENURESTAT	1.002	0.905
	SN-GLYCERO-3-PHOSPHOCHOLINE	1.089	1.003		CHOLESTERYL ACETATE	1.036	0.938
	BETA-NAPHTHOL	1.066	1.026		3-OXOURSAN (28-13)OLIDE	1.132	1.035
	CLODRONIC ACID	1.117	0.974		ACETYLGLUTAMIC ACID	0.919	0.822
	SOTALOL	1.064	1.027		TOMATIDINE	1.016	0.919
	ACETANILIDE	0.881	1.21		ATPO	1.045	0.948
	SULFANITRAN	1.015	1.076		CYANOCOBALAMIN	1.108	1.011
	CHLOROTRIANISENE	1.031	1.06		IRBINITINIB(ARRY-380; ONT-380)	0.923	0.826
	TELENZEPINE HYDROCHLORIDE	1.054	1.037		L-750,667 3HCL	0.924	0.827
	TYRPHOSTIN AG 126	1.166	0.925		TAK-285	0.931	0.834
	P-MPPF DIHYDROCHLORIDE	0.998	1.092		THONZONIUM BROMIDE	0.289	0.192
	PERUVOSIDE	1.03	1.061		PF 431396	0.377	0.28
	DIOLANE	1.2	0.89		AZIMILIDE (DIHYDROCHLORIDE)	0.781	0.684
	DELTORPHIN II	1.11	0.98		AMINOGUANIDINE HCL	0.964	0.867
	DL-2-AMINO-3-PHOSPHONOPROPIONIC ACID	1.095	0.995		TIMOLOL MALEATE	0.98	0.883
	ATB-346	1.112	0.978		BETAINE HCL	1.089	0.992
	THIAMINE HYDROCHLORIDE	1.097	0.993		A,B-METHYLENEADENOSINE-5'-DIPHOSPHATE NA	1.003	0.906
	MLN120B	1.056	1.034		FLORFENICOL	1.021	0.924
	NEDAPLATIN	1.049	1.041		PTEROSTILBENE	1.027	0.93
	5-HYDROXYMETHYL TOLTERODINE (PNU 200577)	1.034	1.056		2,4-DIAMINO-6-PYRIMIDINONE	1.03	0.934
	SR-95531	1.104	0.985		(±)-P-CHLOROPHENYLALANINE	0.98	0.884
	2-CHLOROADENOSINE	1.019	1.07		17B-ESTRADIOL	1.102	1.005
	THYMOPENTIN	1.119	0.97		PHENYLBUTYRATE SODIUM	0.985	0.888
	ONO-AE3-208	1.057	1.032		ALANYL-DL-LEUCINE	0.961	0.865
	INAMRINONE	1.094	0.995		QUINOLINIC ACID	0.981	0.885
	MEPHETYL TETRAZOLE	1.12	0.969		(±)-2-AMINO-4-PHOSPHONOBUTYRIC ACID	1.048	0.951
	OCTOCRYLENE	1.012	1.076		KI8751	0.785	0.689
	CASTANOSPERMINE	1.127	0.961		STANOZOLOL	1.098	1.002
	AUSTRICIN	1.045	1.043		STUGERON	1.105	1.009
	NIMESULIDE	1.141	0.947		ENZALUTAMIDE	1.106	1.01
	SIMVASTATIN SODIUM	1.041	1.047		CLOPIDOGREL (PLAVIX)	1.11	1.014
	SMI-4A	1.025	1.063		BMS-626529	1.113	1.017
	EX 527 (SELISISTAT)	1.079	1.009		METHOTREXATE	0.455	0.359
	PIH	1.043	1.045		Y-320	0.282	0.186
	A 438079 (HYDROCHLORIDE)	1.037	1.051		MECLOFENAMATE SODIUM	0.952	0.856
	S-SULFO-L-CYSTEINE SODIUM SALT	1.109	0.979		1-(2-METHOXYPHENYL)-4-(4-SUCCINIMIDOBUTYL)PIPERAZINE	0.982	0.886
	EPZ5676	1.051	1.037		REVERSINE	0.991	0.895
	FELBAMATE	1.091	0.997		SULFAMETHAZINE	1.022	0.926
	AMINOPHYLLINE ETHYLENEDIAMINE	1.048	1.039		NAV1.7 INHIBITOR	1.059	0.963
	1,3-PROPANEDISULFONIC DISODIUM	1.098	0.989		CIMATEROL	1.073	0.977
	HYDROXYHEXAMIDE	0.967	1.12		UNDECENOIC ACID	1.023	0.927
	MATRINE ((+)-MATRINE)	1.107	0.98		NAADP RECEPTOR MODULATOR	1.176	1.08
	(PHE4)-DERMORPHIN (1-4) AMIDE	1.061	1.026		APHIDICOLIN	0.752	0.656
	FUSIDINE	0.984	1.103		(±)-3-(3,4-DIHYDROXYPHENYL)-2-METHYL-DL-ALANINE	0.98	0.884
	PENTETRAZOL	1.082	1.005		PSEUDOPELLETIERINE·HCL	0.978	0.882
	EPZ-6438	1.035	1.052		SPECTINOMYCIN	1.127	1.032
	TROGLITAZONE	1.045	1.042		HEXAHYDRO-SILA-DIFENIDOL HYDROCHLORIDE, P-FLUORO ANALOG	0.781	0.686
	LACTOSE MONOHYDRATE	1.027	1.059		ROLITETRACYCLINE	1.003	0.908
	PIFITHRIN-MU	1.184	0.903		DIHYDROMETHYSTICIN	0.859	0.763
	17-BETA-ESTRADIOL 3,17-DIPROPIONATE	1.036	1.05		TMPH HYDROCHLORIDE	1.242	1.147
	BISOPROLOL FUMARATE	1.044	1.042		XYLAZINE HYDROCHLORIDE	1.034	0.939
	CIDOFOVIR	1.067	1.019		1,3,5(10)-ESTRATRIEN-3-OL-17-ONE SULPHATE, SODIUM SALT	1.04	0.945
	EPZ004777 HCL	1.051	1.035		ETHACRIDINE LACTATE	0.921	0.826
	BENZTHIAZIDE	1.053	1.033		DEHYDROEPIANDROSTERONE	0.977	0.882
	ACETYL-GERANYGERANYL-CYSTEINE	1.082	1.004		TIE2 KINASE INHIBITOR	0.672	0.577
	BETA-AMYRIN	1.087	0.999		GSK-3Β INHIBITOR XII, TWS119	1.078	0.983
	Y-27632 DIHYDROCHLORIDE	1.041	1.044		CEPHRADINE	1.094	0.999
	IRIDIN	0.773	1.313		CCT137690	0.462	0.367
	PAROXETINE	1.164	0.921		ORPHENADRINE HCL	0.768	0.673
	ACETYL-GERANYL-CYSTEINE	1.053	1.032		NALBUPHINE HCL	0.972	0.877
	SYNEPHRINE	1.005	1.08		DORAMECTIN	0.999	0.904
	PIOGLITAZONE HYDROCHLORIDE	0.97	1.115		AJ-76	1.01	0.915
	1H-IMIDAZOLE-5-CARBOXYLIC ACID, 1-(1-PHENYLETHYL)-, ETHYL ESTER, (R)- [CAS]	1.046	1.038		(±)-1-AMINOCYCLOPENTANE-TRANS-1,3-DICARBOXYLIC ACID	1.099	1.004
	SODIUM NITROPRUSSIDE DIHYDRATE	1.031	1.054		SYMCLOSENE	1.053	0.958
	RIBOFLAVIN	1.082	1.002		QUERCITRIN	1.089	0.994
	HYDROXYTOLUIC ACID	1.054	1.03		JL-18	1.102	1.007
	SALVINORIN A	1.085	0.999		ACESULFAME POTASSIUM	0.908	0.814
	METHYL CARBAMATE	1.071	1.013		MIRTAZAPINE	0.928	0.834
	ACECLIDINE HCL	1.003	1.081		FURAFYLLINE	1.046	0.952
	TCPOBOP	1.074	1.01		D-GLUTAMIC ACID	1.102	1.008
	1-METHYLIMIDAZOLE	1.06	1.024		TRANYLCYPROMINE (2-PCPA) HCL	1.143	1.049
	CHLORTHALIDONE	0.992	1.092		TCS 1102	1.161	1.067
	MK-886	1.151	0.932		ML 161	1.215	1.121
	CHOLINE BROMIDE	1.001	1.083		R1530	0.461	0.367
	BWB70C	1.158	0.926		SALIFUNGIN	0.822	0.728
	1,4-NAPHTHOQUINONE	1.03	1.053		N6-2-(4-AMINOPHENYL)ETHYLADENOSINE	0.951	0.857
	SULFINPYRAZONE	1.005	1.078		(1S,3R,4S)-1-AMINOCYCLOPENTANE-1,2,4-TRICARBOXYLIC ACID	0.971	0.877
	RIVAROXABAN	1.045	1.038		BIOYMIFI	0.976	0.882
	MDL 73005EF HCL	1.096	0.987		6-CHLOROKYNURENIC ACID	0.977	0.883
	4-CHLOROPHENOL	1.067	1.016		PRE-084	0.994	0.9
	TC-DAPK 6	1.028	1.055		FELBAMATE	1.091	0.997
	(-)-HA-966	1.076	1.007		PHENYLPIRACETAM	1.001	0.907
	(S)-A-AMINO-3-HYDROXY-5-METHYL-4-ISOXAZOLEPROPIONIC ACID	1.134	0.949		5ALPHA-CHOLESTAN-3BETA-OL-6-ONE	1.009	0.915
	DIPYROCETYL	1.016	1.067		HALOTHANE	1.077	0.984
	QUERCITRIN	1.089	0.994		CX 546	0.924	0.831
	JUAREZIC ACID	1.049	1.033		BERBERINE CHLORIDE	0.968	0.875
	GW 1929	1.014	1.068		AZD6244	0.913	0.82
	ALPHA-TOCHOPHERYL ACETATE	1.021	1.061		PIOGLITAZONE	0.927	0.834
	AZOMYCIN	1.06	1.021		DECAMETHONIUM BROMIDE	1.07	0.977
	CALCIPOTRIOL	1.071	1.011		AZELASTINE	0.594	0.501
	PERSEITOL	1.084	0.998		360A (IODIDE)	0.697	0.604
	(±)-TAXIFOLIN	1.187	0.894		HALOPERIDOL HCL	0.754	0.661
	CHAULMOSULFONE	1.059	1.022		GNE 9605	0.862	0.769
	CEFPODOXIME PROXETIL	1.026	1.056		BRL-15572	0.994	0.901
	G-D-GLUTAMYLGLYCINE	1.076	1.005		KEMANTANE	1.103	1.01
	BETAINE HCL	1.089	0.992		AZD1283	1.166	1.073
	TRIACETIN	0.917	1.164		ALMOTRIPTAN MALATE (AXERT)	1.172	1.079
	GABA	0.942	1.139		BMS-707035	1.206	1.113
	AMISULPRIDE	1.06	1.021		DORIPENEM (MONOHYDRATE)	1.019	0.926
	5-HYDROXYPYRAZINE-2-CARBOXYLIC ACID	1.082	0.999		GERANYLGERANOIC ACID	1.069	0.976
	ANTHRALIN	1.007	1.074		ACETYLPHENYLALANINE	1.017	0.924
	INCB 024360	1.012	1.069		ROBINETINE	1	0.907
	NIMUSTINE HYDROCHLORIDE	1.039	1.042		BENZAMIL HYDROCHLORIDE	1.079	0.986
	MOLINDONE HYDROCHLORIDE	1.03	1.051		TOSEDOSTAT (CHR2797)	0.793	0.701
	IGURATIMOD	1.094	0.986		A-ERGOCRYPTINE	0.802	0.71
	SARAFLOXACIN HCL	1.091	0.989		RAF265	1.099	1.007
	MDV3100 (ENZALUTAMIDE)	1.09	0.99		MK-8245	1.244	1.152
	DEXIBUPROFEN	1.121	0.959		AMSACRINE	0.167	0.075
	SULISOBENZONE	1.132	0.948		A-939572	0.824	0.732
	GR 46611	0.993	1.087		GUAIACOL	0.97	0.878
	DL-P-CHLOROPHENYLALANINE METHYL ESTER HYDROCHLORIDE	1.04	1.039		FENOLDOPAM HBR	0.973	0.881
	5-FLUOROINDOLE-2-CARBOXYLIC ACID	1.057	1.023		(MET5)-ENKEPHALIN	0.995	0.903
	N-ACETYL-5-HYDROXYTRYPTAMINE	0.952	1.127		BUTYL-B-CARBOLINE-3-CARBOXYLATE	1.051	0.959
	2',3-DIHYDROXY-4,4',6'-TRIMETHOXYCHALCONE	1.08	1		PRELADENANT	1.055	0.963
	SULFISOXAZOLE ACETYL	1.043	1.037		PRIMIDONE	1.017	0.925
	TRAMIPROSATE	1.057	1.022		CELIPROLOL HCL	1.188	1.096
	S(-)-WILLARDIINE	1.084	0.995		ESZOPICLONE	1.029	0.937
	CIS-4-AMINOCROTONIC ACID	1.031	1.048		CEFATRIZINE PROPYLENE GLYCOL	1.003	0.912
	PNU-120596	1.019	1.06		7-CYCLOPENTYL-5-(4-PHENOXY)PHENYL-7H-PYRROLO[2,3-D]PYRIMIDIN-4-YLAMINE	0.889	0.797
	LAVENDUSTIN A	1.048	1.031		N-METHYLANTHRANILIC ACID	1.029	0.938
	N-OLEOYLETHANOLAMINE	1.024	1.054		13(S)-HYDROXY-9Z,11E-OCTADECADIENOIC ACID	0.991	0.9
	ETHYL PARABEN	1.06	1.018		DEBRISOQUIN SULFATE	1.079	0.988
	SULFACHLORPYRIDAZINE	1.049	1.029		DEQUALINIUM CHLORIDE HYDRATE	0.684	0.593
	DIACEREIN	1.056	1.022		KHELLIN	0.927	0.836
	DIGOXIGENIN	0.984	1.094		CHLORAMINE-T	1.03	0.939
	GAMMA-SECRETASE MODULATOR 1	1.032	1.046		CEVIMELINE HYDROCHLORIDE HEMIHYDRATE	1.08	0.989
	BENZYL BENZOATE	1.048	1.03		BLU9931	0.603	0.512
	ACETYLCHOLINE CHLORIDE	1.006	1.072		FLUPHENAZINE HCL	0.701	0.61
	L-(-)-Α-METHYLDOPA	0.993	1.085		PD 153035	0.863	0.772
	2'-DEOXYURIDINE	1.045	1.033		PHENTOLAMINE MESYLATE	0.996	0.905
	STEVIOSIDE	1.133	0.945		MK 3102	0.996	0.905
	ETHAMBUTOL HYDROCHLORIDE	0.99	1.087		INDOMETHACIN	1.026	0.935
	AZOBENZENE	1.073	1.005		PEAQX (TETRASODIUM HYDRATE)	1.028	0.937
	PIRENZEPINE HYDROCHLORIDE	1.052	1.026		NOCISTATIN	1.029	0.938
	FH 1; NSC12407	1.073	1.004		QUININE	1.039	0.948
	OCTREOTIDE ACETATE	1.037	1.04		GABAPENTIN HYDROCHLORIDE	1.045	0.954
	ORG 27569	1.02	1.057		1-[2-CHLORO-6-[[(3-IODOPHENYL)METHYL]AMINO]-9H-PURIN-9-YL]-1-DEOXY-N-METHYL-B-D-RIBOFURANURONAMIDE	1.051	0.96
	TEMEPHOS	1.103	0.974		URACIL	1.081	0.99
	DEACETOXY(7)-7-OXOKHIVORINIC ACID	1.053	1.024		CGP 55845	1.095	1.004
	PROSTAGLANDIN B1	1.066	1.011		KARTOGENIN	1.14	1.049
	EPINEPHRINE HCL	1.028	1.048		BIOTIN	0.996	0.906
	TASQUINIMOD	1.064	1.012		YOHIMBINE HYDROCHLORIDE	0.959	0.869
	TRELAGLIPTIN	1.074	1.002		DUARTIN (-)	1.078	0.987
	GUANABENZ ACETATE	1.076	1		GARLICIN	1.031	0.94
	CCT007093	1.068	1.008		LUPEOL	1.152	1.062
	PHENETHYLAMINE HYDROCHLORIDE	1.031	1.045		EDETATE DISODIUM	1.081	0.991
	S(+)-RACLOPRIDE L-TARTRATE	1.042	1.033		ATP DISODIUM	1.044	0.954
	PAROXYPROPIONE	1.036	1.039		ZOXAZOLAMINE	1.072	0.982
	TIOTROPIUM BROMIDE	1.037	1.038		LEDIPASVIR (D-TARTRATE)	0.737	0.647
	GAMMA-SECRETASE MODULATOR 3	1.053	1.022		DMH1	0.898	0.808
	CARBENICILLIN DISODIUM	1.049	1.026		INCB 3344	0.97	0.88
	5-CHLORO-3-[(3,5-DIMETHYLPYRROL-2-YL)METHYLENE]-2-INDOLINONE	1.058	1.017		(±)-PD 128,907 HCL	0.995	0.905
	LEVOCARNITINE	1.046	1.029		PROPYL-B-CARBOLINE-3-CARBOXYLATE	1.031	0.941
	PHLORACETOPHENONE	1.047	1.028		SODIUM 4-PENTYNOATE	1.075	0.985
	ACETYL-11-KETO-Β-BOSWELLIC ACID, BOSWELLIA SERRATA	1.024	1.05		MK-5108 (VX-689)	1.079	0.989
	(RS)-A-METHYLSERINE-O-PHOSPHATE	1.044	1.03		FLURBIPROFEN (ANSAID)	1.148	1.058
	CLINDAMYCIN PHOSPHATE	1.067	1.007		DIETHYLENETRIAMINEPENTAACETIC ACID	0.967	0.877
	VERATRIDINE	0.999	1.075		S(-)-WILLARDIINE	1.084	0.995
	TIROFIBAN HYDROCHLORIDE MONOHYDRATE	1.031	1.043		CEPHADRINE	0.986	0.896
	3ALPHA-HYDROXY-4,4-BISNOR-8,11,13-PODOCARPATRIENE	1.023	1.05		(±)-HA-966	1.057	0.968
	PROTOPORPHYRIN IX DISODIUM	0.988	1.086		N,N'-DIACETYL-1,6-DIAMINOHEXANE	1.169	1.08
	N-OLEOYLETHANOLAMIDE	1.049	1.024		PIRIBEDIL MALEATE	1.012	0.922
	AGOMELATINE	1.021	1.052		PUERARIN	1.017	0.928
	LIDOCAINE	1.052	1.021		ESOMEPRAZOLE POTASSIUM	1.012	0.923
	OXONIC ACID (POTASSIUM SALT)	0.981	1.092		CARGLUMIC ACID	1.044	0.955
	ACECLIDINE	1.072	1.001		CGS 21680 HCL	1.12	1.031
	FAMOTIDINE	1.031	1.042		PYRIDOXALPHOSPHATE-6-AZOPHENYL-2',4'-DISULFONIC ACID 4NA	0.918	0.829
	CFTR INHIBITOR-172	1.066	1.007		AZD8330	0.337	0.248
	BUTANEFRINE HYDROCHLORIDE	1.197	0.876		ITF2357 (GIVINOSTAT)	0.53	0.441
	EDETATE DISODIUM	1.081	0.991		WHI-P131	0.711	0.622
	CHAULMOOGRIC ACID	1.043	1.029		EBE-A22	0.83	0.741
	U-73122	1.063	1.009		LCL161	0.878	0.789
	PSI-7977	1.075	0.997		D(-)-2-AMINO-5-PHOSPHONOVALERIC ACID	1.057	0.968
	CAY10683	1.035	1.037		MILRINONE	1.204	1.115
	GSK 525768A	1.051	1.021		NB-598 (MALEATE)	1.21	1.121
	MARBOFLOXACIN	1.041	1.031		BICALUTAMIDE	0.939	0.85
	OXACILLIN SODIUM	0.917	1.155		CHOLESTAN-3-ONE	1.003	0.915
	ETHINYL ESTRADIOL	0.981	1.091		EPIBESTATIN HYDROCHLORIDE	0.99	0.902
	PRONETALOL	1.112	0.959		SULFACARBAMIDE	1.097	1.008
	DICLOFENAC DIETHYLAMINE	0.939	1.132		S(+)-PD 128,907 HYDROCHLORIDE	1.034	0.946
	URACIL	1.081	0.99		(+)-QUISQUALIC ACID	0.881	0.793
	ZCL278	1.013	1.058		ELAIDYLPHOSPHOCHOLINE	1.024	0.935
	LCK INHIBITOR 2	1.046	1.025		CIBENZOLINE SUCCINATE	0.894	0.805
	A-769662	1.037	1.034		DL-HOMATROPINE HYDROBROMIDE	0.871	0.782
	BASIBROL	1.01	1.061		OLIGOMYCIN C	1.176	1.088
	POLIUMOSIDE	1.089	0.982		CYTIDINE	0.993	0.904
	2-THIOURACIL	1.041	1.03		AJMALINE	1.044	0.956
	TUBOCURARINE CHLORIDE	1.054	1.016		VINCAMINE	0.811	0.723
	APOPTOSIS INHIBITOR II, NS3694	1.066	1.004		RAUWOLSCINE HCL	0.903	0.815
	GDC-0449 VISMODEGIB	1.055	1.015		TEBIPENEM PIVOXIL	1.042	0.954
	CHLORINDIONE	0.996	1.074		VITAMIN A	1.346	1.258
	LACTOBIONIC ACID	1.04	1.03		CNX-1351	0.459	0.371
	3-MORPHOLINOSYDNONIMINE HYDROCHLORIDE	1.037	1.032		SP2509	0.477	0.389
	CLOPIDOGREL	1.048	1.021		AMRINONE	0.939	0.851
	DIETHYLCARBAMAZINE CITRATE	1.116	0.953		(±)-BISOPROLOL HEMIFUMARATE	0.958	0.87
	CEVIMELINE HYDROCHLORIDE HEMIHYDRATE	1.08	0.989		(3RS,4RS)-1-AMINOCYCLOPENTANE-1,3,4-TRICARBOXYLIC ACID	0.98	0.892
	CLOPIDOL	0.852	1.217		L-693,403 MALEATE	1.031	0.943
	CLOTHIAPINE	1.065	1.004		SDZ SER 082 FUMARATE	1.001	0.913
	DAMINOZIDE	1.051	1.018		1-ALLYL-3,7-DIMETHYL-8-P-SULFOPHENYLXANTHINE	1.015	0.927
	ASPIRIN	1.062	1.006		LEVOCARNITINE PROPIONATE HYDROCHLORIDE	0.957	0.869
	DJENKOLIC ACID	0.992	1.077		BETA-AMYRIN	1.087	0.999
	FORMOTEROL FUMARATE DIHYDRATE	1.049	1.02		BIPERIDEN HYDROCHLORIDE	0.774	0.687
	O-(CARBOXYMETHYL)HYDROXYLAMINE HEMIHYDROCHLORIDE	0.961	1.107		MEBHYDROLIN NAPHTHALENESULFONATE	0.75	0.663
	NORETHYNODREL	0.992	1.076		CHAETOMELLIC ACID A	1.12	1.033
	GLYBURIDE	1.054	1.014		TETRAETHYLTHIURAM DISULFIDE	1.098	1.011
	VIGABATRIN	1.076	0.992		NONIC ACID	1.032	0.945
	MK-5108 (VX-689)	1.079	0.989		OXOTREMORINE SESQUIFUMARATE SALT	1.17	1.083
	NAN-190 HYDROBROMIDE	0.984	1.084		BROMOACETYL ALPRENOLOL MENTHANE	0.631	0.544
	GALANGINE	1.001	1.067		6,7-DICHLORO-3-HYDROXY-2-QUINOXALINECARBOXYLIC ACID	1.075	0.988
	(+)-CINCHONINE	1.006	1.061		HEMATEIN	0.962	0.875
	HOMOHARRINGTONINE	1.067	1.001		PIPERACILLIN SODIUM SALT	0.919	0.832
	HETERATISINE	1.025	1.043		MI-3	0.926	0.839
	NIPECOTIC ACID	1.067	1		RISPERIDONE	1.04	0.953
	(1R,3R,4S)-1-AMINOCYCLOPENTANE-1,3,4-TRICARBOXYLIC ACID	1.053	1.014		BX795	0.389	0.302
	2'-DEOXYCYTIDINE (HYDROCHLORIDE)	1.107	0.96		BX912	0.55	0.463
	SULFANILYLUREA	1.103	0.964		METERGOLINE PHENYLMETHYL ESTER	0.569	0.482
	PAMBA	1.062	1.005		VALGANCICLOVIR HCL	0.584	0.497
	CHLOROAMBUCIL	0.947	1.12		LAPATINIB	0.735	0.648
	SUCRALOSE	0.999	1.068		CAMKII-IN-1	0.881	0.794
	GADOBUTROL	1.031	1.036		SB 742457	0.884	0.797
	DL-ALPHA-DIFLUOROMETHYLORNITHINE HYDROCHLORIDE	1.094	0.973		1-[1-(2-BENZO[B]THIENYL)CYCLOHEXYL]PYRROLIDINE FUMARATE	0.894	0.807
	HOMOPTEROCARPIN	0.983	1.083		ETHYL VANILLIN	0.938	0.851
	DEBRISOQUIN SULFATE	1.079	0.988		DENATONIUM BENZOATE	0.988	0.901
	SKF-89145 HYDROBROMIDE	1.092	0.974		LCZ696	0.991	0.904
	FURALTADONE HCL	0.868	1.198		DACARBAZINE (DTIC-DOME)	1.095	1.008
	2-[(4-PHENYLPIPERAZIN-1-YL)METHYL]-2,3-DIHYDROIMIDAZO[1,2-C]QUINAZOLIN-5(6H)-ONE	1.039	1.027		ERASTIN	1.174	1.087
	EPROSARTAN MESYLATE	0.981	1.085		ANACETRAPIB (MK-0859)	1.224	1.137
	DICURONE	1.144	0.922		SITAXSENTAN (SODIUM)	1.019	0.932
	AZTREONAM	1.073	0.993		MAPROTILLINE HCL	0.652	0.565
	TOLAZAMIDE	1.045	1.021		DIPTERYXIN	1.315	1.228
	ZEBULARINE	0.999	1.067		12A-HYDROXY-9-DEMETHYLMUNDUSERONE-8-CARBOXYLIC ACID	1.002	0.915
	CP-466722	0.997	1.069		2',3'-DIDEHYDRO-3'-DEOXYTHYMIDINE	1.152	1.065
	ALLN	1.097	0.969		CEFOTAXIME SODIUM	0.908	0.822
	BENZAMIL HYDROCHLORIDE	1.079	0.986		TYRAMINE	1.028	0.942
	DUARTIN (-)	1.078	0.987		MK 0893	1.062	0.976
	SB 216763	1.02	1.045		AXITINIB	1.068	0.982
	HOMOBUTEIN	1.025	1.04		SN-GLYCERO-3-PHOSPHOCHOLINE	1.089	1.003
	CHRYSANTHEMIC ACID, ETHYL ESTER	1.048	1.017		TRO 19622	1.101	1.015
	ALPHA-GUANIDINOGLUTARIC ACID	1.089	0.976		VARESPLADIB (LY315920)	1.195	1.109
	XANTHOTOXIN	1.003	1.062		VX-11E	0.341	0.255
	IC-87114	1.082	0.983		CLOFARABINE	0.453	0.367
	PRAMIRACETAM	0.99	1.075		BIX02189	0.494	0.408
	SYNEPHRINE HCL	1.057	1.008		AMPEROZIDE	0.747	0.661
	ERIODICTYOL-7-O-GLUCOSIDE	1.051	1.014		SALVINORIN A	1.085	0.999
	TRYPTOLINE	0.992	1.073		RITANSERIN	0.909	0.823
	BROMOENOL LACTONE	1.02	1.045		5ALPHA-ANDROSTAN-3,17-DIONE	0.841	0.755
	CONDELPHINE	1.012	1.052		ENOXACIN	0.972	0.886
	NICOPHOLINE	1.059	1.005		DIHYDROJASMONIC ACID, METHYL ESTER	1.064	0.978
	MECLIZINE HYDROCHLORIDE	1.067	0.997		GLYCOCHOLIC ACID HYDRATE	1.046	0.96
	SPIROXATRINE	1.067	0.997		PERSEITOL	1.084	0.998
	THEOPHYLLINE	1.074	0.99		EPRODISATE DISODIUM	1.038	0.953
	ARCAINE SULFATE	0.976	1.088		CANRENOIC ACID, POTASSIUM SALT	0.981	0.896
	(R)-BACLOFEN	1.065	0.999		XK469	1.136	1.051
	DYNORPHIN A	1.089	0.975		NEPAFENAC	1.227	1.142
	8-HYDROXYQUINOLINE-2-CARBOXALDEHYDE	1.102	0.962		DANUSERTIB (PHA-739358)	0.782	0.697
	8-(P-SULFOPHENYL)THEOPHYLLINE	1.084	0.98		(+)-MK 801 MALEATE	0.911	0.826
	BIKININ	1.031	1.033		ZAPA H2SO4	1.046	0.961
	2'-METHOXYFORMONETIN	1.018	1.046		DIPHENMANIL (METHYLSULFATE)	1.052	0.967
	THERMOPSINE PERCHLORATE	1.06	1.004		1-13-CHLOROPHENYL 1-4-N-HEXYLPIPERAZINE DIHYDROCHLORIDE	1.06	0.975
	RILUZOLE	0.999	1.064		PI-103 (HYDROCHLORIDE)	0.876	0.791
	NKY80	0.997	1.066		ICI 89406	1.041	0.956
	DESMOPRESSIN (ACETATE)	1.064	0.999		CCR4 ANTAGONIST	1.101	1.016
	DICLOXACILLIN SODIUM	1.123	0.94		TRAM-34	1.125	1.04
	EMILENE	0.99	1.073		NITISINONE	1.149	1.064
	6,7-DICHLORO-3-HYDROXY-2-QUINOXALINECARBOXYLIC ACID	1.075	0.988		SCOPINE HCL	1.19	1.105
	SORBITOL	1.047	1.015		TRANS-RETINOIC ACID	1.432	1.347
	ETHYLESTRENOL	1.016	1.046		PHENOXYBENZAMINE HYDROCHLORIDE	1.18	1.095
	SULPHADIONE	1.042	1.02		YM 976	1.029	0.944
	BEPOTASTINE BESILATE	1.024	1.038		METHIONINE SULFOXIMINE (L)	0.967	0.882
	DELAVIRDINE (MESYLATE)	1.066	0.996		SAPPANONE A DIMETHYL ETHER	0.879	0.794
	BRINZOLAMIDE	0.968	1.094		CIS-(Z)-FLUPENTHIXOL DIHYDROCHLORIDE	0.753	0.668
	ADIPIC ACID	1.032	1.03		VARDENAFIL CITRATE	0.891	0.806
	PHENYLACETYLUREA	0.87	1.192		N-METHYL-1-DEOXYNOJIRIMYCIN	0.613	0.528
	TRYPTAMINE	1.052	1.01		2-HYDROXY-5 (6)EPOXY-TETRAHYDROCARYOPHYLLENE	0.987	0.902
	COLISTIMETHATE SODIUM	1.006	1.056		FLUVOXAMINE	0.832	0.748
	HALOTHANE	1.077	0.984		DM 235	0.96	0.876
	TBBZ	1.126	0.936		4'-DEMETHYLEPIPODOPHYLLOTOXIN	0.517	0.433
	FOSCARNET SODIUM	1.033	1.028		PFI-4	0.799	0.715
	GOSERELIN ACETATE	1.033	1.028		PJ34 HCL	0.897	0.813
	L-CYSTEINE SULFINIC ACID	1.133	0.928		7-(B-HYDROXYETHYL)THEOPHYLLINE	1.058	0.974
	CLORPYRIFOS	1.109	0.952		THEOPHYLLINE	1.074	0.99
	SIMEPREVIR	1.042	1.019		VIGABATRIN	1.076	0.992
	( R )-A-AMINO-3-HYDROXY-5-METHYL-4-ISOXAZOLEPROPIONIC ACID	1.069	0.992		PI3K-IN-2	0.401	0.317
	ETHOSUXIMIDE	0.883	1.178		PROGUANIL HYDROCHLORIDE	0.353	0.269
	QNZ46	1.05	1.011		LOXEEN	0.826	0.742
	MELATONINE	1.033	1.028		AGI-6780	0.889	0.805
	4-AMINOPYRIDINE	1.043	1.018		VILANTEROL (TRIFENATATE)	0.952	0.868
	GSK-3Β INHIBITOR XII, TWS119	1.078	0.983		ASTRAGALOSIDE A	0.992	0.908
	ROSIGLITAZONE	1.122	0.939		ENDOMORPHIN-1	1.025	0.941
	CHLOROTHIAZIDE	1.032	1.029		LAQUINIMOD	1.126	1.042
	CGP 35348	1.046	1.015		FLUVASTATIN	0.544	0.46
	ALLOPREGNANOLONE	0.995	1.066		2,3-DIMERCAPTOSUCCINIC ACID	0.982	0.899
	LITHIUM CITRATE	1.024	1.036		VEMURAFENIB (PLX4032)	1.12	1.037
	METHANESULFONAMIDE, N-[4-[[1-[2-(6-METHYL-2-PYRIDINYL)ETHYL]-4-PIPERIDINYL]CARBONYL]PHENYL]-, DIHYDROCHLORIDE [CAS]	1.023	1.037		AZLOCILLIN SODIUM	1.213	1.13
	ESTRADIOL-3-SULFATE, SODIUM SALT	1.08	0.98		5-HYDROXYPYRAZINE-2-CARBOXYLIC ACID	1.082	0.999
	ATROPINE METHYL BROMIDE	1.041	1.019		AZD 6482	0.852	0.769
	DIOXYBENZONE	1.018	1.042		ATOSIBAN	0.966	0.883
	MIZORIBINE	1.012	1.048		CEFAMANDOLE SODIUM	1.071	0.988
	SODIUM 4-PENTYNOATE	1.075	0.985		BETA-CARYOPHYLLENE ALCOHOL	1.01	0.927
	ETAMSYLATE	1.054	1.006		DOXORUBICIN HYDROCHLORIDE	1.262	1.18
	BEDAQUILINE (FUMARATE)	1.008	1.052		NIACIN	0.962	0.879
	OUABAIN OCTAHYDRATE	1.126	0.934		NORCANTHARIDIN	0.92	0.838
	(±)-KAVAIN	1.034	1.026		3-AMINOBENZAMIDE	1.097	1.015
	BETA-AMYRIN ACETATE	1.069	0.99		GALUNISERTIB (LY2157299)	0.81	0.728
	1,7-DIDEACETOXY-1,7-DIOXO-3-DEACETYLKHIVORIN	1.031	1.028		MAC13243	0.912	0.83
	2-METHYLENE-5-(2,5-DIOXOTETRAHYDROFURAN-3-YL)-6-OXO--10,10-DIMETHYLBICYCLO[7: 2: 0]UNDECANE	1.015	1.045		(D-ALA2,N-ME-PHE4,GLYCINOL5)-ENKEPHALIN	1.019	0.937
	ETHIONAMIDE	0.945	1.114		CARBIDOPA	1.031	0.949
	CILASTATIN	1.002	1.057		DESOXYPEGANINE	1.027	0.945
	LEVODROPROPIZINE	1.063	0.996		3,5-DIIODO-4-HYDROXYPHENYLPROPIONIC ACID	1.11	1.028
	FURAGIN	1.045	1.014		U0126	1.257	1.176
	BRL 44408 MALEATE	1.052	1.007		IRIGINOL HEXAACETATE	1.001	0.919
	AZELAIC ACID	1.068	0.991		O-METHYLSEROTONIN HYDROCHLORIDE	0.988	0.907
	AZD2461	1.104	0.955		OXIRANECARBOXYLIC ACID, 2-[6-(4-CHLOROPHENOXY)HEXYL]-, ETHYL ESTER- [CAS]	0.887	0.806
	CEFAMANDOLE SODIUM	1.071	0.988		AR-A014418	1.35	1.269
	L(+)-2-AMINO-5-PHOSPHONOVALERIC ACID	1.022	1.037		CCR2 ANTAGONIST	1.028	0.947
	DEOXYARBUTIN	1.047	1.012		1,3-DI(2-TOLYL)GUANIDINE	1.042	0.961
	HORDENINE SULFATE	1.054	1.005		BPR1J-097	0.63	0.549
	SITOSTERYL ACETATE	1.035	1.023		CLOSANTEL	0.834	0.753
	2-CHLORO-2-DEOXY-D-GLUCOSE	0.918	1.141		KIF15-IN-2	1.037	0.956
	SCOPOLETIN	1.017	1.041		S3I-201;NSC 74859	1.099	1.018
	THIO-NADP SODIUM	1.248	0.811		TICLOPIDINE HYDROCHLORIDE	0.91	0.829
	CHOLINE CHLORIDE	1.144	0.914		ARP 101	1.042	0.961
	DIATRIZOATE SODIUM	1.055	1.003		ALLOXAN	0.993	0.912
	N-PHENYL-7-(HYDROXYIMINO)CYCLOPROPA[B]CHROMEN-1A-CARBOXAMIDE	1.084	0.974		PALMIDROL	1.006	0.926
	PIFITHRIN-Α	1.053	1.005		ACETRIAZOIC ACID	1.029	0.949
	JNJ-31020028	0.968	1.09		BENZENEACETONITRILE, ALPHA-[3-[[2-(3,4-DIMETHOXYPHENYL)ETHYL]METHYLAMINO]PROPYL]-3,4-DIMETHOXY-ALPHA-(1-METHYLETHYL)-, (R)- [CAS]	0.949	0.869
	EPZ004777	1.089	0.969		TOPOTECAN HYDROCHLORIDE	0.491	0.411
	LUPANINE PERCHLORATE	1.012	1.045		CILENGITIDE	0.772	0.692
	L-2-AMINOADIPIC ACID	1.1	0.958		N-(4-BROMOBENZYL)-5-METHOXYTRYPTAMINE OXALATE	0.772	0.692
	SWAINSONINE	1.036	1.021		ERLOTINIB (HYDROCHLORIDE)	0.801	0.721
	LAPIFERINE	1.015	1.042		(S)-TIMOLOL MALEATE	0.912	0.832
	SPAGLUMIC ACID	1.055	1.002		S1RA HYDROCHLORIDE	1.024	0.944
	FK 3311	1.057	1		RIBOFLAVIN	1.082	1.002
	MISOPROSTOL	1.041	1.016		5'-N-METHYLCARBOXAMIDOADENOSINE	1.106	1.026
	BOPINDOLOLMALONATE	1.058	0.999		WAY-100635 MALEATE SALT	1.112	1.032
	GUANOSINE-5'-DIPHOSPHATE NA (GDP)	0.96	1.097		HONOKIOL	1.125	1.045
	BETHANECHOL CHLORIDE	1.018	1.039		TOLL-LIKE RECEPTOR 7 LIGAND II	1.212	1.132
	4-HYDROXYANTIPYRINE	1.001	1.056		PIPERINE	1.5	1.42
	AHU-377 (HEMICALCIUM SALT)	1.086	0.971		CABOZANTINIB	0.429	0.349
	1,3-DIPROPYL-8-P-SULFOPHENYLXANTHINE	1.059	0.998		VINFLUNINE TARTRATE	0.29	0.21
	5,8,11,14-EICOSATETRAYNOIC ACID	1.036	1.021		BMS-599626 (HYDROCHLORIDE)	0.864	0.784
	DELTALINE	1.006	1.05		(RS)-3,5-DIHYDROXYPHENYLGLYCINE	0.964	0.884
	TUAMINOHEPTANE SULFATE	1.02	1.037		AZTREONAM	1.073	0.993
	MANDELIC ACID, METHYL ESTER	1.057	0.999		RIFAMPIN	0.955	0.875
	CONVALLATOXIN	1.026	1.03		2',3-DIHYDROXY-4,4',6'-TRIMETHOXYCHALCONE	1.08	1
	CARPROFEN	1.049	1.007		TORSEMIDE	1.032	0.953
	PF-06447475	1.034	1.022		Beta-ECDYSONE	1.025	0.946
	RUCAPARIB (AG-014699 , PF-01367338)	1.027	1.029		MAFENIDE HYDROCHLORIDE	1.147	1.068
	D-PANTETHINE	0.959	1.097		DUBS-IN-3	0.778	0.699
	KINETIN	0.996	1.06		GBR 12783 2HCL	0.799	0.72
	TRAMADOL	1.034	1.021		AG-490 (TYRPHOSTIN B42)	0.908	0.829
	PARACHLOROPHENOL	1.044	1.012		KN-92 (PHOSPHATE)	1.018	0.939
	NIFENAZONE	1.029	1.026		CABOZANTINIB (S-MALATE)	0.395	0.316
	RHODOCLADONIC ACID	1.027	1.028		BUSPIRONE HCL	0.949	0.87
	IZALPININ	0.99	1.065		6H05	0.954	0.875
	N-(4-AMINO-2-CHLOROPHENYL)PHTHALIMIDE	1.097	0.958		D-SERINE	0.97	0.891
	ACEXAMIC ACID	0.89	1.165		BALICATIB	0.977	0.898
	CNV-1014802	0.937	1.118		TRILOSTANE	1.012	0.933
	(N)-ALPHA-METHYLHISTAMINE 2HCL	1.003	1.052		GPR30 AGONIST, G-1	1.021	0.942
	OXYLIDIN	1.044	1.011		B-CASOMORPHIN (HUMAN)	1.051	0.972
	MANIDIPINE DIHYDROCHLORIDE	0.986	1.069		HYPOCRELLIN A	1.14	1.061
	ALTRETAMINE	1.051	1.004		NA-P-TOSYL-L-LYSINE CHLOROMETHYL KETONE HYDROCHLORIDE	1.11	1.031
	CAPOBENIC ACID	1.028	1.027		2',2'-BISEPIGALLOCATECHIN DIGALLATE	0.983	0.904
	GW 842166X	1.027	1.028		BETA-AMYRIN ACETATE	1.069	0.99
	CYTIDINE 5'-DIPHOSPHOCHOLINE SODIUM SALT HYDRATE	1.126	0.929		QUEBRACHITOL	1.11	1.031
	(Β,Β-DIMETHYLACRYL) SHIKONIN	1.027	1.028		5-HYDROXY-L-TRYPTOPHAN	1.019	0.941
	(±)-IBUPROFEN	1.117	0.938		ACETYL-GERANYGERANYL-CYSTEINE	1.082	1.004
	FLUOCINOLONE ACETONIDE	0.902	1.152		CEPHALOSPORIN C ZINC SALT	1.124	1.046
	(E)-4-AMINO-2-BUTENOIC ACID	1.05	1.004		SYRINGETINE-3-GLUCOSIDE	1.114	1.036
	AMITRAZ	1.185	0.869		L-HISTIDINE HYDROCHLORIDE	1.106	1.028
	GNF-5	1.034	1.02		3-ISOBUTYL-1-METHYLXANTHINE (IBMX)	1.004	0.925
	S(-)-SULPIRIDE	1.09	0.964		ACETYLGLUCOSAMINE	0.987	0.909
	TARIQUIDAR	0.998	1.056		ADENOSINE PHOSPHATE	1.129	1.051
	ZOXAZOLAMINE	1.072	0.982		(-)-NORCODEINE	1.036	0.958
	ENTECAVIR (MONOHYDRATE)	1.016	1.038		(2S)-A-ETHYLGLUTAMIC ACID	1.088	1.01
	CHONDROITINE SULFATE	1.145	0.909		TRIETHYLENETHIOPHOSPHORAMIDE	1.095	1.017
	BUCETIN	1.093	0.961		BENDAMUSTINE HCL	1.187	1.109
	2-METHYLSEROTONIN HCL	1.077	0.977		SIRT1 INHIBITOR IV, (S)-35	1.189	1.111
	PROPOFOL	1.051	1.003		AZATADINE DIMALEATE	0.974	0.896
	AN-2690	1.045	1.009		(2S,4S)-4-METHYLGLUTAMIC ACID	1.002	0.924
	DIACETAMAT	0.973	1.081		CARIPORIDE	1.021	0.943
	XANTHINOL NICOTINATE	0.994	1.06		SODIUM BUTYRATE	1.047	0.969
	ANISODAMINE HYDROBROMIDE	1.053	1.001		PSI-7977	1.075	0.997
	ERIOCITRIN	1.052	1.001		EPIESTRIOL	1.065	0.987
	WOGONIN	1.034	1.02		K 185	0.881	0.803
	ADENOSINE AMINE CONGENER	1.029	1.024		2-ACETYLPYRROLE	0.826	0.748
	AZILSARTAN (TAK-536)	1.044	1.009		METHYCLOTHIAZIDE	0.976	0.898
	C75 (TRANS)	1.052	1.001		CEFACLOR	0.976	0.899
	CPPHA	1.032	1.021		QUININE ETHYL CARBONATE	0.922	0.845
	SARSASAPOGENIN	1.014	1.039		TAURODEOXYCHOLIC ACID SODIUM SALT	0.992	0.915
	AMG 9810	0.942	1.111		FARNESYLTHIOACETIC ACID	1.062	0.985
	EPIESTRIOL	1.065	0.987		PENTETRAZOL	1.082	1.005
	N-ACETYLPROLINE	1.03	1.022		MACHR-IN-1	0.782	0.705
	4-CHLORO-N-(2-MORPHOLIN-4-YL-ETHYL)-BENZAMIDE	1.087	0.965		AZELAIC ACID	1.068	0.991
	OTAMIXABAN	1.016	1.036		ML-7	0.834	0.757
	AZILSARTAN	1.059	0.993		ARBIDOL HCL	0.867	0.79
	BETAMETHASONE 17-VALERATE	0.684	1.368		AMPICILLIN TRIHYDRATE	0.885	0.808
	SPK-601	1.041	1.011		DOMPERIDONE	0.941	0.864
	GLUTATHIONE	1.005	1.047		BD 1008	0.943	0.866
	ACETYLLEUCINE	1.001	1.051		PEMPIDINE TARTRATE	0.952	0.875
	SEMATILIDE MONOHYDROCHLORIDE MONOHYDRATE	0.989	1.062		( R )-A-AMINO-3-HYDROXY-5-METHYL-4-ISOXAZOLEPROPIONIC ACID	1.069	0.992
	LANOSTEROL	1.056	0.995		DOXAPRAM HCL	1.189	1.112
	DIALLYL SULFIDE	1.024	1.027		ETOFYLLINE	1.264	1.187
	SIB 1757	1.053	0.998		PALMITOYLETHANOLAMIDE	1.013	0.936
	L-ORNITHINE	1.036	1.015		METRIFUDIL	1.352	1.275
	DISOPYRAMIDE	1.059	0.992		CLOPIDOGREL SULFATE	0.967	0.89
	N-ACETYLGLYCYL-D-GLUTAMIC ACID	1.026	1.025		L-PENICILLAMINE	1.025	0.948
	3-METHYL-GABA	0.986	1.065		AMMONIUM LACTATE	0.956	0.88
	L-TRANS-PYRROLIDINE-2,4-DICARBOXYLIC ACID	1.013	1.038		ACEPROMAZINE MALEATE	0.712	0.636
	VU 0364439	0.992	1.059		FLUROFAMIDE	0.919	0.843
	(R,S)-3-HYDROXYPHENYLGLYCINE	1.016	1.035		SKF 38393 HBR	0.922	0.846
	ORSELLINIC ACID, ETHYL ESTER	1.015	1.036		MEPTAZINOL HCL	0.933	0.857
	AXITINIB	1.068	0.982		IBUTAMOREN (MESYLATE)	0.936	0.86
	(R)-NAPROXEN	1.004	1.046		BILASTINE	1.038	0.962
	EICOSAPENTAENOICETHYLESTER	0.973	1.077		GUANABENZ ACETATE	1.076	1
	(R)-(-)-ALPHA-METHYLHISTAMINE 2HBR	1.022	1.028		DYDROGESTERONE	1.145	1.069
	OLOPATADINE HCL	1.085	0.965		CAMPATHECIN	0.427	0.351
	NAFAMOSTAT MESYLATE	1.05	1		MGCD-265	0.533	0.457
	DABIGATRAN (ETHYL ESTER)	1.052	0.998		HEXACHLOROPHENE	0.616	0.54
	CIMATEROL	1.073	0.977		WEHI-539 (HYDROCHLORIDE)	0.883	0.807
	DL-2-AMINO-5-PHOSPHONOVALERIC ACID	1.031	1.019		FENOFIBRIC ACID	0.939	0.863
	TRIGONELLINE	1.013	1.037		NKP608	0.956	0.88
	PHENETHYL ALCOHOL	0.801	1.248		MENBUTONE	0.962	0.886
	B-CELL IMMUNOSUPPRESSANT	1.021	1.028		SIRTINOL	0.983	0.907
	FENOBAM	0.949	1.099		ANGIOTENSIN (1-7)	0.993	0.917
	EUCATROPINE HYDROCHLORIDE	0.997	1.052		AKLOMIDE	0.987	0.911
	1-(5-ISOQUINOLINYLSULFONYL)-3-METHYLPIPERAZINE DIHYDROCHLORIDE	0.994	1.055		PENTOLINIUM DI[L(+)-TARTRATE]	1.1	1.024
	AMINOHYDROXYBUTYRIC ACID	1.058	0.991		FUMARPROTOCETRARIC ACID	0.996	0.92
	TINIDAZOLE	1.082	0.966		CAPTAN	0.981	0.905
	FORMOTEROL HEMIFUMARATE	1.046	1.002		LISINOPRIL	0.954	0.879
	1-DEOXY-1-[6-[[(3-IODOPHENYL)METHYL]AMINO]-9H-PURIN-9-YL]-N-METHYL-B-D-RIBOFURANURONAMIDE	1.028	1.02		CHICAGO SKY BLUE	1.054	0.978
	ACLIDINIUM BROMIDE	1.039	1.009		CEVADINE	1.104	1.028
	FLEROXACIN	1.105	0.943		CEDROL	1.114	1.038
	PHENYLINDIONE	1.046	1.002		KETOTIFEN FUMARATE	0.913	0.838
	METHYLTESTOSTERONE	0.954	1.094		3,7-DIMETHYL-1-PROPARGYLXANTHINE	0.933	0.858
	AIDA	1.028	1.019		RITONAVIR	0.937	0.862
	HESPERIDINE	1.017	1.03		ZOFENOPRIL (CALCIUM)	1.034	0.959
	ISOKOBUSONE	1.03	1.017		LY 2603618 (IC-83)	0.814	0.739
	DECAMETHONIUM BROMIDE	1.07	0.977		(±)-N-ALLYLNORMETAZOCINE HCL	0.981	0.906
	ARTEMISININ	0.995	1.052		LOXIGLUMIDE	1.01	0.935
	TOK-001	1.078	0.969		(S)-4-CARBOXY-3-HYDROXYPHENYLGLYCINE	1.021	0.946
	NMDA (N-METHYL-D-ASPARTIC ACID)	1.01	1.037		ZILPATEROL	1.029	0.954
	CCG-1423	1.025	1.022		7-(HYDROXYIMINO)CYCLOPROPA[B]CHROMEN-1A-CARBOXYLATE ETHYL ESTER	1.095	1.02
	CHROMECEPTIN	1.042	1.005		EMPAGLIFLOZIN	1.107	1.032
	GDC-0152	1.005	1.042		8-(4-CHLOROPHENYLTHIO)-CAMP SODIUM	1.114	1.039
	BENZOYL PEROXIDE	1.204	0.843		DIHYDROFOLIC ACID	1.06	0.985
	ASUNAPREVIR	1.02	1.027		GLUCITOL-4-GUCOPYANOSIDE	0.932	0.857
	2-AMINOBENZENESULFONAMIDE	1.028	1.019		DYPHYLLINE	0.96	0.885
	1-AMINOCYCLOBUTANE-CIS-1,3-DICARBOXYLIC ACID	1.009	1.038		BEMOTRIZINOL	0.976	0.901
	FARNESYLTHIOACETIC ACID	1.062	0.985		3-AMINOPROPIONITRILE FUMARATE	1.177	1.103
	S-FARNESYL-L-CYSTEINE METHYL ESTER	1.049	0.998		AMI-193	0.919	0.845
	15-DEOXY-D12,14-PROSTAGLANDIN J2	1.085	0.962		METHYL-6,7-DIMETHOXY-4-ETHYL-B-CARBOLINE-3-CARBOXYLATE	0.922	0.848
	ACETYL-FARNESYL-CYSTEINE	1.05	0.997		FUMONISIN B1, FUSARIUM MONILIFORME	1.026	0.952
	EPALRESTAT	0.958	1.088		AY 9944	1.048	0.974
	(20S)-PROTOPANAXATRIOL	1.048	0.998		IPTG	1.084	1.01
	FAROPENEM DALOXATE	1.043	1.003		4-(1H-PYRAZOL-4-YL)-7-((2-(TRIMETHYLSILYL)ETHOXY)METHYL)-7H-PYRROLO[2,3-D]PYRIMIDINE	1.106	1.032
	PASINIAZID	1.152	0.894		GIVINOSTAT (ITF2357)	0.352	0.278
	TRANS-4-AMINOCROTONIC ACID	0.993	1.053		PYRIDOXAL-5'-PHOSPHATE-6-(2'-NAPHTHYLAZO-6'-NITRO-4',8'-DISULFONATE) 4NA	0.949	0.875
	GNE 0877	1.015	1.031		BIRINAPANT	0.958	0.884
	GLAFENINE	0.955	1.091		CARBENOXOLONE DISODIUM	0.965	0.891
	N3PT	1.101	0.945		2,3-DIOXO-6-NITRO-1,2,3,4-TETRAHYDROBENZO[F]QUINOXALINE-7-SULFONAMIDE	0.973	0.899
	GABOXADOL HYDROCHLORIDE	1.076	0.97		PIK-93	0.989	0.915
	CYTOCHALASIN D	1.048	0.997		SANT-1	1.027	0.953
	ELTANOLONE	0.987	1.058		IFENPRODIL	0.965	0.891
	PD 168077 MALEATE	1.158	0.887		LYCORINE	1.026	0.952
	DIHYDROFOLIC ACID	1.06	0.985		VINPOCETIN	1.039	0.966
	TETRAETHYLENEPENTAMINE PENTAHYDROCHLORIDE	1.04	1.005		CARYOPHYLLENE [T(-)]	0.997	0.924
	DOXERCALCIFEROL	1.059	0.986		MITHRAMYCIN A	0.988	0.915
	GLUCAGON RECEPTOR ANTAGONIST II	1.021	1.024		BENZANTHRONE	0.822	0.749
	OXINIACIC ACID	1.153	0.892		KOPARIN	0.977	0.904
	INAUHZIN	0.975	1.07		5-METHOXYTRYPTAMINE HCL	0.922	0.849
	GLIPIZIDE	0.906	1.139		FG-2216	1.014	0.941
	COX-2 INHIBITOR II	1.041	1.004		N6-METHYL-2'-DEOXY-ADENOSINE	1.036	0.963
	NALTREXONE	0.976	1.069		LY 2801653	0.701	0.628
	(20S)-PROTOPANAXADIOL	1.077	0.968		STREPTOZOCIN	0.736	0.663
	ALIBENDOL	1.004	1.041		QUETIAPINE FUMARATE	0.96	0.887
	TYRPHOSTIN AG 490	0.992	1.053		ERGONOVINE MALEATE	0.963	0.89
	GERANYLGERANOIC ACID	1.069	0.976		NBI-74330	0.976	0.903
	7-HYDROXYETHYLTHEOPHYLLINE	1.046	0.998		URAPIDIL	0.98	0.907
	2,4-DIHYDROXYPHENYLACETYL-L-ASPARAGINE	1.03	1.014		PROPARACAINE HCL	1.035	0.962
	BIBR-1048 (DABIGATRAN ETEXILATE, PRADAXA)	1.056	0.988		DOXERCALCIFEROL	1.059	0.986
	BUTYLATED HYDROXYANISOLE	0.868	1.176		MONTELUKAST SODIUM	1.051	0.978
	VEGFR2/FLT3/C-KIT INHIBITOR	1.006	1.038		SODIUM TETRADECYL SULFATE	1.043	0.97
	BIMATOPROST	0.997	1.047		SB 204741	1.587	1.515
	L-TRYPTOPHAN	1.043	1.001		OXONITINE	1.04	0.968
	2,3,4-TRIHYDROXY-4'-ETHOXYBENZOPHENONE	0.963	1.081		STROPHANTHIDIN	0.934	0.862
	INDIRUBIN	1.09	0.954		SARPOGRELATE (HYDROCHLORIDE)	0.795	0.723
	URSODIOL	0.988	1.055		DIMETHADIONE	0.929	0.857
	ALBUTEROL	1.102	0.941		CRAC CHANNEL INHIBITOR, BTP2	1.018	0.946
	DROPROPIZINE	0.992	1.051		TRELAGLIPTIN	1.074	1.002
	SCOPINE	1.019	1.024		STIGMASTEROL	1.091	1.019
	FLUOXYMESTERONE	0.978	1.065		INOLITAZONE (DIHYDROCHLORIDE)	1.099	1.027
	SULFADIAZINE	1.021	1.022		TIAGABINE HYDROCHLORIDE	1.109	1.037
	TEMOZOLOMIDE	0.957	1.086		NLG919	0.844	0.772
	HOMOSALATE	1.186	0.857		U-50488H MESYLATE	0.881	0.809
	MANGIFERIN	1.049	0.993		CYCLOLEUCINE	0.961	0.889
	3,4-DIMETHOXYCINNAMIC ACID	1.073	0.969		LY 411575	0.983	0.911
	IRETOL	1.047	0.995		HEDGEHOG ANTAGONIST VIII	1.001	0.929
	PHT-427	1.088	0.954		L-AZETIDINE-2-CARBOXYLIC ACID	0.932	0.86
	FINASTERIDE	0.824	1.218		PROMETHAZINE HYDROCHLORIDE	0.859	0.787
	ZM 241385	1.01	1.032		CHARTREUSIN	1.108	1.037
	FOSFOMYCIN CALCIUM	1.044	0.997		IEM-1460	0.905	0.834
	DIHYDROJASMONIC ACID, METHYL ESTER	1.064	0.978		CINNARIZINE	0.959	0.887
	TOLRESTAT	1.036	1.005		TETRACAINE HYDROCHLORIDE	1.037	0.965
	AZELNIDIPINE	1.07	0.971		BP 897	0.883	0.811
	AZD7687	1.055	0.986		SALIDROSIDE	1.012	0.94
	TETRABENAZINE	1.127	0.914		18ALPHA-GLYCYRRHETINIC ACID	0.97	0.899
	(RS)-1-AMINO-5-PHOSPHONOINDAN-1-CARBOXYLIC ACID	1.035	1.006		ASARYLALDEHYDE	1.029	0.958
	EPIGALLOCATECHIN GALLATE	1.048	0.993		PICROTIN	0.975	0.904
	D-Β-HYDRASTINE	1.054	0.987		VIOLASTYRENE	0.977	0.906
	SULFACHLOROPYRIDAZINE	1.044	0.996		SHIKIMIC ACID	1.043	0.972
	CCG-63802	1.002	1.038		ACECLIDINE	1.072	1.001
	CGP 46381	1.019	1.021		G-D-GLUTAMYLGLYCINE	1.076	1.005
	BETAMIPRON	0.932	1.108		ADENOSINE 5'-MONOPHOSPHATE	1.215	1.144
	CGP-37157	1.04	1		AZD8931	0.899	0.828
	G007-LK	1.054	0.985		FERROUS FUMARATE	0.928	0.857
	(+)-PD 128907 HCL	1.071	0.968		GW 788388	0.936	0.865
	OXICONAZOLE NITRATE	0.889	1.15		B-RAF INHIBITOR 1	0.42	0.349
	5,7-DICHLOROKYNURENIC ACID	1.037	1.002		WYE-687	0.841	0.77
	STROPHANTHIDINIC ACID LACTONE ACETATE	1.007	1.032		(S)-A-METHYL-4-CARBOXYPHENYLGLYCINE	1.009	0.938
	CATALPOL	1.036	1.003		OG-L002	1.149	1.078
	DOCONEXENT	1.085	0.954		NIKETHAMIDE	0.987	0.916
	3ALPHA-ACETOXYDIHYDRODEOXYGEDUNIN	0.996	1.043		4-METHYLUMBELLIFERONE	1.01	0.94
	1-(5-ISOQUINOLINYLSULFONYL)-2-METHYLPIPERAZINE DIHYDROCHLORIDE	1.13	0.909		S(-)-SCHISANDRIN A	1.004	0.934
	PANAXADIOL	1.023	1.015		DBO-83	0.869	0.799
	ISOPIMPINELLIN	1.008	1.03		ML323	0.666	0.596
	3A, 5A-ANDROSTANOL	1.074	0.964		UREA	1.04	0.97
	MK 0893	1.062	0.976		CARDIOGENOL C	1.046	0.976
	TEBIPENEM	1.026	1.012		DELAVIRDINE (MESYLATE)	1.066	0.996
	MOGUISTEINE	0.948	1.09		EX 527 (SELISISTAT)	1.079	1.009
	OROTIC ACID	1.034	1.004		VELIPARIB	1.084	1.014
	CYTISINE	1.029	1.009		ARTEMETHER	1.216	1.146
	KETANSERIN TARTRATE	1.085	0.953		TRANILAST	0.327	0.257
	BAVISANT (DIHYDROCHLORIDE HYDRATE)	1.075	0.963		ZK-811752, BX-471	0.403	0.333
	NNC 63-0532	1.079	0.959		SNS-314 MESYLATE	0.711	0.641
	INDAPAMIDE	1.144	0.894		N-(3-AMINOPROPYL)-1,10-DECANEDIAMINE 3HCL	0.962	0.892
	PYRAZINECARBOXAMIDE, 3,5-DIAMINO-N-(AMINOIMINOMETHYL)-6-CHLORO- [CAS]	0.989	1.049		(RS)-A-METHYL-4-SULFONOPHENYLGLYCINE	0.972	0.902
	R(+)-SCHISANDRIN A	0.948	1.089		ONDANSETRON	0.984	0.914
	SILYBINE	1.052	0.985		LX-4211	0.997	0.927
	TAUROURSODEOXYCHOLIC ACID	1.041	0.996		NF 023	1.006	0.936
	NU7026	1.026	1.011		NSC 405020	1.043	0.973
	TRANS-AZETIDINE-2,4-DICARBOXYLIC ACID	1.039	0.998		SPIROXATRINE	1.067	0.997
	CORTICOSTERONE	1.098	0.939		METHYLDOPA	0.957	0.888
	L-PHENYLALANINOL	1.044	0.993		MECLIZINE HYDROCHLORIDE	1.067	0.997
	3-DEOXY-3BETA-HYDROXYANGOLENSIC ACID METHYL ESTER	1.012	1.025		RHIZOCARPIC ACID	0.992	0.923
	BIA 2-093	1.123	0.914		DICTAMNINE	1.136	1.066
	OXOTREMORINE METHIODIDE	0.927	1.11		LUPANYL ACID HYDROCHLORIDE	0.935	0.866
	11A-ACETOXYPROGESTERONE	1.045	0.991		SKF 89976A HYDROCHLORIDE	1.047	0.977
	SC 79	1.048	0.988		PURPUROGALLIN-4-CARBOXYLIC ACID	0.975	0.906
	4-METHYLPYRAZOLE	1.141	0.895		N,N-DIHEXYL-2-(4-FLUOROPHENYL)INDOLE-3-ACETAMIDE	0.993	0.924
	SULFAGUANIDINE	0.999	1.037		N-ACETYLPROCAINAMIDE HYDROCHLORIDE	1.179	1.11
	ORCIPRENALINE SULFATE	1.101	0.935		(-)-HA-966	1.076	1.007
	(D-SER2)-LEU-ENKEPHALIN-THR	1.025	1.011		TWS119	0.539	0.47
	NEFOPAM	1.019	1.017		G007-LK	1.054	0.985
	3-NITROPROPIONIC ACID	0.991	1.045		CABOZANTINIB MALATE	0.325	0.256
	ERIODICTYOL	0.983	1.053		BENZTROPINE MESYLATE	0.829	0.76
	(+)-CATECHINE	1.038	0.997		ETHYLPARABEN	0.859	0.79
	MDL 26630 TRIHYDROCHLORIDE	0.959	1.077		QUETIAPIN	0.96	0.891
	1-13-CHLOROPHENYL 1-4-N-HEXYLPIPERAZINE DIHYDROCHLORIDE	1.06	0.975		BETULINIC ACID	0.994	0.925
	A,B-METHYLENEADENOSINE 5'-TRIPHOSPHATE LI	0.951	1.084		SCH 23390	0.999	0.93
	CIS-ANETHOL	1.003	1.032		SODIUM NITRITE	1.041	0.972
	VECURONIUM BROMIDE	0.918	1.117		HYDROXYQUINOLINE	1.047	0.978
	U-99194A MALEATE	1.037	0.998		ROSIGLITAZONE MALEATE	1.051	0.982
	NALOXONAZINE 2HCL	1.001	1.034		AZD7687	1.055	0.986
	DIPTEROCARPOL	1.048	0.987		FH 1; NSC12407	1.073	1.004
	LACITOL	1.024	1.01		BIBR 1532	1.528	1.459
	D-LACTITOL MONOHYDRATE	0.968	1.067		GALANGIN 3-O-METHYL ETHER	1.02	0.951
	ADENOSINE 3',5'-CYCLIC MONOPHOSPHATE	1.08	0.954		CATECHIN TETRAMETHYLETHER	1.033	0.964
	CINCHOPHEN	0.91	1.124		LEVOCETIRIZINE DIHYDROCHLORIDE	0.971	0.903
	MM-102	1.038	0.996		(±)-AMT HYDROCHLORIDE	1.027	0.959
	CHETOMIN, CHAETOMIUM SP.	1.042	0.992		5-METHYLHYDANTOIN	0.946	0.877
	PRANLUKAST	0.99	1.044		NNC 55-0396	0.499	0.431
	FULVESTRANT	1.025	1.009		OXTRIPHYLLINE	0.927	0.859
	VIGABATRIN HYDROCHLORIDE	1.028	1.006		GSK 2606414	0.634	0.566
	AMBRISENTAN	0.919	1.115		SULFAQUINOXALINE SODIUM	0.897	0.829
	CLEVUDINE	1.012	1.022		ABBOLACTONE	0.924	0.856
	2-CYCLOOCTYL-2-HYDROXYETHYLAMINE HYDROCHLORIDE	1.07	0.964		MORPHICEPTIN	1.008	0.94
	CHLORAMBUCIL	1.074	0.959		LY 235959	1.034	0.966
	AUCUBIN	1.046	0.988		BIBR-1048 (DABIGATRAN ETEXILATE, PRADAXA)	1.056	0.988
	BENZENEACETIC ACID, 2-[(2,6-DICHLOROPHENYL)AMINO]-, MONOSODIUM SALT [CAS]	0.907	1.126		ETHAMBUTOL DIHYDROCHLORIDE	1.122	1.054
	ALPHA-HYDROXYDEOXYCHOLIC ACID	1.031	1.002		GIMERACIL	1.25	1.182
	SELENOMETHIONINE	0.995	1.038		(+)-UH 232 MALEATE	0.943	0.875
	SITAGLIPTIN PHOSPHATE MONOHYDRATE	1.025	1.008		HIV-1 INTEGRASE INHIBITOR 2	1.025	0.957
	(R)-OXIRACETAM	1.045	0.988		METARAMINOL BITARTRATE	1.033	0.965
	EBASTINE	1.006	1.027		NIFUROXAZIDE	1.035	0.967
	ROSIGLITAZONE MALEATE	1.051	0.982		JAK2 INHIBITOR III, SD-1029	1.146	1.078
	OXANDROLONE	1.026	1.007		PIPERAZINE	0.982	0.915
	NATEGLINIDE	1.032	1.001		ALPHA,BETA-METHYLENE ADENOSINE 5'-TRIPHOSPHATE DILITHIUM	0.973	0.905
	SB 205607	1.021	1.011		3-METHYLCHOLANTHRENE	1.182	1.114
	7-(B-HYDROXYETHYL)THEOPHYLLINE	1.058	0.974		TERAZOSIN HYDROCHLORIDE	0.991	0.924
	BQU57	1.086	0.946		BICUCULLINE(-) METHIODIDE	0.985	0.917
	D-BIOTIN	1.138	0.894		5-FLUORO-2-PYRIMIDONE	0.979	0.911
	MC-VAL-CIT-PABC-PNP	0.958	1.074		PHLORIZINE	1.016	0.948
	D(-)-2-AMINO-4-PHOSPHONOBUTANOIC ACID	1.007	1.025		FLUSPIRILENE	0.912	0.844
	VANITIOLIDE	1.072	0.96		1-[2-(TRIFLUOROMETHYL)PHENYL]IMIDAZOLE	0.975	0.907
	B-FUNALTREXAMINE HCL	1.024	1.008		AMINOHYDROXYBUTYRIC ACID	1.058	0.991
	BURAMATE	0.967	1.065		TOLMETIN SODIUM	1.089	1.022
	CHICAGO SKY BLUE	1.054	0.978		AZOBENZENE	1.073	1.005
	N-ACETYL-L-CYSTEINE	1.041	0.991		NIPECOTIC ACID	1.067	1
	AA-861	0.959	1.073		TYRPHOSTIN 23	0.965	0.898
	DOMOIC ACID	1.072	0.96		SILYBINE	1.052	0.985
	ESOMEPRAZOLE SODIUM (NEXIUM)	1.018	1.013		CHLOROPHYLLIDE CU COMPLEX NA SALT	0.963	0.896
	MRS 2578	1.026	1.005		KAHWEOL ACETATE	1.025	0.958
	CYASORB	1.19	0.841		ZUCAPSAICIN	1.096	1.029
	C7280948	1.03	1.001		SOBETIROME	1.114	1.047
	S186	1.027	1.004		DIATHESIN	0.906	0.839
	DIBUTYL PHTHALATE	1.048	0.983		NOOPEPT	1.03	0.963
[truncated: 4,779 more rows]
[truncated: 7 more columns]

## Sheet: Figure 2
figure 2b										figure 2c				figure 2d							figure 2f																	figure 2g
		ISX-9 (mM)									DMSO	ISX-9			Bmal1	DMSO		ISX-9				SCN								Pituitary									DMSO	ISX-9
	time	0	0.25	0.5	1	2.5	5	10			1.011	0.883				Mean	SD	Mean	SD			time	DMSO			ISX-9				time	DMSO			ISX-9					52.047	63.279
	0	1.035	1.068	1.028	0.998	0.955	0.915	0.905			0.908	0.934			24	1	0.034	0.684	0.037			0.5	-5.887	-6.468	-4.983	-7.987	-6.942	-4.78		0.5	-33.914	-38.091	-22.79	-44.283	-41.132	-46.37			45.744	60.563
	0.003	1.03	1.065	1.024	0.995	0.953	0.913	0.904			1.081	0.934			28	0.896	0.307	1.079	0.147			0.503	-6.045	-6.676	-5.255	-8.497	-7.169	-5.176		0.503	-33.798	-39.249	-22.769	-45.551	-43.182	-48.008			46.166	75.915
	0.007	1.027	1.061	1.02	0.992	0.951	0.913	0.903							32	0.868	0.061	1.144	0.225			0.507	-6.2	-6.879	-5.527	-8.999	-7.387	-5.567		0.507	-33.659	-40.389	-22.738	-46.794	-45.211	-49.612
	0.01	1.023	1.058	1.017	0.99	0.949	0.911	0.903							36	0.971	0.083	1.412	0.19			0.51	-6.353	-7.077	-5.799	-9.491	-7.599	-5.955		0.51	-33.491	-41.513	-22.691	-48.009	-47.217	-51.188
	0.014	1.019	1.055	1.014	0.987	0.948	0.91	0.903							40	0.776	0.005	0.727	0.058			0.514	-6.493	-7.272	-6.066	-9.973	-7.807	-6.341		0.514	-33.29	-42.62	-22.635	-49.206	-49.196	-52.74
	0.017	1.016	1.051	1.011	0.985	0.946	0.909	0.903							44	0.4	0.037	0.558	0.031			0.517	-6.631	-7.461	-6.326	-10.448	-8.01	-6.721		0.517	-33.069	-43.701	-22.558	-50.38	-51.145	-54.256
	0.021	1.013	1.049	1.008	0.982	0.945	0.909	0.902														0.521	-6.763	-7.647	-6.583	-10.906	-8.212	-7.095		0.521	-32.815	-44.767	-22.459	-51.529	-53.064	-55.753
	0.024	1.011	1.046	1.005	0.979	0.944	0.909	0.902														0.524	-6.891	-7.823	-6.837	-11.351	-8.403	-7.456		0.524	-32.545	-45.807	-22.35	-52.644	-54.951	-57.213
	0.028	1.009	1.044	1.003	0.977	0.944	0.909	0.902							Per2	DMSO		ISX-9				0.528	-7.013	-7.995	-7.085	-11.782	-8.589	-7.814		0.528	-32.246	-46.827	-22.221	-53.725	-56.797	-58.637
	0.031	1.006	1.042	1.001	0.976	0.943	0.909	0.901								Mean	SD	Mean	SD			0.531	-7.126	-8.159	-7.335	-12.203	-8.773	-8.162		0.531	-31.918	-47.821	-22.079	-54.775	-58.609	-60.031
	0.035	1.005	1.04	0.999	0.975	0.943	0.91	0.902							24	1.003	0.094	1.084	0.145			0.535	-7.233	-8.319	-7.575	-12.617	-8.947	-8.507		0.535	-31.572	-48.788	-21.917	-55.789	-60.383	-61.39
	0.038	1.004	1.039	0.998	0.975	0.943	0.91	0.903							28	0.387	0.059	0.626	0.045			0.538	-7.336	-8.472	-7.812	-13.016	-9.115	-8.842		0.538	-31.199	-49.726	-21.738	-56.775	-62.113	-62.715
	0.042	1.003	1.038	0.997	0.974	0.944	0.91	0.904							32	0.295	0.093	0.621	0.125			0.542	-7.433	-8.619	-8.045	-13.404	-9.281	-9.17		0.542	-30.798	-50.641	-21.54	-57.723	-63.801	-64.004
	0.045	1.002	1.038	0.995	0.974	0.944	0.912	0.906							36	0.225	0.025	0.358	0.023			0.545	-7.523	-8.755	-8.266	-13.779	-9.434	-9.487		0.545	-30.376	-51.519	-21.325	-58.628	-65.447	-65.245
	0.049	1.001	1.036	0.994	0.974	0.946	0.913	0.908							40	0.263	0.009	0.526	0.073			0.549	-7.602	-8.887	-8.484	-14.131	-9.573	-9.798		0.549	-29.928	-52.37	-21.09	-59.495	-67.048	-66.446
	0.052	1.001	1.036	0.994	0.974	0.947	0.914	0.91							44	0.264	0.032	0.873	0.205			0.552	-7.677	-9.012	-8.694	-14.47	-9.703	-10.097		0.552	-29.455	-53.194	-20.844	-60.323	-68.608	-67.6
	0.056	1	1.036	0.994	0.974	0.949	0.916	0.912														0.556	-7.748	-9.121	-8.9	-14.799	-9.825	-10.386		0.556	-28.956	-53.987	-20.577	-61.107	-70.114	-68.716
	0.059	1	1.035	0.994	0.975	0.951	0.918	0.915														0.559	-7.813	-9.225	-9.1	-15.115	-9.945	-10.666		0.559	-28.437	-54.75	-20.294	-61.854	-71.57	-69.789
	0.063	1	1.035	0.994	0.976	0.952	0.92	0.917							Dbp	DMSO		ISX-9				0.563	-7.869	-9.325	-9.295	-15.418	-10.058	-10.932		0.563	-27.887	-55.472	-19.998	-62.563	-72.978	-70.816
	0.066	1	1.035	0.995	0.978	0.955	0.923	0.92								Mean	SD	Mean	SD			0.566	-7.918	-9.412	-9.483	-15.701	-10.155	-11.183		0.566	-27.319	-56.158	-19.679	-63.232	-74.328	-71.789
	0.069	1.001	1.036	0.996	0.98	0.958	0.926	0.923							24	1.001	0.061	1.44	0.083			0.569	-7.967	-9.497	-9.658	-15.967	-10.25	-11.426		0.569	-26.732	-56.811	-19.346	-63.864	-75.635	-72.712
	0.073	1.002	1.038	0.997	0.981	0.961	0.93	0.926							28	0.603	0.046	0.732	0.072			0.573	-8.009	-9.578	-9.826	-16.218	-10.342	-11.656		0.573	-26.109	-57.426	-19.004	-64.45	-76.9	-73.59
	0.076	1.003	1.04	0.998	0.983	0.964	0.933	0.931							32	0.474	0.071	0.541	0.024			0.576	-8.043	-9.648	-9.982	-16.463	-10.419	-11.874		0.576	-25.466	-58.015	-18.65	-64.988	-78.119	-74.419
	0.08	1.004	1.042	1	0.985	0.967	0.936	0.935							36	0.692	0.015	0.766	0.145			0.58	-8.072	-9.71	-10.133	-16.7	-10.487	-12.082		0.58	-24.802	-58.57	-18.286	-65.489	-79.298	-75.202
	0.083	1.006	1.044	1.002	0.986	0.97	0.94	0.94							40	0.884	0.102	1.207	0.265			0.583	-8.093	-9.761	-10.277	-16.928	-10.549	-12.276		0.583	-24.121	-59.092	-17.905	-65.946	-80.43	-75.935
	0.087	1.007	1.047	1.004	0.989	0.974	0.944	0.944							44	0.961	0.249	1.909	0.054			0.587	-8.107	-9.807	-10.414	-17.143	-10.603	-12.46		0.587	-23.417	-59.584	-17.507	-66.357	-81.518	-76.626
	0.09	1.009	1.049	1.007	0.992	0.977	0.948	0.948														0.59	-8.119	-9.848	-10.539	-17.34	-10.647	-12.635		0.59	-22.692	-60.049	-17.102	-66.726	-82.568	-77.269
	0.094	1.011	1.051	1.01	0.995	0.981	0.952	0.952														0.594	-8.125	-9.882	-10.657	-17.534	-10.68	-12.799		0.594	-21.948	-60.482	-16.685	-67.053	-83.574	-77.863
	0.097	1.014	1.055	1.014	0.999	0.985	0.956	0.957														0.597	-8.121	-9.908	-10.764	-17.708	-10.706	-12.957		0.597	-21.184	-60.885	-16.258	-67.347	-84.53	-78.414
	0.101	1.017	1.058	1.017	1.003	0.989	0.962	0.961														0.601	-8.113	-9.928	-10.862	-17.874	-10.724	-13.101		0.601	-20.407	-61.249	-15.817	-67.604	-85.446	-78.922
	0.104	1.019	1.061	1.02	1.007	0.994	0.967	0.966														0.604	-8.096	-9.939	-10.949	-18.024	-10.734	-13.233		0.604	-19.61	-61.583	-15.355	-67.818	-86.312	-79.388
	0.108	1.023	1.064	1.023	1.012	0.999	0.973	0.971														0.608	-8.08	-9.939	-11.032	-18.158	-10.735	-13.35		0.608	-18.798	-61.883	-14.89	-67.982	-87.13	-79.808
	0.111	1.027	1.068	1.028	1.017	1.004	0.979	0.977														0.611	-8.051	-9.932	-11.103	-18.287	-10.724	-13.456		0.611	-17.979	-62.147	-14.412	-68.104	-87.899	-80.172
	0.115	1.031	1.072	1.032	1.022	1.011	0.985	0.983														0.615	-8.018	-9.918	-11.169	-18.4	-10.709	-13.556		0.615	-17.135	-62.375	-13.928	-68.184	-88.624	-80.497
	0.118	1.034	1.077	1.036	1.028	1.016	0.991	0.99														0.618	-7.977	-9.898	-11.227	-18.507	-10.691	-13.646		0.618	-16.279	-62.565	-13.425	-68.227	-89.309	-80.782
	0.122	1.038	1.082	1.041	1.034	1.022	0.997	0.997														0.622	-7.933	-9.871	-11.273	-18.601	-10.656	-13.726		0.622	-15.41	-62.721	-12.918	-68.229	-89.94	-81.02
	0.125	1.042	1.087	1.045	1.04	1.029	1.005	1.003														0.625	-7.882	-9.835	-11.317	-18.684	-10.616	-13.792		0.625	-14.523	-62.844	-12.39	-68.197	-90.537	-81.217
	0.128	1.047	1.092	1.05	1.047	1.036	1.012	1.01														0.628	-7.828	-9.794	-11.349	-18.753	-10.564	-13.854		0.628	-13.621	-62.924	-11.855	-68.109	-91.087	-81.365
	0.132	1.052	1.097	1.055	1.055	1.044	1.02	1.018														0.632	-7.765	-9.744	-11.374	-18.805	-10.499	-13.9		0.632	-12.711	-62.97	-11.315	-67.981	-91.587	-81.47
	0.135	1.058	1.103	1.061	1.061	1.052	1.027	1.025														0.635	-7.7	-9.689	-11.394	-18.843	-10.428	-13.935		0.635	-11.783	-62.981	-10.761	-67.808	-92.044	-81.53
	0.139	1.063	1.109	1.067	1.068	1.06	1.035	1.033														0.639	-7.631	-9.622	-11.409	-18.875	-10.355	-13.959		0.639	-10.847	-62.953	-10.198	-67.597	-92.45	-81.549
	0.142	1.068	1.115	1.073	1.075	1.068	1.043	1.041														0.642	-7.557	-9.549	-11.419	-18.894	-10.282	-13.972		0.642	-9.9	-62.888	-9.627	-67.344	-92.806	-81.527
	0.146	1.074	1.12	1.079	1.083	1.076	1.051	1.05														0.646	-7.474	-9.47	-11.419	-18.899	-10.197	-13.971		0.646	-8.945	-62.785	-9.051	-67.054	-93.124	-81.457
	0.149	1.081	1.126	1.086	1.092	1.086	1.059	1.058														0.649	-7.384	-9.387	-11.413	-18.892	-10.106	-13.958		0.649	-7.971	-62.639	-8.464	-66.719	-93.393	-81.344
	0.153	1.087	1.133	1.092	1.1	1.094	1.068	1.068														0.653	-7.295	-9.299	-11.39	-18.867	-10.01	-13.939		0.653	-7	-62.459	-7.867	-66.346	-93.619	-81.185
	0.156	1.094	1.14	1.099	1.108	1.103	1.077	1.077														0.656	-7.198	-9.206	-11.36	-18.835	-9.913	-13.91		0.656	-6.005	-62.24	-7.268	-65.928	-93.81	-80.98
	0.16	1.101	1.147	1.106	1.116	1.112	1.087	1.087														0.66	-7.095	-9.103	-11.325	-18.798	-9.796	-13.869		0.66	-5.011	-61.986	-6.657	-65.469	-93.956	-80.729
	0.163	1.109	1.154	1.114	1.126	1.122	1.095	1.096														0.663	-6.987	-8.993	-11.282	-18.751	-9.674	-13.826		0.663	-4.013	-61.696	-6.049	-64.972	-94.059	-80.431
	0.167	1.117	1.161	1.121	1.134	1.132	1.104	1.106														0.667	-6.876	-8.876	-11.237	-18.695	-9.545	-13.772		0.667	-3.003	-61.367	-5.429	-64.426	-94.118	-80.09
	0.17	1.125	1.169	1.129	1.144	1.142	1.114	1.116														0.67	-6.761	-8.76	-11.18	-18.624	-9.41	-13.714		0.67	-1.985	-61	-4.802	-63.845	-94.119	-79.701
	0.174	1.133	1.177	1.138	1.154	1.152	1.124	1.126														0.674	-6.642	-8.644	-11.115	-18.543	-9.267	-13.645		0.674	-0.955	-60.595	-4.178	-63.22	-94.076	-79.269
	0.177	1.142	1.185	1.147	1.164	1.163	1.134	1.136														0.677	-6.52	-8.524	-11.04	-18.452	-9.114	-13.57		0.677	0.077	-60.155	-3.543	-62.557	-93.988	-78.794
	0.181	1.15	1.194	1.156	1.174	1.174	1.144	1.147														0.681	-6.393	-8.395	-10.957	-18.349	-8.957	-13.486		0.681	1.115	-59.667	-2.906	-61.854	-93.848	-78.278
	0.184	1.158	1.202	1.166	1.184	1.186	1.155	1.158														0.684	-6.26	-8.261	-10.865	-18.233	-8.793	-13.393		0.684	2.156	-59.142	-2.264	-61.113	-93.654	-77.719
	0.188	1.167	1.211	1.175	1.194	1.198	1.166	1.169														0.688	-6.123	-8.125	-10.772	-18.105	-8.624	-13.285		0.688	3.204	-58.577	-1.612	-60.322	-93.414	-77.112
	0.191	1.177	1.22	1.185	1.205	1.209	1.177	1.181														0.691	-5.984	-7.975	-10.672	-17.967	-8.445	-13.166		0.691	4.257	-57.981	-0.96	-59.48	-93.123	-76.46
	0.194	1.187	1.229	1.195	1.216	1.22	1.188	1.192														0.694	-5.836	-7.82	-10.567	-17.823	-8.26	-13.038		0.694	5.302	-57.339	-0.309	-58.594	-92.785	-75.753
	0.198	1.196	1.239	1.205	1.228	1.232	1.199	1.205														0.698	-5.682	-7.665	-10.455	-17.667	-8.072	-12.909		0.698	6.355	-56.661	0.348	-57.673	-92.402	-75.01
	0.201	1.206	1.249	1.214	1.241	1.244	1.21	1.217														0.701	-5.527	-7.503	-10.335	-17.502	-7.879	-12.77		0.701	7.419	-55.946	1.009	-56.712	-91.974	-74.227
	0.205	1.216	1.26	1.225	1.252	1.256	1.222	1.23														0.705	-5.368	-7.334	-10.206	-17.33	-7.68	-12.625		0.705	8.475	-55.195	1.672	-55.719	-91.496	-73.394
	0.208	1.227	1.271	1.234	1.264	1.268	1.235	1.242														0.708	-5.208	-7.157	-10.077	-17.147	-7.468	-12.468		0.708	9.543	-54.402	2.341	-54.686	-90.97	-72.515
	0.212	1.238	1.281	1.245	1.277	1.282	1.247	1.256														0.712	-5.042	-6.981	-9.942	-16.956	-7.259	-12.311		0.712	10.609	-53.569	3.012	-53.607	-90.399	-71.584
	0.215	1.249	1.291	1.255	1.289	1.295	1.259	1.269														0.715	-4.873	-6.801	-9.796	-16.747	-7.044	-12.144		0.715	11.675	-52.695	3.679	-52.486	-89.774	-70.609
	0.219	1.26	1.303	1.265	1.301	1.308	1.271	1.283														0.719	-4.699	-6.617	-9.651	-16.534	-6.825	-11.969		0.719	12.74	-51.789	4.35	-51.327	-89.1	-69.592
	0.222	1.271	1.314	1.276	1.313	1.322	1.283	1.297														0.722	-4.522	-6.426	-9.504	-16.314	-6.603	-11.783		0.722	13.812	-50.838	5.018	-50.132	-88.381	-68.529
	0.226	1.282	1.325	1.289	1.327	1.335	1.296	1.311														0.726	-4.342	-6.233	-9.352	-16.085	-6.384	-11.594		0.726	14.878	-49.853	5.688	-48.901	-87.609	-67.419
	0.229	1.294	1.336	1.301	1.339	1.348	1.309	1.326														0.729	-4.153	-6.038	-9.192	-15.85	-6.155	-11.396		0.729	15.939	-48.831	6.352	-47.638	-86.793	-66.265
	0.233	1.306	1.349	1.313	1.353	1.363	1.321	1.34														0.733	-3.963	-5.841	-9.027	-15.606	-5.922	-11.188		0.733	17.005	-47.767	7.017	-46.337	-85.932	-65.072
	0.236	1.318	1.361	1.326	1.366	1.377	1.334	1.354														0.736	-3.777	-5.64	-8.849	-15.35	-5.686	-10.975		0.736	18.061	-46.668	7.682	-44.995	-85.016	-63.831
	0.24	1.33	1.373	1.338	1.38	1.39	1.347	1.368														0.74	-3.589	-5.438	-8.67	-15.09	-5.44	-10.757		0.74	19.118	-45.53	8.343	-43.614	-84.054	-62.545
	0.243	1.343	1.385	1.351	1.394	1.405	1.36	1.382														0.743	-3.397	-5.224	-8.494	-14.828	-5.185	-10.528		0.743	20.171	-44.355	9.006	-42.193	-83.046	-61.219
	0.247	1.356	1.396	1.364	1.409	1.419	1.372	1.397														0.747	-3.203	-5.011	-8.308	-14.554	-4.924	-10.299		0.747	21.213	-43.15	9.664	-40.736	-81.977	-59.847
	0.25	1.369	1.409	1.376	1.423	1.433	1.386	1.411														0.75	-3.005	-4.795	-8.124	-14.273	-4.663	-10.066		0.75	22.265	-41.897	10.321	-39.246	-80.857	-58.446
	0.253	1.382	1.422	1.389	1.437	1.448	1.401	1.425														0.753	-2.808	-4.578	-7.928	-13.986	-4.399	-9.826		0.753	23.311	-40.608	10.982	-37.721	-79.68	-56.998
	0.257	1.395	1.434	1.402	1.453	1.462	1.415	1.44														0.757	-2.606	-4.368	-7.727	-13.686	-4.133	-9.577		0.757	24.347	-39.279	11.636	-36.166	-78.451	-55.506
	0.26	1.409	1.447	1.416	1.468	1.477	1.428	1.455														0.76	-2.405	-4.156	-7.518	-13.381	-3.861	-9.325		0.76	25.372	-37.916	12.296	-34.571	-77.18	-53.981
	0.264	1.422	1.459	1.429	1.482	1.492	1.442	1.471														0.764	-2.206	-3.933	-7.308	-13.067	-3.587	-9.07		0.764	26.391	-36.509	12.953	-32.942	-75.843	-52.417
	0.267	1.435	1.473	1.442	1.496	1.508	1.456	1.486														0.767	-2.003	-3.709	-7.092	-12.74	-3.313	-8.807		0.767	27.405	-35.061	13.6	-31.282	-74.456	-50.811
	0.271	1.449	1.486	1.454	1.51	1.523	1.471	1.502														0.771	-1.796	-3.484	-6.878	-12.406	-3.034	-8.535		0.771	28.404	-33.585	14.244	-29.582	-73.02	-49.163
	0.274	1.462	1.499	1.467	1.525	1.538	1.485	1.517														0.774	-1.59	-3.254	-6.658	-12.068	-2.752	-8.26		0.774	29.398	-32.077	14.883	-27.848	-71.53	-47.472
	0.278	1.475	1.512	1.479	1.541	1.553	1.5	1.531														0.778	-1.385	-3.023	-6.434	-11.725	-2.47	-7.982		0.778	30.375	-30.53	15.518	-26.081	-69.994	-45.746
	0.281	1.489	1.524	1.493	1.556	1.568	1.513	1.547														0.781	-1.178	-2.793	-6.206	-11.375	-2.184	-7.702		0.781	31.348	-28.948	16.148	-24.291	-68.414	-43.984
	0.285	1.502	1.537	1.506	1.57	1.583	1.527	1.562														0.785	-0.973	-2.566	-5.977	-11.014	-1.896	-7.419		0.785	32.32	-27.337	16.778	-22.469	-66.782	-42.193
	0.288	1.516	1.551	1.52	1.585	1.598	1.541	1.577														0.788	-0.77	-2.33	-5.743	-10.655	-1.605	-7.129		0.788	33.282	-25.691	17.405	-20.625	-65.1	-40.357
	0.292	1.53	1.564	1.533	1.599	1.614	1.556	1.593														0.792	-0.565	-2.098	-5.508	-10.282	-1.306	-6.832		0.792	34.234	-24.008	18.024	-18.743	-63.362	-38.487
	0.295	1.545	1.577	1.546	1.613	1.63	1.569	1.607														0.795	-0.358	-1.87	-5.27	-9.913	-1.007	-6.535		0.795	35.171	-22.298	18.647	-16.834	-61.58	-36.568
	0.299	1.558	1.589	1.559	1.627	1.645	1.583	1.624														0.799	-0.152	-1.641	-5.02	-9.528	-0.706	-6.239		0.799	36.103	-20.56	19.258	-14.893	-59.74	-34.619
	0.302	1.571	1.602	1.571	1.641	1.659	1.596	1.639														0.802	0.058	-1.405	-4.767	-9.144	-0.407	-5.933		0.802	37.013	-18.795	19.856	-12.932	-57.851	-32.638
	0.306	1.584	1.615	1.585	1.655	1.673	1.61	1.654														0.806	0.267	-1.175	-4.518	-8.758	-0.098	-5.624		0.806	37.922	-17	20.453	-10.947	-55.917	-30.626
	0.309	1.596	1.628	1.599	1.67	1.687	1.623	1.669														0.809	0.476	-0.946	-4.259	-8.364	0.207	-5.313		0.809	38.81	-15.184	21.044	-8.95	-53.938	-28.576
	0.313	1.609	1.641	1.612	1.685	1.702	1.637	1.684														0.813	0.682	-0.715	-3.997	-7.97	0.521	-5		0.813	39.689	-13.339	21.622	-6.929	-51.916	-26.499
	0.316	1.622	1.654	1.624	1.7	1.716	1.651	1.699														0.816	0.894	-0.484	-3.731	-7.574	0.84	-4.681		0.816	40.552	-11.467	22.197	-4.894	-49.849	-24.392
	0.319	1.635	1.668	1.638	1.714	1.731	1.665	1.713														0.819	1.096	-0.257	-3.461	-7.169	1.159	-4.363		0.819	41.396	-9.572	22.762	-2.834	-47.733	-22.253
	0.323	1.648	1.68	1.65	1.728	1.745	1.679	1.728														0.823	1.291	-0.029	-3.19	-6.763	1.481	-4.044		0.823	42.227	-7.657	23.32	-0.754	-45.569	-20.084
	0.326	1.662	1.693	1.662	1.742	1.759	1.693	1.741														0.826	1.491	0.2	-2.926	-6.358	1.806	-3.719		0.826	43.033	-5.724	23.867	1.34	-43.37	-17.882
	0.33	1.675	1.705	1.674	1.757	1.774	1.706	1.756														0.83	1.686	0.428	-2.655	-5.947	2.126	-3.395		0.83	43.835	-3.769	24.406	3.453	-41.118	-15.66
	0.333	1.688	1.718	1.686	1.771	1.787	1.72	1.77														0.833	1.881	0.653	-2.385	-5.534	2.441	-3.069		0.833	44.62	-1.794	24.938	5.578	-38.821	-13.425
	0.337	1.7	1.731	1.699	1.783	1.8	1.732	1.784														0.837	2.073	0.875	-2.117	-5.124	2.756	-2.734		0.837	45.397	0.193	25.466	7.717	-36.486	-11.154
	0.34	1.712	1.743	1.712	1.797	1.814	1.745	1.798														0.84	2.261	1.094	-1.843	-4.706	3.07	-2.399		0.84	46.145	2.203	25.983	9.863	-34.106	-8.863
	0.344	1.724	1.754	1.724	1.809	1.826	1.758	1.813														0.844	2.446	1.313	-1.57	-4.278	3.387	-2.06		0.844	46.88	4.216	26.499	12.015	-31.695	-6.549
	0.347	1.736	1.766	1.736	1.821	1.839	1.771	1.827														0.847	2.626	1.539	-1.297	-3.853	3.703	-1.722		0.847	47.593	6.249	27.003	14.179	-29.241	-4.221
	0.351	1.747	1.778	1.748	1.834	1.852	1.783	1.841														0.851	2.806	1.767	-1.023	-3.424	4.014	-1.38		0.851	48.292	8.295	27.497	16.349	-26.752	-1.863
	0.354	1.758	1.79	1.759	1.847	1.864	1.796	1.854														0.854	2.985	1.99	-0.752	-2.994	4.328	-1.034		0.854	48.972	10.338	27.978	18.529	-24.228	0.512
	0.358	1.769	1.801	1.77	1.859	1.875	1.807	1.868														0.858	3.159	2.21	-0.483	-2.566	4.643	-0.691		0.858	49.632	12.386	28.458	20.701	-21.674	2.901
	0.361	1.78	1.811	1.781	1.871	1.886	1.819	1.88														0.861	3.325	2.431	-0.209	-2.141	4.954	-0.352		0.861	50.279	14.45	28.921	22.879	-19.092	5.299
	0.365	1.79	1.82	1.791	1.882	1.898	1.83	1.892														0.865	3.489	2.644	0.062	-1.714	5.26	-0.011		0.865	50.909	16.513	29.376	25.051	-16.48	7.713
	0.368	1.801	1.83	1.801	1.893	1.91	1.841	1.904														0.868	3.647	2.852	0.339	-1.283	5.573	0.328		0.868	51.531	18.58	29.826	27.218	-13.831	10.138
	0.372	1.812	1.84	1.811	1.904	1.921	1.851	1.916														0.872	3.802	3.061	0.614	-0.859	5.88	0.668		0.872	52.127	20.65	30.265	29.386	-11.156	12.576
	0.375	1.822	1.85	1.821	1.913	1.933	1.861	1.928														0.875	3.95	3.263	0.891	-0.435	6.187	1.011		0.875	52.704	22.725	30.692	31.556	-8.448	15.032
	0.378	1.832	1.859	1.831	1.924	1.944	1.871	1.938														0.878	4.099	3.458	1.168	-0.012	6.493	1.349		0.878	53.264	24.801	31.115	33.722	-5.72	17.498
	0.382	1.841	1.868	1.84	1.934	1.954	1.88	1.949														0.882	4.242	3.649	1.448	0.415	6.795	1.683		0.882	53.8	26.864	31.521	35.881	-2.965	19.97
	0.385	1.849	1.877	1.85	1.944	1.963	1.889	1.96														0.885	4.379	3.841	1.731	0.845	7.094	2.02		0.885	54.313	28.932	31.909	38.038	-0.196	22.439
	0.389	1.856	1.886	1.859	1.953	1.971	1.898	1.97														0.889	4.513	4.028	2.007	1.267	7.393	2.358		0.889	54.808	30.989	32.285	40.181	2.596	24.901
	0.392	1.864	1.895	1.868	1.963	1.98	1.906	1.978														0.892	4.643	4.206	2.283	1.692	7.686	2.694		0.892	55.277	33.04	32.656	42.309	5.403	27.368
	0.396	1.872	1.902	1.877	1.971	1.988	1.915	1.987														0.896	4.76	4.388	2.565	2.112	7.979	3.026		0.896	55.728	35.086	33.008	44.421	8.222	29.842
	0.399	1.881	1.91	1.884	1.979	1.995	1.923	1.996														0.899	4.879	4.569	2.843	2.529	8.269	3.36		0.899	56.148	37.119	33.354	46.524	11.058	32.303
	0.403	1.889	1.918	1.891	1.987	2.002	1.931	2.005														0.903	4.986	4.74	3.122	2.951	8.554	3.686		0.903	56.548	39.142	33.692	48.614	13.908	34.763
	0.406	1.896	1.925	1.896	1.994	2.01	1.938	2.013														0.906	5.083	4.908	3.4	3.364	8.834	4.011		0.906	56.914	41.152	34.017	50.692	16.77	37.217
	0.41	1.903	1.93	1.902	2	2.018	1.944	2.022														0.91	5.182	5.075	3.673	3.771	9.106	4.33		0.91	57.258	43.141	34.326	52.746	19.633	39.677
	0.413	1.909	1.936	1.908	2.007	2.024	1.951	2.029														0.913	5.279	5.237	3.946	4.179	9.372	4.643		0.913	57.58	45.12	34.63	54.785	22.505	42.116
	0.417	1.915	1.943	1.913	2.012	2.03	1.956	2.036														0.917	5.37	5.394	4.224	4.584	9.631	4.954		0.917	57.879	47.081	34.921	56.795	25.384	44.545
	0.42	1.92	1.949	1.919	2.017	2.035	1.962	2.043														0.92	5.459	5.543	4.491	4.978	9.89	5.263		0.92	58.154	49.022	35.196	58.776	28.255	46.967
	0.424	1.925	1.954	1.924	2.022	2.041	1.966	2.05														0.924	5.541	5.686	4.757	5.375	10.144	5.564		0.924	58.404	50.939	35.457	60.734	31.132	49.385
	0.427	1.93	1.958	1.928	2.026	2.046	1.97	2.057														0.927	5.616	5.827	5.025	5.779	10.396	5.862		0.927	58.622	52.83	35.706	62.656	34.004	51.774
	0.431	1.935	1.962	1.931	2.03	2.05	1.974	2.063														0.931	5.685	5.972	5.286	6.166	10.647	6.157		0.931	58.815	54.695	35.939	64.559	36.868	54.154
	0.434	1.939	1.967	1.935	2.034	2.054	1.978	2.069														0.934	5.753	6.109	5.542	6.542	10.888	6.45		0.934	58.982	56.532	36.157	66.427	39.727	56.518
	0.438	1.942	1.97	1.939	2.037	2.057	1.982	2.073														0.938	5.821	6.242	5.794	6.923	11.129	6.739		0.938	59.126	58.339	36.363	68.267	42.575	58.86
	0.441	1.946	1.972	1.942	2.04	2.06	1.985	2.077														0.941	5.88	6.369	6.039	7.288	11.362	7.023		0.941	59.243	60.104	36.556	70.066	45.407	61.177
	0.444	1.948	1.975	1.945	2.042	2.061	1.987	2.08														0.944	5.93	6.492	6.28	7.649	11.59	7.297		0.944	59.348	61.853	36.735	71.831	48.222	63.474
	0.448	1.951	1.977	1.947	2.043	2.064	1.989	2.084														0.948	5.978	6.602	6.52	8.005	11.806	7.572		0.948	59.424	63.565	36.898	73.567	51.014	65.742
	0.451	1.954	1.979	1.947	2.045	2.065	1.991	2.087														0.951	6.023	6.707	6.758	8.357	12.023	7.842		0.951	59.474	65.244	37.05	75.255	53.8	67.999
	0.455	1.956	1.981	1.948	2.046	2.067	1.992	2.089														0.955	6.066	6.809	6.994	8.697	12.232	8.102		0.955	59.495	66.887	37.186	76.905	56.561	70.223
	0.458	1.958	1.982	1.948	2.048	2.067	1.992	2.091														0.958	6.099	6.907	7.221	9.032	12.429	8.36		0.958	59.483	68.493	37.311	78.519	59.302	72.425
	0.462	1.959	1.983	1.948	2.048	2.067	1.993	2.093														0.962	6.131	6.994	7.448	9.359	12.623	8.611		0.962	59.447	70.059	37.415	80.083	62.018	74.596
	0.465	1.959	1.983	1.948	2.048	2.066	1.992	2.094														0.965	6.157	7.082	7.669	9.685	12.804	8.854		0.965	59.377	71.578	37.501	81.605	64.696	76.728
	0.469	1.958	1.983	1.948	2.048	2.064	1.991	2.095														0.969	6.175	7.166	7.884	10.009	12.976	9.095		0.969	59.276	73.061	37.563	83.086	67.346	78.822
	0.472	1.958	1.983	1.948	2.047	2.062	1.989	2.094														0.972	6.191	7.246	8.09	10.32	13.141	9.332		0.972	59.148	74.505	37.608	84.52	69.964	80.871
	0.476	1.956	1.981	1.946	2.045	2.06	1.988	2.094														0.976	6.202	7.318	8.293	10.627	13.296	9.563		0.976	59.001	75.899	37.643	85.901	72.548	82.886
	0.479	1.956	1.98	1.944	2.043	2.058	1.985	2.094														0.979	6.2	7.391	8.491	10.918	13.44	9.787		0.979	58.822	77.255	37.657	87.234	75.096	84.866
	0.483	1.955	1.978	1.942	2.04	2.055	1.983	2.093														0.983	6.2	7.462	8.684	11.21	13.577	10.008		0.983	58.617	78.566	37.657	88.523	77.604	86.811
	0.486	1.955	1.975	1.939	2.038	2.052	1.98	2.091														0.986	6.195	7.522	8.871	11.497	13.702	10.215		0.986	58.385	79.829	37.646	89.764	80.081	88.711
	0.49	1.953	1.971	1.937	2.035	2.049	1.976	2.09														0.99	6.183	7.581	9.053	11.775	13.818	10.417		0.99	58.121	81.047	37.611	90.963	82.51	90.568
	0.493	1.951	1.967	1.933	2.031	2.045	1.972	2.087														0.993	6.172	7.635	9.232	12.042	13.928	10.613		0.993	57.833	82.206	37.561	92.098	84.893	92.392
	0.497	1.949	1.964	1.929	2.027	2.04	1.968	2.085														0.997	6.16	7.69	9.407	12.304	14.029	10.797		0.997	57.528	83.324	37.498	93.191	87.231	94.17
	0.5	1.945	1.961	1.925	2.022	2.034	1.964	2.082														1	6.144	7.731	9.576	12.559	14.126	10.974		1	57.209	84.391	37.419	94.226	89.52	95.897
	0.503	1.941	1.956	1.921	2.016	2.03	1.958	2.079														1.003	6.127	7.773	9.738	12.803	14.219	11.144		1.003	56.851	85.405	37.319	95.196	91.763	97.578
	0.507	1.937	1.951	1.916	2.011	2.025	1.953	2.076														1.007	6.104	7.804	9.893	13.041	14.303	11.306		1.007	56.479	86.369	37.198	96.119	93.949	99.216
	0.51	1.933	1.945	1.91	2.005	2.019	1.947	2.072														1.01	6.076	7.837	10.051	13.279	14.385	11.459		1.01	56.061	87.28	37.059	96.975	96.089	100.796
	0.514	1.929	1.938	1.904	2	2.013	1.94	2.067														1.014	6.05	7.869	10.202	13.499	14.457	11.607		1.014	55.619	88.142	36.907	97.787	98.167	102.334
	0.517	1.923	1.932	1.899	1.994	2.006	1.934	2.061														1.017	6.019	7.893	10.343	13.7	14.513	11.748		1.017	55.148	88.945	36.735	98.542	100.184	103.815
	0.521	1.917	1.926	1.892	1.987	1.998	1.927	2.055														1.021	5.988	7.909	10.483	13.903	14.568	11.881		1.021	54.659	89.696	36.545	99.25	102.144	105.248
	0.524	1.912	1.919	1.885	1.98	1.99	1.919	2.048														1.024	5.953	7.922	10.61	14.094	14.608	11.999		1.024	54.143	90.393	36.335	99.892	104.044	106.616
	0.528	1.905	1.912	1.877	1.972	1.981	1.91	2.041														1.028	5.91	7.93	10.738	14.271	14.638	12.111		1.028	53.605	91.044	36.104	100.476	105.873	107.939
	0.531	1.899	1.905	1.869	1.964	1.973	1.902	2.032														1.031	5.869	7.931	10.86	14.443	14.658	12.219		1.031	53.038	91.646	35.856	101.012	107.647	109.214
	0.535	1.892	1.898	1.86	1.955	1.965	1.893	2.024														1.035	5.826	7.928	10.978	14.607	14.671	12.32		1.035	52.442	92.191	35.6	101.476	109.352	110.428
	0.538	1.885	1.89	1.852	1.947	1.955	1.884	2.017														1.038	5.785	7.927	11.088	14.759	14.677	12.408		1.038	51.815	92.685	35.321	101.886	110.998	111.591
	0.542	1.877	1.882	1.844	1.938	1.945	1.876	2.008														1.042	5.736	7.916	11.184	14.906	14.67	12.493		1.042	51.166	93.12	35.025	102.233	112.566	112.685
	0.545	1.869	1.874	1.836	1.929	1.934	1.867	2														1.045	5.683	7.908	11.28	15.037	14.659	12.572		1.045	50.493	93.5	34.711	102.521	114.069	113.717
	0.549	1.86	1.865	1.827	1.919	1.924	1.858	1.991														1.049	5.635	7.895	11.364	15.169	14.634	12.643		1.049	49.792	93.822	34.37	102.743	115.49	114.685
	0.552	1.85	1.856	1.818	1.909	1.914	1.848	1.982														1.052	5.583	7.879	11.44	15.294	14.603	12.712		1.052	49.062	94.083	34.016	102.907	116.856	115.586
	0.556	1.842	1.845	1.809	1.899	1.903	1.838	1.972														1.056	5.525	7.863	11.511	15.401	14.57	12.771		1.056	48.313	94.292	33.644	103.011	118.147	116.422
	0.559	1.831	1.835	1.798	1.889	1.891	1.827	1.962														1.059	5.472	7.843	11.578	15.497	14.523	12.823		1.059	47.544	94.447	33.262	103.044	119.372	117.201
	0.563	1.822	1.824	1.788	1.878	1.88	1.817	1.952														1.063	5.407	7.818	11.641	15.581	14.466	12.868		1.063	46.756	94.542	32.863	103.011	120.52	117.919
	0.566	1.812	1.814	1.777	1.867	1.869	1.807	1.941														1.066	5.344	7.793	11.695	15.663	14.406	12.907		1.066	45.94	94.591	32.449	102.924	121.601	118.573
	0.569	1.802	1.803	1.767	1.856	1.858	1.796	1.93														1.069	5.284	7.76	11.742	15.741	14.34	12.933		1.069	45.101	94.58	32.025	102.781	122.599	119.164
	0.573	1.792	1.792	1.756	1.844	1.846	1.784	1.919														1.073	5.219	7.719	11.784	15.804	14.269	12.954		1.073	44.244	94.515	31.576	102.574	123.523	119.69
	0.576	1.78	1.781	1.745	1.833	1.834	1.772	1.907														1.076	5.154	7.678	11.82	15.865	14.19	12.968		1.076	43.355	94.38	31.108	102.303	124.366	120.153
	0.58	1.769	1.77	1.734	1.821	1.822	1.76	1.896														1.08	5.093	7.633	11.849	15.916	14.105	12.976		1.08	42.465	94.201	30.626	101.967	125.136	120.554
	0.583	1.756	1.759	1.723	1.808	1.808	1.749	1.884														1.083	5.029	7.583	11.869	15.958	14.014	12.976		1.083	41.562	93.967	30.132	101.581	125.827	120.881
	0.587	1.745	1.747	1.712	1.796	1.795	1.736	1.871														1.087	4.959	7.528	11.884	15.991	13.921	12.973		1.087	40.637	93.68	29.616	101.126	126.446	121.138
	0.59	1.734	1.735	1.701	1.784	1.782	1.724	1.859														1.09	4.89	7.473	11.889	16.014	13.814	12.966		1.09	39.691	93.335	29.086	100.611	126.987	121.336
	0.594	1.723	1.722	1.688	1.772	1.769	1.712	1.846														1.094	4.814	7.418	11.893	16.033	13.702	12.952		1.094	38.718	92.932	28.54	100.042	127.455	121.465
	0.597	1.712	1.71	1.676	1.76	1.755	1.699	1.834														1.097	4.742	7.366	11.893	16.044	13.579	12.933		1.097	37.727	92.48	27.984	99.418	127.835	121.528
	0.601	1.699	1.697	1.664	1.747	1.742	1.687	1.821														1.101	4.665	7.309	11.879	16.037	13.443	12.908		1.101	36.728	91.972	27.417	98.733	128.124	121.532
	0.604	1.686	1.685	1.652	1.733	1.728	1.673	1.808														1.104	4.593	7.243	11.862	16.029	13.299	12.874		1.104	35.714	91.412	26.834	98.002	128.342	121.457
	0.608	1.674	1.672	1.639	1.719	1.714	1.66	1.794														1.108	4.516	7.182	11.843	16.017	13.152	12.829		1.108	34.689	90.807	26.236	97.213	128.482	121.316
	0.611	1.661	1.659	1.625	1.705	1.7	1.646	1.78														1.111	4.44	7.114	11.818	15.992	12.992	12.774		1.111	33.646	90.157	25.62	96.366	128.542	121.115
	0.615	1.648	1.646	1.612	1.691	1.687	1.633	1.766														1.115	4.365	7.044	11.794	15.965	12.831	12.721		1.115	32.587	89.458	24.997	95.464	128.528	120.848
	0.618	1.635	1.633	1.599	1.678	1.674	1.619	1.751														1.118	4.295	6.975	11.761	15.93	12.662	12.659		1.118	31.512	88.711	24.368	94.511	128.433	120.518
	0.622	1.622	1.619	1.587	1.665	1.659	1.606	1.738														1.122	4.221	6.904	11.724	15.888	12.491	12.588		1.122	30.416	87.91	23.719	93.5	128.269	120.114
	0.625	1.61	1.606	1.575	1.651	1.644	1.593	1.724														1.125	4.145	6.831	11.68	15.84	12.313	12.516		1.125	29.311	87.062	23.052	92.444	128.014	119.632
	0.628	1.597	1.593	1.562	1.638	1.629	1.58	1.71														1.128	4.064	6.755	11.632	15.781	12.131	12.441		1.128	28.191	86.166	22.375	91.338	127.691	119.087
	0.632	1.583	1.579	1.549	1.623	1.615	1.566	1.697														1.132	3.989	6.681	11.58	15.718	11.948	12.356		1.132	27.057	85.224	21.681	90.188	127.285	118.476
	0.635	1.571	1.566	1.536	1.609	1.602	1.553	1.683														1.135	3.915	6.604	11.52	15.654	11.753	12.269		1.135	25.913	84.24	20.983	88.985	126.814	117.802
	0.639	1.557	1.553	1.523	1.596	1.588	1.539	1.669														1.139	3.837	6.527	11.458	15.573	11.566	12.173		1.139	24.76	83.214	20.273	87.731	126.267	117.066
	0.642	1.543	1.539	1.51	1.582	1.574	1.526	1.654														1.142	3.757	6.445	11.397	15.484	11.365	12.07		1.142	23.596	82.151	19.556	86.434	125.636	116.273
	0.646	1.53	1.526	1.497	1.567	1.559	1.513	1.64														1.146	3.676	6.362	11.328	15.388	11.161	11.962		1.146	22.419	81.047	18.832	85.078	124.933	115.417
	0.649	1.518	1.513	1.485	1.553	1.545	1.5	1.625														1.149	3.592	6.279	11.253	15.29	10.958	11.851		1.149	21.231	79.9	18.097	83.686	124.158	114.501
	0.653	1.505	1.5	1.471	1.539	1.531	1.486	1.609														1.153	3.51	6.192	11.172	15.186	10.753	11.731		1.153	20.024	78.718	17.361	82.255	123.295	113.536
	0.656	1.491	1.487	1.459	1.524	1.517	1.472	1.595														1.156	3.428	6.1	11.086	15.068	10.545	11.603		1.156	18.813	77.486	16.615	80.777	122.361	112.506
	0.66	1.477	1.474	1.446	1.51	1.503	1.459	1.581														1.16	3.342	6.01	11	14.951	10.33	11.474		1.16	17.587	76.216	15.856	79.251	121.358	111.415
	0.663	1.464	1.461	1.432	1.496	1.488	1.444	1.567														1.163	3.261	5.918	10.907	14.823	10.109	11.343		1.163	16.363	74.916	15.099	77.683	120.282	110.274
	0.667	1.45	1.448	1.418	1.482	1.474	1.43	1.552														1.167	3.177	5.826	10.808	14.687	9.884	11.204		1.167	15.14	73.59	14.334	76.082	119.145	109.066
	0.67	1.435	1.434	1.405	1.468	1.46	1.417	1.537														1.17	3.09	5.731	10.706	14.54	9.66	11.066		1.17	13.898	72.231	13.563	74.447	117.937	107.798
	0.674	1.422	1.421	1.393	1.454	1.446	1.404	1.522														1.174	3.004	5.641	10.601	14.395	9.423	10.923		1.174	12.645	70.842	12.785	72.77	116.662	106.471
	0.677	1.409	1.408	1.38	1.441	1.432	1.391	1.508														1.177	2.915	5.547	10.494	14.24	9.185	10.777		1.177	11.388	69.417	12.008	71.061	115.313	105.095
	0.681	1.396	1.394	1.366	1.428	1.417	1.378	1.493														1.181	2.831	5.455	10.381	14.085	8.947	10.624		1.181	10.119	67.962	11.229	69.32	113.905	103.662
	0.684	1.382	1.382	1.353	1.414	1.403	1.365	1.478														1.184	2.744	5.358	10.268	13.92	8.699	10.47		1.184	8.866	66.483	10.445	67.548	112.419	102.174
	0.688	1.368	1.369	1.341	1.399	1.389	1.351	1.464														1.188	2.659	5.26	10.143	13.744	8.454	10.31		1.188	7.603	64.971	9.658	65.746	110.877	100.628
	0.691	1.355	1.356	1.328	1.385	1.375	1.338	1.449														1.191	2.573	5.165	10.025	13.569	8.211	10.15		1.191	6.34	63.438	8.869	63.92	109.282	99.038
	0.694	1.342	1.343	1.315	1.372	1.361	1.326	1.434														1.194	2.491	5.072	9.9	13.386	7.962	9.984		1.194	5.077	61.885	8.078	62.053	107.639	97.397
	0.698	1.329	1.331	1.304	1.358	1.348	1.314	1.42														1.198	2.404	4.975	9.772	13.2	7.713	9.818		1.198	3.812	60.308	7.283	60.163	105.927	95.708
	0.701	1.316	1.318	1.293	1.345	1.335	1.301	1.406														1.201	2.318	4.875	9.64	13.006	7.463	9.653		1.201	2.549	58.704	6.495	58.244	104.167	93.972
	0.705	1.303	1.305	1.281	1.332	1.322	1.289	1.393														1.205	2.234	4.774	9.505	12.809	7.213	9.482		1.205	1.287	57.077	5.702	56.297	102.348	92.175
	0.708	1.291	1.294	1.269	1.319	1.309	1.277	1.379														1.208	2.146	4.672	9.368	12.609	6.962	9.309		1.208	0.016	55.428	4.897	54.338	100.482	90.335
	0.712	1.279	1.281	1.257	1.306	1.297	1.264	1.366														1.212	2.059	4.567	9.229	12.401	6.712	9.134		1.212	-1.25	53.753	4.099	52.354	98.561	88.449
	0.715	1.267	1.269	1.244	1.293	1.284	1.252	1.353														1.215	1.975	4.471	9.088	12.188	6.461	8.949		1.215	-2.515	52.067	3.306	50.363	96.603	86.534
	0.719	1.254	1.257	1.232	1.28	1.272	1.24	1.339														1.219	1.892	4.365	8.946	11.979	6.201	8.763		1.219	-3.778	50.363	2.514	48.341	94.593	84.578
	0.722	1.243	1.245	1.221	1.267	1.26	1.228	1.325														1.222	1.808	4.265	8.799	11.757	5.951	8.573		1.222	-5.034	48.643	1.719	46.305	92.536	82.579
	0.726	1.231	1.234	1.21	1.254	1.248	1.217	1.311														1.226	1.718	4.161	8.657	11.529	5.697	8.373		1.226	-6.284	46.916	0.923	44.259	90.428	80.546
	0.729	1.22	1.222	1.199	1.241	1.235	1.205	1.298														1.229	1.631	4.062	8.507	11.303	5.436	8.173		1.229	-7.537	45.176	0.134	42.186	88.279	78.477
	0.733	1.208	1.211	1.188	1.229	1.223	1.194	1.285														1.233	1.543	3.962	8.353	11.075	5.179	7.975		1.233	-8.778	43.419	-0.654	40.11	86.095	76.373
	0.736	1.196	1.199	1.177	1.217	1.211	1.182	1.272														1.236	1.461	3.859	8.197	10.839	4.921	7.772		1.236	-10.016	41.651	-1.433	38.031	83.862	74.247
	0.74	1.185	1.188	1.166	1.205	1.199	1.171	1.26														1.24	1.378	3.757	8.038	10.596	4.66	7.563		1.24	-11.241	39.868	-2.211	35.937	81.584	72.086
	0.743	1.175	1.176	1.156	1.193	1.187	1.161	1.248														1.243	1.298	3.655	7.881	10.352	4.394	7.359		1.243	-12.456	38.072	-2.994	33.828	79.286	69.891
	0.747	1.163	1.165	1.144	1.182	1.175	1.15	1.235														1.247	1.223	3.558	7.717	10.102	4.126	7.15		1.247	-13.655	36.272	-3.767	31.715	76.959	67.674
	0.75	1.153	1.155	1.133	1.17	1.164	1.14	1.223														1.25	1.15	3.458	7.556	9.839	3.858	6.945		1.25	-14.834	34.47	-4.532	29.596	74.591	65.421
	0.753	1.142	1.144	1.123	1.159	1.153	1.13	1.212														1.253	1.074	3.361	7.391	9.573	3.589	6.733		1.253	-16.01	32.658	-5.294	27.478	72.204	63.136
	0.757	1.132	1.133	1.113	1.149	1.142	1.12	1.2														1.257	1.001	3.263	7.224	9.307	3.317	6.522		1.257	-17.183	30.838	-6.049	25.348	69.786	60.83
	0.76	1.121	1.123	1.103	1.138	1.132	1.11	1.189														1.26	0.928	3.162	7.054	9.04	3.048	6.306		1.26	-18.347	29.013	-6.798	23.21	67.338	58.508
	0.764	1.111	1.112	1.094	1.127	1.121	1.1	1.177														1.264	0.861	3.062	6.883	8.769	2.782	6.085		1.264	-19.498	27.186	-7.539	21.076	64.87	56.166
	0.767	1.101	1.102	1.084	1.116	1.111	1.091	1.166														1.267	0.794	2.957	6.717	8.495	2.516	5.864		1.267	-20.636	25.362	-8.272	18.95	62.381	53.799
	0.771	1.09	1.092	1.074	1.105	1.101	1.081	1.155														1.271	0.727	2.852	6.544	8.211	2.253	5.639		1.271	-21.761	23.54	-8.999	16.819	59.868	51.417
	0.774	1.08	1.083	1.065	1.095	1.09	1.072	1.143														1.274	0.66	2.748	6.376	7.929	1.993	5.416		1.274	-22.879	21.717	-9.727	14.694	57.351	49.02
	0.778	1.071	1.073	1.056	1.085	1.08	1.063	1.132														1.278	0.593	2.649	6.207	7.647	1.733	5.192		1.278	-23.986	19.903	-10.436	12.565	54.814	46.613
	0.781	1.061	1.064	1.048	1.076	1.07	1.054	1.122														1.281	0.522	2.542	6.033	7.359	1.473	4.966		1.281	-25.07	18.086	-11.146	10.438	52.262	44.193
	0.785	1.051	1.055	1.04	1.065	1.06	1.045	1.112														1.285	0.448	2.44	5.861	7.067	1.217	4.744		1.285	-26.145	16.276	-11.846	8.317	49.691	41.759
	0.788	1.042	1.046	1.031	1.056	1.051	1.036	1.101														1.288	0.376	2.339	5.685	6.77	0.959	4.523		1.288	-27.201	14.465	-12.535	6.203	47.113	39.312
	0.792	1.033	1.038	1.022	1.047	1.041	1.027	1.091														1.292	0.303	2.237	5.511	6.475	0.705	4.293		1.292	-28.252	12.656	-13.221	4.092	44.523	36.851
	0.795	1.024	1.028	1.014	1.038	1.033	1.019	1.081														1.295	0.231	2.138	5.334	6.175	0.453	4.063		1.295	-29.285	10.856	-13.896	1.998	41.927	34.398
	0.799	1.016	1.019	1.005	1.028	1.025	1.01	1.072														1.299	0.158	2.04	5.156	5.87	0.199	3.832		1.299	-30.288	9.067	-14.55	-0.092	39.322	31.95
	0.802	1.007	1.011	0.997	1.019	1.017	1.002	1.062														1.302	0.089	1.943	4.98	5.567	-0.052	3.596		1.302	-31.276	7.282	-15.197	-2.167	36.714	29.492
	0.806	0.999	1.003	0.989	1.01	1.009	0.993	1.053														1.306	0.019	1.843	4.803	5.258	-0.304	3.366		1.306	-32.242	5.507	-15.836	-4.239	34.098	27.023
	0.809	0.991	0.995	0.981	1.001	1.001	0.985	1.043														1.309	-0.054	1.745	4.63	4.946	-0.549	3.128		1.309	-33.192	3.741	-16.467	-6.292	31.48	24.562
	0.813	0.983	0.987	0.973	0.993	0.992	0.978	1.035														1.313	-0.128	1.65	4.454	4.636	-0.801	2.893		1.313	-34.128	1.986	-17.076	-8.332	28.864	22.096
	0.816	0.976	0.979	0.965	0.985	0.984	0.971	1.027														1.316	-0.196	1.554	4.279	4.323	-1.051	2.663		1.316	-35.033	0.244	-17.671	-10.362	26.26	19.641
	0.819	0.968	0.971	0.958	0.977	0.977	0.964	1.019														1.319	-0.266	1.452	4.103	4.012	-1.3	2.431		1.319	-35.917	-1.501	-18.262	-12.366	23.648	17.175
	0.823	0.961	0.964	0.95	0.969	0.97	0.957	1.011														1.323	-0.327	1.353	3.927	3.69	-1.55	2.198		1.323	-36.77	-3.223	-18.841	-14.348	21.049	14.714
	0.826	0.954	0.957	0.944	0.962	0.963	0.951	1.003														1.326	-0.387	1.256	3.754	3.375	-1.795	1.964		1.326	-37.595	-4.937	-19.421	-16.327	18.459	12.252
	0.83	0.947	0.95	0.937	0.954	0.956	0.944	0.995														1.33	-0.447	1.159	3.579	3.06	-2.04	1.734		1.33	-38.401	-6.634	-19.98	-18.287	15.889	9.797
	0.833	0.94	0.943	0.93	0.947	0.949	0.938	0.988														1.333	-0.502	1.06	3.405	2.734	-2.279	1.505		1.333	-39.181	-8.309	-20.523	-20.217	13.324	7.339
	0.837	0.934	0.936	0.924	0.939	0.943	0.932	0.98														1.337	-0.566	0.962	3.232	2.417	-2.514	1.273		1.337	-39.943	-9.971	-21.063	-22.134	10.771	4.884
	0.84	0.928	0.929	0.918	0.932	0.937	0.925	0.974														1.34	-0.623	0.866	3.056	2.093	-2.75	1.038		1.34	-40.688	-11.626	-21.585	-24.031	8.242	2.446
	0.844	0.921	0.923	0.912	0.926	0.93	0.92	0.967														1.344	-0.686	0.765	2.877	1.771	-2.979	0.808		1.344	-41.407	-13.263	-22.103	-25.914	5.715	0.03
	0.847	0.917	0.917	0.907	0.919	0.924	0.914	0.961														1.347	-0.747	0.666	2.7	1.446	-3.205	0.572		1.347	-42.101	-14.883	-22.606	-27.775	3.217	-2.375
	0.851	0.91	0.911	0.901	0.912	0.918	0.908	0.954														1.351	-0.807	0.57	2.527	1.122	-3.432	0.338		1.351	-42.771	-16.489	-23.099	-29.601	0.736	-4.767
	0.854	0.905	0.905	0.895	0.905	0.912	0.902	0.947														1.354	-0.873	0.473	2.351	0.796	-3.659	0.104		1.354	-43.41	-18.076	-23.582	-31.406	-1.732	-7.145
	0.858	0.898	0.9	0.89	0.899	0.907	0.897	0.941														1.358	-0.94	0.38	2.175	0.474	-3.884	-0.127		1.358	-44.031	-19.646	-24.053	-33.192	-4.174	-9.504
	0.861	0.893	0.894	0.885	0.893	0.902	0.893	0.935														1.361	-1.005	0.284	2.001	0.156	-4.112	-0.36		1.361	-44.627	-21.196	-24.506	-34.956	-6.595	-11.847
	0.865	0.887	0.889	0.88	0.888	0.897	0.888	0.929														1.365	-1.074	0.185	1.825	-0.162	-4.331	-0.595		1.365	-45.193	-22.73	-24.948	-36.692	-8.997	-14.177
	0.868	0.882	0.884	0.875	0.882	0.893	0.882	0.923														1.368	-1.14	0.085	1.649	-0.477	-4.549	-0.825		1.368	-45.736	-24.244	-25.385	-38.399	-11.376	-16.482
	0.872	0.877	0.878	0.87	0.876	0.888	0.878	0.917														1.372	-1.203	-0.006	1.475	-0.793	-4.761	-1.057		1.372	-46.253	-25.742	-25.799	-40.084	-13.724	-18.765
	0.875	0.873	0.873	0.864	0.872	0.884	0.874	0.912														1.375	-1.263	-0.103	1.297	-1.106	-4.974	-1.292		1.375	-46.749	-27.225	-26.204	-41.739	-16.054	-21.029
	0.878	0.868	0.868	0.859	0.868	0.879	0.87	0.907														1.378	-1.326	-0.2	1.121	-1.42	-5.182	-1.532		1.378	-47.216	-28.68	-26.593	-43.365	-18.354	-23.26
	0.882	0.864	0.862	0.854	0.863	0.875	0.866	0.903														1.382	-1.39	-0.295	0.944	-1.735	-5.39	-1.765		1.382	-47.648	-30.108	-26.967	-44.963	-20.632	-25.456
	0.885	0.86	0.858	0.848	0.859	0.87	0.862	0.899														1.385	-1.451	-0.386	0.768	-2.043	-5.596	-1.998		1.385	-48.054	-31.524	-27.323	-46.533	-22.884	-27.64
	0.889	0.855	0.854	0.844	0.855	0.866	0.858	0.895														1.389	-1.511	-0.482	0.596	-2.35	-5.799	-2.226		1.389	-48.429	-32.919	-27.672	-48.079	-25.103	-29.799
	0.892	0.851	0.85	0.84	0.851	0.862	0.855	0.891														1.392	-1.574	-0.574	0.425	-2.657	-5.998	-2.452		1.392	-48.783	-34.287	-28.007	-49.596	-27.293	-31.927
	0.896	0.847	0.845	0.837	0.847	0.857	0.853	0.888														1.396	-1.639	-0.668	0.254	-2.963	-6.198	-2.676		1.396	-49.114	-35.634	-28.317	-51.078	-29.453	-34.025
	0.899	0.843	0.841	0.833	0.843	0.853	0.85	0.884														1.399	-1.697	-0.76	0.08	-3.264	-6.399	-2.893		1.399	-49.408	-36.957	-28.612	-52.53	-31.577	-36.096
	0.903	0.84	0.838	0.83	0.839	0.85	0.848	0.881														1.403	-1.76	-0.857	-0.092	-3.569	-6.593	-3.111		1.403	-49.672	-38.266	-28.905	-53.945	-33.676	-38.133
	0.906	0.837	0.834	0.827	0.836	0.848	0.845	0.878														1.406	-1.814	-0.953	-0.264	-3.875	-6.784	-3.33		1.406	-49.912	-39.547	-29.184	-55.323	-35.748	-40.159
	0.91	0.834	0.831	0.823	0.833	0.845	0.842	0.875														1.41	-1.871	-1.043	-0.432	-4.175	-6.968	-3.547		1.41	-50.124	-40.801	-29.448	-56.677	-37.777	-42.148
	0.913	0.831	0.827	0.821	0.83	0.841	0.839	0.873														1.413	-1.93	-1.139	-0.601	-4.467	-7.148	-3.762		1.413	-50.317	-42.035	-29.696	-57.998	-39.773	-44.099
	0.917	0.828	0.824	0.818	0.827	0.839	0.837	0.872														1.417	-1.993	-1.232	-0.774	-4.761	-7.324	-3.976		1.417	-50.489	-43.234	-29.922	-59.277	-41.736	-46.024
	0.92	0.826	0.82	0.815	0.825	0.837	0.835	0.87														1.42	-2.061	-1.321	-0.942	-5.049	-7.495	-4.19		1.42	-50.64	-44.403	-30.143	-60.524	-43.68	-47.92
	0.924	0.824	0.817	0.812	0.823	0.835	0.833	0.867														1.424	-2.129	-1.411	-1.116	-5.33	-7.661	-4.406		1.424	-50.767	-45.554	-30.348	-61.736	-45.572	-49.77
	0.927	0.821	0.815	0.81	0.82	0.832	0.831	0.865														1.427	-2.2	-1.503	-1.289	-5.614	-7.82	-4.616		1.427	-50.866	-46.677	-30.539	-62.914	-47.439	-51.577
	0.931	0.819	0.812	0.808	0.817	0.83	0.83	0.863														1.431	-2.273	-1.594	-1.461	-5.894	-7.982	-4.824		1.431	-50.937	-47.768	-30.718	-64.058	-49.274	-53.357
	0.934	0.818	0.81	0.805	0.815	0.829	0.828	0.861														1.434	-2.339	-1.681	-1.628	-6.168	-8.14	-5.031		1.434	-50.978	-48.833	-30.881	-65.159	-51.071	-55.105
	0.938	0.815	0.808	0.802	0.813	0.827	0.827	0.86														1.438	-2.411	-1.769	-1.795	-6.441	-8.296	-5.233		1.438	-50.988	-49.876	-31.026	-66.225	-52.835	-56.82
	0.941	0.814	0.807	0.801	0.812	0.825	0.826	0.858														1.441	-2.482	-1.856	-1.967	-6.708	-8.45	-5.433		1.441	-50.968	-50.892	-31.16	-67.265	-54.566	-58.495
	0.944	0.812	0.804	0.799	0.81	0.824	0.825	0.857														1.444	-2.551	-1.944	-2.133	-6.973	-8.6	-5.627		1.444	-50.928	-51.89	-31.27	-68.27	-56.25	-60.136
	0.948	0.811	0.802	0.798	0.809	0.824	0.824	0.856														1.448	-2.618	-2.031	-2.305	-7.24	-8.742	-5.82		1.448	-50.846	-52.853	-31.366	-69.233	-57.902	-61.74
	0.951	0.811	0.801	0.796	0.808	0.823	0.823	0.855														1.451	-2.682	-2.119	-2.477	-7.495	-8.88	-6.013		1.451	-50.745	-53.794	-31.456	-70.159	-59.508	-63.305
	0.955	0.81	0.799	0.794	0.807	0.823	0.823	0.854														1.455	-2.742	-2.207	-2.647	-7.754	-9.017	-6.202		1.455	-50.614	-54.706	-31.526	-71.045	-61.079	-64.831
	0.958	0.809	0.797	0.792	0.806	0.823	0.823	0.855														1.458	-2.802	-2.299	-2.818	-8.007	-9.151	-6.39		1.458	-50.451	-55.598	-31.58	-71.904	-62.611	-66.322
	0.962	0.809	0.796	0.791	0.805	0.823	0.824	0.855														1.462	-2.861	-2.396	-2.988	-8.261	-9.284	-6.583		1.462	-50.264	-56.459	-31.619	-72.721	-64.106	-67.774
	0.965	0.808	0.794	0.79	0.804	0.823	0.824	0.855														1.465	-2.924	-2.489	-3.154	-8.507	-9.413	-6.763		1.465	-50.043	-57.288	-31.638	-73.499	-65.563	-69.181
	0.969	0.807	0.793	0.79	0.804	0.823	0.824	0.856														1.469	-2.979	-2.576	-3.32	-8.747	-9.541	-6.942		1.469	-49.8	-58.099	-31.644	-74.238	-66.98	-70.559
	0.972	0.806	0.792	0.79	0.804	0.822	0.825	0.856														1.472	-3.036	-2.668	-3.481	-8.984	-9.665	-7.121		1.472	-49.531	-58.885	-31.642	-74.945	-68.351	-71.9
	0.976	0.805	0.791	0.789	0.804	0.823	0.826	0.857														1.476	-3.095	-2.761	-3.643	-9.217	-9.782	-7.292		1.476	-49.237	-59.638	-31.623	-75.614	-69.679	-73.201
	0.979	0.805	0.79	0.789	0.804	0.823	0.826	0.858														1.479	-3.153	-2.849	-3.803	-9.451	-9.899	-7.463		1.479	-48.919	-60.358	-31.59	-76.241	-70.978	-74.462
	0.983	0.804	0.789	0.79	0.804	0.823	0.827	0.859														1.483	-3.208	-2.937	-3.968	-9.679	-10.013	-7.628		1.483	-48.567	-61.054	-31.542	-76.827	-72.228	-75.684
	0.986	0.804	0.789	0.79	0.805	0.824	0.828	0.86														1.486	-3.258	-3.022	-4.132	-9.905	-10.121	-7.793		1.486	-48.191	-61.723	-31.491	-77.373	-73.439	-76.863
	0.99	0.804	0.788	0.789	0.806	0.825	0.829	0.862														1.49	-3.307	-3.107	-4.291	-10.129	-10.226	-7.954		1.49	-47.793	-62.366	-31.419	-77.879	-74.613	-78.011
	0.993	0.804	0.788	0.789	0.806	0.826	0.83	0.863														1.493	-3.354	-3.185	-4.45	-10.343	-10.323	-8.114		1.493	-47.376	-62.974	-31.333	-78.346	-75.744	-79.11
	0.997	0.804	0.788	0.79	0.807	0.828	0.832	0.865														1.497	-3.405	-3.269	-4.604	-10.547	-10.414	-8.27		1.497	-46.942	-63.555	-31.226	-78.779	-76.839	-80.163
	1	0.805	0.787	0.79	0.807	0.828	0.833	0.867														1.5	-3.457	-3.35	-4.764	-10.752	-10.503	-8.421		1.5	-46.491	-64.11	-31.104	-79.166	-77.888	-81.174
	1.003	0.806	0.787	0.791	0.808	0.83	0.835	0.869														1.503	-3.508	-3.427	-4.923	-10.951	-10.587	-8.572		1.503	-46.016	-64.631	-30.976	-79.512	-78.905	-82.143
	1.007	0.807	0.788	0.791	0.809	0.831	0.837	0.871														1.507	-3.554	-3.502	-5.08	-11.144	-10.669	-8.721		1.507	-45.511	-65.133	-30.831	-79.823	-79.88	-83.063
	1.01	0.807	0.788	0.791	0.81	0.833	0.838	0.873														1.51	-3.599	-3.577	-5.238	-11.334	-10.75	-8.864		1.51	-44.975	-65.608	-30.669	-80.092	-80.807	-83.94
	1.014	0.808	0.788	0.793	0.811	0.835	0.84	0.876														1.514	-3.644	-3.652	-5.392	-11.518	-10.826	-9.003		1.514	-44.418	-66.054	-30.492	-80.324	-81.703	-84.781
	1.017	0.809	0.788	0.794	0.812	0.837	0.843	0.879														1.517	-3.681	-3.722	-5.54	-11.694	-10.899	-9.143		1.517	-43.836	-66.466	-30.297	-80.513	-82.555	-85.587
	1.021	0.81	0.79	0.795	0.814	0.839	0.845	0.881														1.521	-3.717	-3.793	-5.689	-11.864	-10.968	-9.277		1.521	-43.234	-66.858	-30.086	-80.663	-83.373	-86.35
	1.024	0.811	0.791	0.797	0.816	0.841	0.849	0.884														1.524	-3.75	-3.863	-5.839	-12.033	-11.028	-9.406		1.524	-42.604	-67.22	-29.864	-80.776	-84.149	-87.075
	1.028	0.813	0.791	0.798	0.818	0.843	0.852	0.888														1.528	-3.777	-3.933	-5.985	-12.197	-11.084	-9.529		1.528	-41.962	-67.553	-29.622	-80.856	-84.885	-87.76
	1.031	0.815	0.792	0.8	0.821	0.846	0.855	0.891														1.531	-3.804	-3.999	-6.136	-12.362	-11.133	-9.649		1.531	-41.295	-67.852	-29.366	-80.894	-85.579	-88.397
	1.035	0.817	0.793	0.801	0.823	0.848	0.858	0.894														1.535	-3.823	-4.063	-6.283	-12.515	-11.181	-9.766		1.535	-40.608	-68.123	-29.106	-80.89	-86.234	-88.993
	1.038	0.818	0.794	0.803	0.825	0.851	0.863	0.898														1.538	-3.843	-4.126	-6.428	-12.671	-11.228	-9.879		1.538	-39.903	-68.36	-28.827	-80.851	-86.851	-89.552
	1.042	0.82	0.795	0.806	0.827	0.854	0.866	0.902														1.542	-3.863	-4.189	-6.57	-12.826	-11.271	-9.988		1.542	-39.173	-68.573	-28.531	-80.785	-87.436	-90.073
	1.045	0.822	0.797	0.807	0.829	0.857	0.87	0.906														1.545	-3.879	-4.25	-6.708	-12.973	-11.311	-10.094		1.545	-38.422	-68.756	-28.223	-80.674	-87.982	-90.552
	1.049	0.823	0.799	0.81	0.832	0.86	0.874	0.91														1.549	-3.898	-4.307	-6.842	-13.111	-11.349	-10.193		1.549	-37.658	-68.909	-27.898	-80.524	-88.496	-90.991
	1.052	0.825	0.8	0.813	0.835	0.863	0.878	0.914														1.552	-3.912	-4.353	-6.971	-13.245	-11.381	-10.286		1.552	-36.874	-69.036	-27.566	-80.334	-88.967	-91.394
	1.056	0.828	0.802	0.815	0.838	0.867	0.882	0.919														1.556	-3.92	-4.405	-7.103	-13.373	-11.41	-10.376		1.556	-36.08	-69.14	-27.222	-80.115	-89.396	-91.764
	1.059	0.83	0.804	0.818	0.841	0.87	0.885	0.924														1.559	-3.93	-4.457	-7.229	-13.504	-11.43	-10.457		1.559	-35.259	-69.208	-26.866	-79.86	-89.784	-92.093
	1.063	0.833	0.806	0.82	0.844	0.875	0.889	0.928														1.563	-3.935	-4.504	-7.356	-13.633	-11.449	-10.537		1.563	-34.427	-69.247	-26.5	-79.566	-90.143	-92.388
	1.066	0.836	0.808	0.822	0.847	0.879	0.894	0.933														1.566	-3.935	-4.546	-7.484	-13.753	-11.465	-10.617		1.566	-33.575	-69.259	-26.118	-79.229	-90.462	-92.64
	1.069	0.84	0.811	0.825	0.851	0.883	0.899	0.939														1.569	-3.934	-4.591	-7.611	-13.866	-11.471	-10.69		1.569	-32.71	-69.245	-25.73	-78.862	-90.74	-92.848
	1.073	0.843	0.814	0.828	0.854	0.888	0.904	0.944														1.573	-3.929	-4.632	-7.732	-13.976	-11.472	-10.764		1.573	-31.836	-69.2	-25.328	-78.469	-90.978	-93.024
	1.076	0.845	0.816	0.831	0.858	0.893	0.908	0.949														1.576	-3.922	-4.67	-7.848	-14.076	-11.467	-10.833		1.576	-30.941	-69.126	-24.91	-78.038	-91.183	-93.161
	1.08	0.848	0.819	0.834	0.861	0.898	0.913	0.954														1.58	-3.917	-4.708	-7.963	-14.168	-11.456	-10.896		1.58	-30.035	-69.021	-24.485	-77.574	-91.349	-93.249
	1.083	0.851	0.821	0.837	0.865	0.903	0.918	0.96														1.583	-3.907	-4.749	-8.076	-14.26	-11.443	-10.957		1.583	-29.116	-68.894	-24.044	-77.077	-91.47	-93.305
	1.087	0.854	0.824	0.841	0.869	0.908	0.923	0.965														1.587	-3.894	-4.779	-8.19	-14.347	-11.428	-11.013		1.587	-28.178	-68.739	-23.599	-76.546	-91.559	-93.318
	1.09	0.857	0.827	0.844	0.873	0.913	0.928	0.97														1.59	-3.876	-4.813	-8.292	-14.43	-11.409	-11.069		1.59	-27.222	-68.558	-23.145	-75.979	-91.606	-93.294
	1.094	0.86	0.829	0.847	0.878	0.919	0.934	0.976														1.594	-3.856	-4.842	-8.392	-14.507	-11.388	-11.115		1.594	-26.241	-68.353	-22.672	-75.377	-91.61	-93.235
	1.097	0.864	0.832	0.851	0.881	0.924	0.94	0.983														1.597	-3.835	-4.867	-8.488	-14.583	-11.364	-11.156		1.597	-25.26	-68.121	-22.19	-74.753	-91.582	-93.146
	1.101	0.868	0.836	0.855	0.886	0.93	0.945	0.989														1.601	-3.807	-4.887	-8.574	-14.653	-11.334	-11.197		1.601	-24.262	-67.859	-21.702	-74.089	-91.512	-93.024
	1.104	0.872	0.84	0.859	0.89	0.936	0.952	0.996														1.604	-3.774	-4.907	-8.661	-14.715	-11.296	-11.234		1.604	-23.257	-67.57	-21.199	-73.393	-91.41	-92.856
	1.108	0.876	0.843	0.862	0.895	0.942	0.959	1.003														1.608	-3.743	-4.923	-8.747	-14.777	-11.254	-11.262		1.608	-22.246	-67.258	-20.694	-72.661	-91.266	-92.656
	1.111	0.879	0.847	0.866	0.899	0.948	0.966	1.009														1.611	-3.708	-4.938	-8.827	-14.833	-11.21	-11.285		1.611	-21.219	-66.911	-20.178	-71.904	-91.087	-92.414
	1.115	0.883	0.85	0.871	0.904	0.954	0.972	1.016														1.615	-3.673	-4.947	-8.902	-14.882	-11.161	-11.306		1.615	-20.197	-66.54	-19.654	-71.112	-90.869	-92.133
	1.118	0.887	0.853	0.875	0.909	0.96	0.978	1.024														1.618	-3.635	-4.954	-8.976	-14.925	-11.109	-11.324		1.618	-19.161	-66.136	-19.13	-70.293	-90.618	-91.817
	1.122	0.89	0.857	0.88	0.914	0.967	0.985	1.032														1.622	-3.597	-4.958	-9.042	-14.961	-11.057	-11.337		1.622	-18.125	-65.706	-18.597	-69.438	-90.334	-91.474
	1.125	0.894	0.86	0.885	0.92	0.973	0.992	1.039														1.625	-3.56	-4.961	-9.102	-15	-10.996	-11.345		1.625	-17.082	-65.255	-18.056	-68.557	-90.018	-91.095
	1.128	0.899	0.865	0.889	0.925	0.98	1	1.047														1.628	-3.521	-4.956	-9.16	-15.027	-10.933	-11.348		1.628	-16.033	-64.774	-17.508	-67.652	-89.668	-90.672
	1.132	0.902	0.869	0.893	0.93	0.986	1.007	1.054														1.632	-3.48	-4.948	-9.215	-15.046	-10.866	-11.352		1.632	-14.983	-64.269	-16.949	-66.701	-89.284	-90.217
	1.135	0.906	0.873	0.898	0.936	0.993	1.014	1.062														1.635	-3.436	-4.931	-9.267	-15.057	-10.79	-11.344		1.635	-13.93	-63.734	-16.392	-65.723	-88.863	-89.731
	1.139	0.911	0.877	0.903	0.943	0.999	1.021	1.07														1.639	-3.387	-4.913	-9.32	-15.066	-10.707	-11.334		1.639	-12.874	-63.172	-15.825	-64.725	-88.403	-89.206
	1.142	0.916	0.882	0.907	0.948	1.006	1.027	1.078														1.642	-3.337	-4.899	-9.368	-15.073	-10.62	-11.315		1.642	-11.813	-62.584	-15.255	-63.701	-87.912	-88.648
	1.146	0.921	0.886	0.912	0.955	1.013	1.035	1.086														1.646	-3.284	-4.873	-9.413	-15.076	-10.527	-11.291		1.646	-10.749	-61.971	-14.678	-62.642	-87.392	-88.055
	1.149	0.927	0.891	0.917	0.961	1.021	1.043	1.095														1.649	-3.229	-4.843	-9.458	-15.069	-10.432	-11.27		1.649	-9.684	-61.327	-14.089	-61.558	-86.835	-87.419
	1.153	0.932	0.896	0.923	0.967	1.028	1.051	1.103														1.653	-3.17	-4.817	-9.502	-15.056	-10.328	-11.241		1.653	-8.624	-60.664	-13.492	-60.451	-86.245	-86.742
	1.156	0.937	0.901	0.928	0.973	1.035	1.059	1.111														1.656	-3.115	-4.789	-9.538	-15.04	-10.218	-11.209		1.656	-7.563	-59.972	-12.897	-59.326	-85.617	-86.04
	1.16	0.942	0.905	0.933	0.979	1.042	1.067	1.12														1.66	-3.056	-4.756	-9.566	-15.016	-10.103	-11.171		1.66	-6.494	-59.255	-12.294	-58.179	-84.961	-85.306
	1.163	0.948	0.911	0.938	0.985	1.049	1.075	1.128														1.663	-2.997	-4.727	-9.596	-14.983	-9.986	-11.131		1.663	-5.431	-58.515	-11.682	-56.998	-84.276	-84.531
	1.167	0.953	0.915	0.944	0.991	1.056	1.083	1.138														1.667	-2.937	-4.698	-9.621	-14.95	-9.864	-11.084		1.667	-4.367	-57.756	-11.066	-55.8	-83.559	-83.727
	1.17	0.957	0.921	0.949	0.997	1.064	1.091	1.147														1.67	-2.874	-4.662	-9.645	-14.912	-9.743	-11.037		1.67	-3.303	-56.976	-10.448	-54.579	-82.805	-82.886
	1.174	0.962	0.925	0.955	1.004	1.072	1.1	1.155														1.674	-2.815	-4.626	-9.662	-14.87	-9.621	-10.984		1.674	-2.234	-56.166	-9.832	-53.335	-82.025	-82.021
	1.177	0.967	0.93	0.96	1.011	1.08	1.109	1.165														1.677	-2.749	-4.585	-9.67	-14.824	-9.491	-10.926		1.677	-1.163	-55.329	-9.205	-52.071	-81.212	-81.121
	1.181	0.973	0.935	0.966	1.018	1.089	1.118	1.175														1.681	-2.686	-4.542	-9.676	-14.773	-9.356	-10.863		1.681	-0.111	-54.467	-8.575	-50.793	-80.375	-80.205
	1.184	0.979	0.941	0.972	1.024	1.097	1.127	1.184														1.684	-2.62	-4.498	-9.675	-14.718	-9.217	-10.8		1.684	0.942	-53.581	-7.949	-49.491	-79.499	-79.257
	1.188	0.985	0.946	0.977	1.031	1.106	1.136	1.195														1.688	-2.547	-4.457	-9.674	-14.655	-9.072	-10.73		1.688	1.985	-52.669	-7.319	-48.162	-78.602	-78.266
	1.191	0.991	0.952	0.983	1.038	1.115	1.144	1.204														1.691	-2.482	-4.411	-9.667	-14.591	-8.926	-10.652		1.691	3.017	-51.743	-6.687	-46.82	-77.676	-77.25
	1.194	0.996	0.957	0.989	1.045	1.123	1.153	1.213														1.694	-2.414	-4.363	-9.655	-14.521	-8.778	-10.572		1.694	4.048	-50.785	-6.053	-45.456	-76.721	-76.199
	1.198	1.002	0.961	0.995	1.051	1.131	1.161	1.222														1.698	-2.347	-4.315	-9.635	-14.443	-8.626	-10.487		1.698	5.066	-49.815	-5.422	-44.078	-75.735	-75.125
	1.201	1.008	0.967	1.001	1.058	1.14	1.17	1.232														1.701	-2.278	-4.263	-9.617	-14.36	-8.465	-10.402		1.701	6.085	-48.821	-4.793	-42.681	-74.722	-74.018
	1.205	1.014	0.972	1.007	1.065	1.148	1.179	1.242														1.705	-2.208	-4.212	-9.59	-14.274	-8.304	-10.31		1.705	7.093	-47.806	-4.163	-41.262	-73.685	-72.881
	1.208	1.02	0.978	1.013	1.072	1.157	1.189	1.253														1.708	-2.139	-4.159	-9.558	-14.184	-8.138	-10.215		1.708	8.099	-46.778	-3.53	-39.828	-72.617	-71.718
	1.212	1.026	0.983	1.018	1.079	1.164	1.198	1.262														1.712	-2.064	-4.104	-9.521	-14.084	-7.965	-10.119		1.712	9.093	-45.727	-2.904	-38.381	-71.524	-70.517
	1.215	1.032	0.989	1.024	1.086	1.173	1.206	1.271														1.715	-1.99	-4.045	-9.48	-13.976	-7.79	-10.017		1.715	10.082	-44.653	-2.273	-36.907	-70.397	-69.285
	1.219	1.038	0.994	1.03	1.093	1.182	1.215	1.281														1.719	-1.911	-3.982	-9.436	-13.865	-7.611	-9.911		1.719	11.056	-43.559	-1.646	-35.415	-69.24	-68.035
	1.222	1.044	0.999	1.036	1.101	1.19	1.224	1.29														1.722	-1.832	-3.918	-9.389	-13.75	-7.425	-9.803		1.722	12.023	-42.441	-1.021	-33.92	-68.052	-66.756
	1.226	1.05	1.005	1.042	1.108	1.199	1.233	1.3														1.726	-1.753	-3.858	-9.339	-13.631	-7.239	-9.69		1.726	12.979	-41.305	-0.393	-32.406	-66.841	-65.443
	1.229	1.056	1.011	1.049	1.115	1.208	1.242	1.309														1.729	-1.673	-3.789	-9.281	-13.508	-7.045	-9.572		1.729	13.923	-40.148	0.231	-30.87	-65.61	-64.101
	1.233	1.062	1.016	1.056	1.122	1.217	1.252	1.32														1.733	-1.599	-3.719	-9.224	-13.375	-6.85	-9.459		1.733	14.853	-38.969	0.857	-29.322	-64.35	-62.726
	1.236	1.067	1.022	1.063	1.13	1.226	1.26	1.329														1.736	-1.524	-3.654	-9.161	-13.237	-6.655	-9.336		1.736	15.766	-37.772	1.485	-27.758	-63.064	-61.32
	1.24	1.072	1.027	1.069	1.137	1.234	1.27	1.339														1.74	-1.452	-3.582	-9.091	-13.096	-6.455	-9.212		1.74	16.679	-36.556	2.101	-26.179	-61.751	-59.895
	1.243	1.078	1.032	1.076	1.144	1.242	1.278	1.349														1.743	-1.376	-3.511	-9.01	-12.95	-6.254	-9.081		1.743	17.578	-35.323	2.713	-24.591	-60.417	-58.449
	1.247	1.084	1.037	1.081	1.15	1.25	1.287	1.36														1.747	-1.3	-3.439	-8.931	-12.794	-6.059	-8.946		1.747	18.468	-34.082	3.332	-22.983	-59.065	-56.974
	1.25	1.09	1.042	1.087	1.158	1.259	1.297	1.37														1.75	-1.226	-3.364	-8.849	-12.637	-5.856	-8.809		1.75	19.341	-32.82	3.944	-21.374	-57.684	-55.474
	1.253	1.095	1.047	1.092	1.164	1.267	1.306	1.38														1.753	-1.148	-3.287	-8.768	-12.48	-5.654	-8.67		1.753	20.209	-31.545	4.557	-19.748	-56.279	-53.957
	1.257	1.101	1.053	1.098	1.172	1.276	1.316	1.39														1.757	-1.073	-3.2	-8.68	-12.315	-5.45	-8.527		1.757	21.062	-30.242	5.158	-18.12	-54.849	-52.417
	1.26	1.108	1.059	1.104	1.179	1.285	1.324	1.4														1.76	-0.995	-3.117	-8.587	-12.148	-5.241	-8.382		1.76	21.903	-28.928	5.763	-16.479	-53.398	-50.86
	1.264	1.115	1.065	1.11	1.186	1.293	1.332	1.411														1.764	-0.913	-3.033	-8.493	-11.974	-5.027	-8.233		1.764	22.721	-27.596	6.367	-14.847	-51.935	-49.289
	1.267	1.12	1.07	1.116	1.192	1.301	1.341	1.421														1.767	-0.832	-2.95	-8.394	-11.801	-4.811	-8.084		1.767	23.52	-26.251	6.966	-13.195	-50.442	-47.696
	1.271	1.125	1.076	1.121	1.2	1.309	1.349	1.431														1.771	-0.75	-2.871	-8.299	-11.617	-4.59	-7.931		1.771	24.311	-24.893	7.556	-11.538	-48.932	-46.069
	1.274	1.13	1.08	1.128	1.207	1.317	1.358	1.441														1.774	-0.672	-2.785	-8.201	-11.429	-4.372	-7.77		1.774	25.076	-23.525	8.147	-9.878	-47.409	-44.425
	1.278	1.135	1.085	1.133	1.214	1.325	1.366	1.451														1.778	-0.596	-2.701	-8.099	-11.238	-4.149	-7.61		1.778	25.825	-22.147	8.727	-8.214	-45.868	-42.761
	1.281	1.14	1.09	1.139	1.221	1.331	1.374	1.461														1.781	-0.513	-2.616	-7.993	-11.04	-3.923	-7.45		1.781	26.573	-20.761	9.3	-6.549	-44.308	-41.088
	1.285	1.146	1.095	1.145	1.229	1.338	1.382	1.471														1.785	-0.434	-2.53	-7.888	-10.838	-3.691	-7.29		1.785	27.29	-19.365	9.87	-4.883	-42.728	-39.397
	1.288	1.151	1.1	1.151	1.235	1.346	1.391	1.48														1.788	-0.35	-2.443	-7.784	-10.636	-3.46	-7.121		1.788	28.002	-17.953	10.441	-3.206	-41.135	-37.687
	1.292	1.157	1.105	1.156	1.242	1.354	1.399	1.489														1.792	-0.267	-2.357	-7.671	-10.431	-3.228	-6.952		1.792	28.698	-16.538	11.002	-1.529	-39.518	-35.959
	1.295	1.162	1.109	1.161	1.249	1.361	1.407	1.498														1.795	-0.18	-2.265	-7.555	-10.219	-2.993	-6.783		1.795	29.379	-15.115	11.562	0.141	-37.881	-34.211
	1.299	1.167	1.114	1.167	1.255	1.368	1.415	1.507														1.799	-0.094	-2.175	-7.438	-10.001	-2.757	-6.612		1.799	30.044	-13.673	12.117	1.815	-36.232	-32.449
	1.302	1.171	1.119	1.173	1.262	1.376	1.423	1.517														1.802	-0.005	-2.08	-7.316	-9.782	-2.52	-6.438		1.802	30.694	-12.229	12.665	3.491	-34.559	-30.684
	1.306	1.176	1.124	1.18	1.269	1.383	1.431	1.526														1.806	0.083	-1.987	-7.19	-9.563	-2.283	-6.264		1.806	31.324	-10.775	13.208	5.152	-32.88	-28.905
	1.309	1.181	1.129	1.185	1.275	1.391	1.439	1.535														1.809	0.17	-1.896	-7.063	-9.341	-2.042	-6.091		1.809	31.934	-9.317	13.746	6.813	-31.188	-27.103
	1.313	1.186	1.134	1.191	1.282	1.397	1.447	1.544														1.813	0.257	-1.803	-6.934	-9.114	-1.803	-5.912		1.813	32.522	-7.856	14.275	8.476	-29.489	-25.302
	1.316	1.19	1.138	1.197	1.287	1.404	1.455	1.553														1.816	0.343	-1.71	-6.802	-8.883	-1.562	-5.734		1.816	33.093	-6.392	14.799	10.134	-27.778	-23.483
	1.319	1.194	1.143	1.203	1.293	1.411	1.462	1.561														1.819	0.427	-1.622	-6.666	-8.649	-1.327	-5.557		1.819	33.641	-4.919	15.312	11.782	-26.046	-21.661
	1.323	1.198	1.148	1.208	1.298	1.418	1.47	1.569														1.823	0.514	-1.533	-6.525	-8.412	-1.092	-5.378		1.823	34.179	-3.45	15.809	13.437	-24.303	-19.829
	1.326	1.202	1.152	1.213	1.304	1.424	1.477	1.577														1.826	0.602	-1.442	-6.377	-8.169	-0.855	-5.198		1.826	34.705	-1.981	16.297	15.078	-22.553	-18.004
	1.33	1.207	1.157	1.217	1.309	1.431	1.484	1.585														1.83	0.69	-1.348	-6.232	-7.922	-0.622	-5.014		1.83	35.206	-0.512	16.786	16.711	-20.793	-16.164
	1.333	1.211	1.161	1.222	1.314	1.436	1.49	1.594														1.833	0.778	-1.251	-6.088	-7.675	-0.388	-4.836		1.833	35.696	0.964	17.269	18.336	-19.019	-14.325
	1.337	1.215	1.165	1.227	1.319	1.442	1.497	1.602														1.837	0.866	-1.152	-5.939	-7.428	-0.153	-4.653		1.837	36.167	2.445	17.739	19.947	-17.232	-12.488
	1.34	1.219	1.17	1.232	1.325	1.448	1.503	1.609														1.84	0.953	-1.052	-5.789	-7.176	0.084	-4.468		1.84	36.621	3.928	18.199	21.55	-15.432	-10.637
	1.344	1.224	1.174	1.238	1.33	1.453	1.509	1.616														1.844	1.043	-0.95	-5.635	-6.921	0.32	-4.282		1.844	37.056	5.405	18.654	23.148	-13.631	-8.788
	1.347	1.227	1.177	1.242	1.335	1.459	1.515	1.623														1.847	1.134	-0.853	-5.478	-6.662	0.554	-4.094		1.847	37.469	6.878	19.103	24.722	-11.83	-6.935
	1.351	1.23	1.18	1.246	1.34	1.464	1.521	1.63														1.851	1.227	-0.757	-5.325	-6.4	0.79	-3.904		1.851	37.86	8.341	19.539	26.292	-10.011	-5.076
	1.354	1.233	1.184	1.251	1.345	1.468	1.526	1.637														1.854	1.314	-0.658	-5.172	-6.137	1.021	-3.709		1.854	38.24	9.802	19.965	27.848	-8.185	-3.212
	1.358	1.236	1.188	1.255	1.35	1.473	1.531	1.644														1.858	1.403	-0.555	-5.02	-5.866	1.253	-3.51		1.858	38.597	11.256	20.38	29.387	-6.361	-1.344
	1.361	1.239	1.191	1.259	1.355	1.477	1.536	1.65														1.861	1.489	-0.452	-4.863	-5.596	1.481	-3.317		1.861	38.935	12.702	20.784	30.915	-4.527	0.528
	1.365	1.242	1.194	1.262	1.359	1.481	1.541	1.656														1.865	1.58	-0.354	-4.705	-5.321	1.709	-3.12		1.865	39.266	14.146	21.168	32.425	-2.691	2.394
	1.368	1.244	1.198	1.266	1.364	1.484	1.546	1.662														1.868	1.67	-0.255	-4.547	-5.046	1.935	-2.923		1.868	39.573	15.581	21.554	33.917	-0.847	4.253
	1.372	1.247	1.202	1.27	1.368	1.489	1.551	1.668														1.872	1.76	-0.152	-4.388	-4.772	2.156	-2.723		1.872	39.861	17.015	21.93	35.398	0.995	6.116
	1.375	1.249	1.205	1.271	1.372	1.493	1.556	1.674														1.875	1.849	-0.05	-4.224	-4.495	2.372	-2.525		1.875	40.122	18.439	22.295	36.865	2.845	7.976
	1.378	1.251	1.208	1.275	1.375	1.498	1.56	1.679														1.878	1.934	0.054	-4.059	-4.214	2.592	-2.329		1.878	40.372	19.847	22.649	38.304	4.697	9.832
	1.382	1.254	1.211	1.277	1.378	1.501	1.564	1.685														1.882	2.018	0.157	-3.897	-3.932	2.808	-2.135		1.882	40.592	21.258	22.995	39.728	6.544	11.671
	1.385	1.256	1.214	1.281	1.381	1.505	1.568	1.691														1.885	2.095	0.26	-3.736	-3.657	3.021	-1.94		1.885	40.796	22.648	23.33	41.133	8.387	13.501
	1.389	1.257	1.218	1.283	1.384	1.508	1.572	1.696														1.889	2.175	0.359	-3.571	-3.381	3.231	-1.747		1.889	40.986	24.019	23.655	42.508	10.227	15.323
	1.392	1.26	1.22	1.286	1.387	1.51	1.576	1.702														1.892	2.249	0.462	-3.411	-3.103	3.443	-1.555		1.892	41.153	25.372	23.974	43.864	12.058	17.149
	1.396	1.262	1.223	1.288	1.39	1.513	1.579	1.707														1.896	2.326	0.56	-3.251	-2.822	3.649	-1.356		1.896	41.3	26.71	24.274	45.201	13.884	18.953
	1.399	1.263	1.225	1.29	1.392	1.514	1.581	1.712														1.899	2.4	0.659	-3.089	-2.542	3.852	-1.159		1.899	41.434	28.028	24.563	46.509	15.703	20.749
	1.403	1.265	1.227	1.291	1.395	1.516	1.584	1.717														1.903	2.471	0.751	-2.926	-2.264	4.051	-0.967		1.903	41.552	29.335	24.835	47.784	17.533	22.535
	1.406	1.266	1.229	1.292	1.398	1.518	1.586	1.721														1.906	2.547	0.847	-2.759	-1.985	4.242	-0.775		1.906	41.655	30.618	25.095	49.04	19.353	24.298
	1.41	1.267	1.231	1.293	1.399	1.519	1.588	1.725														1.91	2.622	0.946	-2.591	-1.702	4.438	-0.583		1.91	41.746	31.878	25.346	50.256	21.16	26.051
	1.413	1.269	1.233	1.294	1.401	1.521	1.59	1.729														1.913	2.696	1.042	-2.428	-1.421	4.626	-0.39		1.913	41.809	33.122	25.591	51.439	22.962	27.79
	1.417	1.27	1.234	1.295	1.402	1.522	1.593	1.732														1.917	2.767	1.143	-2.268	-1.145	4.812	-0.203		1.917	41.854	34.355	25.824	52.597	24.758	29.507
	1.42	1.27	1.236	1.297	1.403	1.523	1.594	1.736														1.92	2.839	1.233	-2.103	-0.87	4.997	-0.016		1.92	41.876	35.568	26.044	53.724	26.544	31.209
	1.424	1.271	1.237	1.299	1.405	1.524	1.594	1.738														1.924	2.91	1.325	-1.938	-0.593	5.177	0.176		1.924	41.877	36.757	26.252	54.822	28.308	32.902
	1.427	1.271	1.238	1.3	1.407	1.525	1.594	1.74														1.927	2.979	1.412	-1.771	-0.319	5.353	0.362		1.927	41.851	37.916	26.444	55.89	30.06	34.581
	1.431	1.27	1.239	1.3	1.408	1.526	1.595	1.742														1.931	3.047	1.498	-1.605	-0.047	5.525	0.551		1.931	41.804	39.05	26.625	56.926	31.787	36.243
	1.434	1.269	1.24	1.302	1.409	1.526	1.596	1.744														1.934	3.113	1.58	-1.44	0.231	5.696	0.74		1.934	41.741	40.162	26.786	57.928	33.508	37.891
	1.438	1.27	1.241	1.303	1.41	1.526	1.596	1.745														1.938	3.175	1.668	-1.277	0.504	5.862	0.931		1.938	41.663	41.253	26.934	58.912	35.218	39.514
	1.441	1.27	1.241	1.303	1.411	1.526	1.596	1.746														1.941	3.234	1.755	-1.114	0.78	6.025	1.118		1.941	41.563	42.324	27.068	59.852	36.91	41.12
	1.444	1.27	1.241	1.303	1.411	1.525	1.595	1.746														1.944	3.291	1.841	-0.946	1.05	6.18	1.295		1.944	41.444	43.362	27.186	60.766	38.583	42.708
	1.448	1.27	1.241	1.303	1.412	1.525	1.595	1.747														1.948	3.346	1.92	-0.778	1.316	6.331	1.476		1.948	41.312	44.379	27.287	61.646	40.241	44.272
	1.451	1.269	1.241	1.303	1.411	1.524	1.595	1.747														1.951	3.404	1.998	-0.605	1.583	6.477	1.658		1.951	41.158	45.379	27.383	62.487	41.876	45.805
	1.455	1.268	1.241	1.304	1.411	1.523	1.594	1.747														1.955	3.452	2.076	-0.438	1.841	6.617	1.836		1.955	40.977	46.345	27.472	63.306	43.499	47.318
	1.458	1.267	1.242	1.303	1.41	1.522	1.593	1.747														1.958	3.501	2.151	-0.269	2.099	6.755	2.01		1.958	40.787	47.289	27.54	64.086	45.094	48.814
	1.462	1.266	1.241	1.303	1.41	1.521	1.592	1.747														1.962	3.543	2.228	-0.101	2.361	6.888	2.181		1.962	40.575	48.201	27.591	64.822	46.672	50.285
	1.465	1.265	1.241	1.302	1.409	1.519	1.59	1.747														1.965	3.585	2.302	0.064	2.615	7.015	2.348		1.965	40.345	49.092	27.635	65.523	48.217	51.727
	1.469	1.264	1.241	1.301	1.407	1.518	1.587	1.746														1.969	3.623	2.371	0.23	2.863	7.14	2.514		1.969	40.092	49.954	27.658	66.192	49.733	53.131
	1.472	1.262	1.24	1.299	1.405	1.515	1.585	1.746														1.972	3.66	2.439	0.393	3.109	7.26	2.681		1.972	39.824	50.774	27.669	66.821	51.226	54.521
	1.476	1.261	1.24	1.298	1.403	1.512	1.583	1.744														1.976	3.696	2.506	0.557	3.36	7.376	2.846		1.976	39.535	51.572	27.672	67.415	52.694	55.888
	1.479	1.26	1.238	1.296	1.402	1.51	1.579	1.743														1.979	3.729	2.574	0.714	3.604	7.485	3.012		1.979	39.229	52.333	27.656	67.978	54.137	57.219
	1.483	1.259	1.237	1.294	1.4	1.507	1.575	1.742														1.983	3.763	2.637	0.876	3.845	7.585	3.177		1.983	38.908	53.069	27.62	68.496	55.553	58.516
	1.486	1.257	1.235	1.291	1.397	1.503	1.572	1.74														1.986	3.79	2.696	1.038	4.081	7.682	3.336		1.986	38.573	53.772	27.576	68.976	56.951	59.791
	1.49	1.254	1.234	1.288	1.395	1.499	1.568	1.738														1.99	3.817	2.758	1.201	4.315	7.769	3.492		1.99	38.223	54.448	27.518	69.413	58.318	61.026
	1.493	1.252	1.233	1.285	1.392	1.496	1.564	1.736														1.993	3.845	2.823	1.36	4.548	7.857	3.648		1.993	37.86	55.082	27.456	69.81	59.647	62.238
	1.497	1.25	1.231	1.283	1.389	1.492	1.559	1.733														1.997	3.864	2.882	1.515	4.775	7.942	3.803		1.997	37.471	55.694	27.379	70.163	60.942	63.412
	1.5	1.248	1.229	1.281	1.385	1.488	1.555	1.731														2	3.881	2.936	1.665	4.992	8.016	3.952		2	37.057	56.277	27.28	70.485	62.202	64.556
	1.503	1.245	1.227	1.279	1.382	1.483	1.55	1.728														2.003	3.897	2.986	1.82	5.207	8.087	4.102		2.003	36.622	56.828	27.172	70.764	63.424	65.666
	1.507	1.242	1.225	1.276	1.379	1.48	1.545	1.723														2.007	3.912	3.03	1.971	5.415	8.151	4.251		2.007	36.172	57.336	27.041	71.006	64.598	66.753
	1.51	1.239	1.223	1.272	1.376	1.476	1.54	1.72														2.01	3.921	3.075	2.123	5.621	8.214	4.396		2.01	35.698	57.803	26.896	71.21	65.738	67.804
	1.514	1.236	1.221	1.269	1.373	1.473	1.535	1.715														2.014	3.93	3.121	2.268	5.822	8.271	4.537		2.014	35.205	58.245	26.735	71.379	66.834	68.824
	1.517	1.234	1.219	1.266	1.369	1.468	1.529	1.712														2.017	3.934	3.161	2.416	6.023	8.324	4.678		2.017	34.697	58.656	26.555	71.507	67.896	69.801
	1.521	1.231	1.216	1.263	1.365	1.463	1.524	1.707														2.021	3.93	3.202	2.561	6.217	8.376	4.814		2.021	34.176	59.031	26.366	71.601	68.925	70.742
	1.524	1.228	1.213	1.26	1.361	1.458	1.518	1.703														2.024	3.927	3.243	2.703	6.401	8.422	4.944		2.024	33.632	59.382	26.165	71.654	69.915	71.644
	1.528	1.225	1.21	1.257	1.357	1.452	1.513	1.698														2.028	3.92	3.28	2.847	6.584	8.461	5.063		2.028	33.074	59.693	25.948	71.662	70.854	72.521
	1.531	1.222	1.208	1.253	1.353	1.447	1.508	1.693														2.031	3.912	3.312	2.989	6.756	8.497	5.186		2.031	32.498	59.961	25.719	71.633	71.754	73.355
	1.535	1.219	1.205	1.249	1.349	1.442	1.502	1.688														2.035	3.902	3.342	3.129	6.928	8.529	5.307		2.035	31.908	60.212	25.48	71.556	72.614	74.142
	1.538	1.216	1.202	1.245	1.344	1.436	1.496	1.682														2.038	3.887	3.373	3.262	7.092	8.561	5.419		2.038	31.301	60.413	25.234	71.448	73.429	74.886
	1.542	1.212	1.2	1.242	1.339	1.431	1.49	1.678														2.042	3.87	3.399	3.392	7.251	8.586	5.524		2.042	30.684	60.581	24.968	71.29	74.205	75.603
	1.545	1.209	1.196	1.237	1.334	1.426	1.484	1.673														2.045	3.847	3.429	3.518	7.409	8.607	5.628		2.045	30.056	60.719	24.69	71.092	74.936	76.274
	1.549	1.206	1.193	1.235	1.329	1.421	1.477	1.667														2.049	3.83	3.454	3.641	7.559	8.62	5.732		2.049	29.416	60.819	24.399	70.856	75.622	76.906
	1.552	1.203	1.188	1.23	1.324	1.414	1.471	1.661														2.052	3.812	3.473	3.768	7.701	8.631	5.83		2.052	28.761	60.887	24.098	70.578	76.262	77.493
	1.556	1.199	1.185	1.226	1.318	1.409	1.465	1.655														2.056	3.792	3.494	3.888	7.843	8.635	5.927		2.056	28.093	60.909	23.778	70.268	76.862	78.049
	1.559	1.195	1.182	1.222	1.314	1.402	1.458	1.648														2.059	3.773	3.511	4.01	7.987	8.635	6.023		2.059	27.412	60.905	23.453	69.911	77.42	78.56
	1.563	1.191	1.177	1.217	1.309	1.396	1.45	1.641														2.063	3.752	3.529	4.126	8.127	8.63	6.112		2.063	26.71	60.873	23.11	69.52	77.933	79.024
	1.566	1.187	1.173	1.213	1.303	1.39	1.442	1.634														2.066	3.732	3.542	4.241	8.254	8.618	6.202		2.066	25.998	60.804	22.754	69.083	78.406	79.438
	1.569	1.183	1.169	1.208	1.297	1.384	1.435	1.626														2.069	3.707	3.554	4.354	8.383	8.601	6.28		2.069	25.273	60.706	22.391	68.599	78.834	79.812
	1.573	1.178	1.165	1.204	1.291	1.377	1.427	1.618														2.073	3.683	3.565	4.464	8.508	8.582	6.359		2.073	24.536	60.571	22.021	68.09	79.222	80.142
	1.576	1.173	1.161	1.2	1.285	1.37	1.419	1.611														2.076	3.658	3.579	4.572	8.627	8.558	6.431		2.076	23.782	60.406	21.645	67.538	79.549	80.433
	1.58	1.169	1.157	1.196	1.28	1.364	1.411	1.603														2.08	3.626	3.585	4.669	8.74	8.539	6.5		2.08	23.014	60.211	21.253	66.95	79.832	80.691
	1.583	1.165	1.153	1.191	1.274	1.357	1.404	1.595														2.083	3.593	3.587	4.766	8.846	8.508	6.566		2.083	22.232	59.985	20.842	66.332	80.067	80.895
	1.587	1.16	1.149	1.187	1.269	1.351	1.396	1.586														2.087	3.559	3.59	4.863	8.944	8.476	6.627		2.087	21.435	59.725	20.422	65.687	80.253	81.063
	1.59	1.156	1.144	1.182	1.263	1.344	1.388	1.578														2.09	3.522	3.591	4.956	9.041	8.442	6.685		2.09	20.634	59.424	19.991	65.007	80.389	81.195
	1.594	1.151	1.14	1.177	1.257	1.337	1.38	1.569														2.094	3.478	3.592	5.043	9.134	8.408	6.74		2.094	19.824	59.098	19.546	64.29	80.482	81.279
	1.597	1.146	1.135	1.172	1.251	1.33	1.372	1.561														2.097	3.432	3.592	5.13	9.228	8.374	6.788		2.097	18.995	58.745	19.093	63.546	80.536	81.326
	1.601	1.142	1.13	1.167	1.244	1.323	1.364	1.552														2.101	3.383	3.594	5.21	9.312	8.33	6.832		2.101	18.169	58.362	18.628	62.765	80.542	81.321
	1.604	1.138	1.126	1.162	1.238	1.316	1.357	1.544														2.104	3.336	3.589	5.292	9.393	8.284	6.871		2.104	17.333	57.95	18.161	61.95	80.513	81.266
	1.608	1.133	1.121	1.157	1.231	1.308	1.349	1.536														2.108	3.29	3.585	5.365	9.462	8.234	6.907		2.108	16.487	57.512	17.686	61.104	80.431	81.171
	1.611	1.128	1.116	1.152	1.225	1.301	1.341	1.527														2.111	3.242	3.577	5.436	9.531	8.176	6.934		2.111	15.636	57.041	17.204	60.221	80.294	81.033
	1.615	1.123	1.112	1.146	1.219	1.294	1.332	1.519														2.115	3.194	3.565	5.506	9.593	8.115	6.962		2.115	14.771	56.535	16.71	59.307	80.113	80.85
	1.618	1.118	1.107	1.141	1.213	1.287	1.325	1.51														2.118	3.147	3.554	5.572	9.651	8.055	6.993		2.118	13.9	56.006	16.208	58.363	79.891	80.626
	1.622	1.113	1.102	1.136	1.207	1.279	1.316	1.5														2.122	3.1	3.537	5.632	9.708	7.99	7.011		2.122	13.023	55.444	15.7	57.388	79.612	80.345
	1.625	1.108	1.098	1.132	1.2	1.273	1.308	1.492														2.125	3.051	3.526	5.688	9.756	7.923	7.027		2.125	12.143	54.851	15.18	56.385	79.296	80.034
	1.628	1.103	1.093	1.127	1.193	1.265	1.3	1.483														2.128	3.004	3.519	5.74	9.801	7.848	7.041		2.128	11.257	54.234	14.648	55.349	78.932	79.681
	1.632	1.099	1.088	1.122	1.187	1.258	1.292	1.474														2.132	2.961	3.51	5.792	9.84	7.772	7.054		2.132	10.365	53.592	14.112	54.295	78.529	79.28
	1.635	1.094	1.083	1.116	1.181	1.25	1.284	1.465														2.135	2.916	3.493	5.84	9.873	7.693	7.06		2.135	9.466	52.925	13.573	53.204	78.078	78.844
	1.639	1.089	1.078	1.11	1.175	1.243	1.277	1.457														2.139	2.867	3.476	5.885	9.902	7.613	7.063		2.139	8.56	52.226	13.015	52.093	77.583	78.366
	1.642	1.084	1.074	1.105	1.168	1.235	1.268	1.447														2.142	2.817	3.455	5.923	9.937	7.525	7.063		2.142	7.653	51.502	12.46	50.95	77.047	77.848
	1.646	1.079	1.069	1.1	1.162	1.227	1.26	1.438														2.146	2.766	3.439	5.962	9.963	7.433	7.063		2.146	6.742	50.764	11.9	49.778	76.463	77.276
	1.649	1.074	1.065	1.095	1.156	1.22	1.252	1.428														2.149	2.712	3.421	5.993	9.981	7.34	7.054		2.149	5.831	49.995	11.325	48.583	75.84	76.669
	1.653	1.07	1.06	1.09	1.15	1.212	1.244	1.418														2.153	2.66	3.395	6.023	9.997	7.242	7.047		2.153	4.92	49.209	10.753	47.362	75.169	76.023
	1.656	1.064	1.055	1.084	1.143	1.206	1.236	1.409														2.156	2.602	3.369	6.047	10.014	7.146	7.034		2.156	4.003	48.397	10.181	46.129	74.463	75.344
	1.66	1.059	1.05	1.08	1.137	1.199	1.228	1.4														2.16	2.546	3.346	6.069	10.022	7.05	7.018		2.16	3.094	47.57	9.601	44.877	73.708	74.636
	1.663	1.054	1.046	1.074	1.132	1.192	1.22	1.39														2.163	2.482	3.317	6.083	10.028	6.957	6.996		2.163	2.181	46.714	9.013	43.603	72.912	73.893
	1.667	1.05	1.041	1.069	1.125	1.186	1.213	1.381														2.167	2.421	3.288	6.094	10.026	6.856	6.976		2.167	1.263	45.84	8.413	42.32	72.083	73.105
	1.67	1.045	1.036	1.064	1.12	1.178	1.205	1.371														2.17	2.358	3.261	6.11	10.023	6.749	6.948		2.17	0.351	44.942	7.815	41.02	71.212	72.286
	1.674	1.04	1.03	1.059	1.114	1.171	1.198	1.362														2.174	2.295	3.233	6.121	10.016	6.646	6.92		2.174	-0.561	44.021	7.217	39.705	70.309	71.429
	1.677	1.036	1.024	1.054	1.108	1.164	1.189	1.353														2.177	2.228	3.204	6.125	10.009	6.542	6.888		2.177	-1.464	43.088	6.618	38.364	69.374	70.534
	1.681	1.031	1.019	1.048	1.103	1.157	1.181	1.344														2.181	2.161	3.178	6.132	10.003	6.436	6.851		2.181	-2.372	42.137	6.025	37.009	68.411	69.607
	1.684	1.026	1.014	1.044	1.098	1.15	1.173	1.335														2.184	2.098	3.149	6.129	9.986	6.326	6.805		2.184	-3.274	41.165	5.427	35.635	67.417	68.637
	1.688	1.021	1.01	1.039	1.092	1.143	1.166	1.326														2.188	2.038	3.119	6.131	9.966	6.213	6.76		2.188	-4.167	40.176	4.831	34.244	66.397	67.629
	1.691	1.016	1.005	1.034	1.087	1.136	1.159	1.316														2.191	1.982	3.081	6.122	9.94	6.1	6.713		2.191	-5.055	39.178	4.238	32.841	65.337	66.59
	1.694	1.011	1.001	1.029	1.081	1.13	1.152	1.307														2.194	1.925	3.046	6.111	9.914	5.981	6.66		2.194	-5.941	38.158	3.638	31.428	64.246	65.521
	1.698	1.007	0.996	1.024	1.075	1.123	1.143	1.299														2.198	1.864	3.01	6.101	9.884	5.858	6.605		2.198	-6.825	37.123	3.036	29.997	63.119	64.419
	1.701	1.002	0.991	1.019	1.069	1.116	1.136	1.29														2.201	1.809	2.974	6.09	9.847	5.733	6.551		2.201	-7.706	36.072	2.434	28.558	61.979	63.287
	1.705	0.997	0.987	1.015	1.063	1.109	1.129	1.28														2.205	1.751	2.938	6.075	9.809	5.61	6.487		2.205	-8.581	35.012	1.832	27.117	60.792	62.115
	1.708	0.993	0.983	1.011	1.057	1.101	1.121	1.271														2.208	1.694	2.903	6.057	9.768	5.477	6.418		2.208	-9.442	33.936	1.231	25.663	59.582	60.921
	1.712	0.988	0.978	1.007	1.052	1.095	1.115	1.262														2.212	1.641	2.867	6.039	9.722	5.345	6.352		2.212	-10.302	32.849	0.634	24.201	58.352	59.699
	1.715	0.983	0.974	1.002	1.047	1.088	1.108	1.253														2.215	1.588	2.833	6.019	9.668	5.214	6.283		2.215	-11.154	31.754	0.043	22.737	57.092	58.447
	1.719	0.979	0.97	0.997	1.043	1.082	1.101	1.244														2.219	1.533	2.79	5.996	9.613	5.086	6.208		2.219	-12.005	30.654	-0.549	21.252	55.805	57.175
	1.722	0.974	0.966	0.992	1.038	1.075	1.093	1.235														2.222	1.475	2.749	5.973	9.557	4.954	6.129		2.222	-12.849	29.541	-1.14	19.762	54.489	55.876
	1.726	0.97	0.961	0.988	1.033	1.068	1.086	1.226														2.226	1.419	2.707	5.94	9.502	4.822	6.05		2.226	-13.685	28.418	-1.727	18.266	53.145	54.541
	1.729	0.966	0.957	0.984	1.028	1.062	1.079	1.217														2.229	1.359	2.666	5.913	9.441	4.685	5.968		2.229	-14.518	27.287	-2.309	16.768	51.781	53.181
	1.733	0.962	0.952	0.98	1.023	1.055	1.073	1.208														2.233	1.297	2.626	5.879	9.37	4.55	5.883		2.233	-15.328	26.159	-2.892	15.267	50.394	51.807
	1.736	0.958	0.948	0.976	1.018	1.05	1.067	1.2														2.236	1.24	2.579	5.841	9.295	4.412	5.799		2.236	-16.137	25.016	-3.472	13.767	48.981	50.419
	1.74	0.954	0.944	0.972	1.013	1.044	1.06	1.191														2.24	1.178	2.531	5.802	9.215	4.275	5.713		2.24	-16.931	23.867	-4.043	12.274	47.544	49.011
	1.743	0.95	0.94	0.968	1.008	1.038	1.054	1.183														2.243	1.118	2.485	5.76	9.129	4.14	5.622		2.243	-17.711	22.714	-4.615	10.786	46.088	47.596
	1.747	0.946	0.937	0.963	1.004	1.032	1.048	1.175														2.247	1.051	2.439	5.717	9.036	4.006	5.531		2.247	-18.478	21.564	-5.188	9.287	44.612	46.154
	1.75	0.943	0.933	0.96	0.999	1.026	1.042	1.167														2.25	0.986	2.39	5.673	8.934	3.864	5.437		2.25	-19.247	20.397	-5.761	7.803	43.115	44.691
	1.753	0.939	0.929	0.956	0.994	1.019	1.036	1.159														2.253	0.924	2.341	5.634	8.834	3.72	5.345		2.253	-19.999	19.234	-6.326	6.316	41.602	43.206
	1.757	0.936	0.926	0.952	0.99	1.014	1.029	1.152														2.257	0.862	2.288	5.594	8.73	3.576	5.252		2.257	-20.745	18.072	-6.883	4.826	40.07	41.703
	1.76	0.932	0.922	0.948	0.986	1.008	1.023	1.145														2.26	0.804	2.238	5.545	8.619	3.433	5.158		2.26	-21.47	16.91	-7.436	3.334	38.522	40.175
	1.764	0.929	0.919	0.944	0.983	1.002	1.018	1.138														2.264	0.746	2.186	5.496	8.506	3.288	5.06		2.264	-22.191	15.742	-7.975	1.84	36.965	38.633
	1.767	0.926	0.915	0.941	0.98	0.997	1.013	1.131														2.267	0.696	2.129	5.448	8.388	3.141	4.959		2.267	-22.894	14.568	-8.511	0.356	35.389	37.083
	1.771	0.923	0.912	0.938	0.976	0.992	1.008	1.124														2.271	0.646	2.072	5.397	8.268	2.99	4.86		2.271	-23.575	13.394	-9.045	-1.126	33.807	35.515
	1.774	0.919	0.909	0.934	0.972	0.987	1.003	1.116														2.274	0.599	2.01	5.344	8.142	2.839	4.766		2.274	-24.246	12.224	-9.567	-2.597	32.212	33.945
	1.778	0.916	0.906	0.931	0.967	0.983	0.998	1.109														2.278	0.547	1.952	5.291	8.022	2.689	4.663		2.278	-24.904	11.051	-10.088	-4.065	30.607	32.372
	1.781	0.913	0.903	0.927	0.962	0.978	0.994	1.103														2.281	0.495	1.897	5.236	7.891	2.535	4.559		2.281	-25.545	9.872	-10.604	-5.53	28.994	30.791
	1.785	0.911	0.9	0.924	0.959	0.973	0.989	1.096														2.285	0.446	1.845	5.182	7.754	2.381	4.456		2.285	-26.17	8.696	-11.112	-6.982	27.378	29.199
	1.788	0.908	0.898	0.921	0.955	0.968	0.984	1.089														2.288	0.395	1.792	5.128	7.618	2.238	4.345		2.288	-26.772	7.522	-11.611	-8.419	25.748	27.602
	1.792	0.906	0.895	0.918	0.951	0.963	0.979	1.082														2.292	0.341	1.737	5.07	7.481	2.083	4.231		2.292	-27.356	6.352	-12.099	-9.852	24.107	25.996
	1.795	0.903	0.892	0.915	0.947	0.959	0.974	1.076														2.295	0.288	1.685	5.011	7.338	1.932	4.122		2.295	-27.922	5.187	-12.576	-11.278	22.477	24.392
	1.799	0.9	0.889	0.912	0.944	0.956	0.97	1.07														2.299	0.234	1.627	4.949	7.191	1.778	4.012		2.299	-28.476	4.029	-13.034	-12.691	20.837	22.774
	1.802	0.898	0.886	0.909	0.941	0.953	0.966	1.064														2.302	0.176	1.568	4.889	7.043	1.632	3.897		2.302	-29.017	2.878	-13.486	-14.091	19.187	21.164
	1.806	0.895	0.883	0.905	0.937	0.948	0.961	1.057														2.306	0.123	1.507	4.827	6.898	1.482	3.783		2.306	-29.542	1.726	-13.93	-15.484	17.53	19.547
	1.809	0.893	0.88	0.903	0.933	0.944	0.956	1.051														2.309	0.068	1.45	4.766	6.751	1.332	3.671		2.309	-30.051	0.573	-14.364	-16.852	15.878	17.92
	1.813	0.89	0.877	0.9	0.93	0.941	0.952	1.046														2.313	0.014	1.388	4.706	6.6	1.179	3.557		2.313	-30.538	-0.574	-14.786	-18.206	14.225	16.281
	1.816	0.889	0.874	0.898	0.927	0.937	0.947	1.04														2.316	-0.041	1.328	4.646	6.436	1.029	3.442		2.316	-31.007	-1.706	-15.198	-19.539	12.58	14.655
	1.819	0.887	0.872	0.895	0.925	0.934	0.942	1.035														2.319	-0.093	1.265	4.581	6.278	0.883	3.329		2.319	-31.458	-2.841	-15.603	-20.862	10.931	13.029
	1.823	0.885	0.87	0.893	0.922	0.931	0.938	1.03														2.323	-0.143	1.201	4.513	6.113	0.735	3.213		2.323	-31.897	-3.969	-15.992	-22.164	9.28	11.402
	1.826	0.882	0.868	0.89	0.919	0.928	0.934	1.025														2.326	-0.191	1.139	4.444	5.946	0.593	3.093		2.326	-32.317	-5.1	-16.373	-23.457	7.64	9.782
	1.83	0.88	0.866	0.888	0.917	0.924	0.93	1.021														2.33	-0.251	1.078	4.375	5.772	0.45	2.967		2.33	-32.717	-6.211	-16.749	-24.731	6.006	8.156
	1.833	0.879	0.864	0.886	0.914	0.921	0.926	1.016														2.333	-0.302	1.017	4.315	5.597	0.302	2.846		2.333	-33.113	-7.325	-17.12	-25.996	4.368	6.526
	1.837	0.878	0.862	0.884	0.912	0.918	0.923	1.011														2.337	-0.349	0.954	4.248	5.421	0.154	2.723		2.337	-33.488	-8.423	-17.471	-27.247	2.734	4.901
	1.84	0.876	0.86	0.882	0.91	0.915	0.919	1.007														2.34	-0.395	0.89	4.181	5.243	0.012	2.6		2.34	-33.841	-9.508	-17.814	-28.493	1.11	3.277
	1.844	0.874	0.859	0.88	0.908	0.913	0.916	1.002														2.344	-0.438	0.828	4.106	5.058	-0.132	2.478		2.344	-34.177	-10.586	-18.143	-29.714	-0.512	1.66
	1.847	0.874	0.857	0.879	0.906	0.911	0.913	0.997														2.347	-0.482	0.767	4.029	4.871	-0.273	2.352		2.347	-34.491	-11.654	-18.463	-30.92	-2.12	0.044
	1.851	0.872	0.856	0.878	0.904	0.909	0.91	0.992														2.351	-0.522	0.696	3.953	4.684	-0.417	2.226		2.351	-34.788	-12.717	-18.776	-32.103	-3.725	-1.557
	1.854	0.871	0.854	0.876	0.901	0.907	0.908	0.988														2.354	-0.562	0.629	3.876	4.496	-0.562	2.105		2.354	-35.051	-13.763	-19.082	-33.264	-5.317	-3.137
	1.858	0.869	0.852	0.875	0.898	0.904	0.905	0.983														2.358	-0.602	0.564	3.794	4.305	-0.704	1.984		2.358	-35.306	-14.795	-19.374	-34.406	-6.904	-4.71
	1.861	0.868	0.851	0.873	0.896	0.902	0.903	0.979														2.361	-0.641	0.5	3.714	4.112	-0.849	1.858		2.361	-35.539	-15.82	-19.655	-35.528	-8.488	-6.275
	1.865	0.867	0.85	0.871	0.893	0.9	0.901	0.976														2.365	-0.684	0.443	3.633	3.919	-0.991	1.73		2.365	-35.75	-16.838	-19.931	-36.631	-10.059	-7.825
	1.868	0.866	0.848	0.87	0.892	0.898	0.899	0.973														2.368	-0.723	0.385	3.551	3.716	-1.13	1.607		2.368	-35.941	-17.837	-20.192	-37.708	-11.622	-9.372
	1.872	0.865	0.847	0.868	0.89	0.897	0.897	0.969														2.372	-0.765	0.324	3.472	3.518	-1.26	1.483		2.372	-36.111	-18.825	-20.439	-38.765	-13.172	-10.901
	1.875	0.864	0.846	0.867	0.889	0.895	0.895	0.966														2.375	-0.81	0.259	3.384	3.322	-1.392	1.357		2.375	-36.26	-19.797	-20.673	-39.806	-14.717	-12.412
	1.878	0.862	0.845	0.866	0.888	0.894	0.893	0.963														2.378	-0.856	0.198	3.296	3.12	-1.527	1.237		2.378	-36.39	-20.757	-20.894	-40.832	-16.236	-13.917
	1.882	0.861	0.844	0.866	0.886	0.893	0.891	0.961														2.382	-0.9	0.135	3.21	2.919	-1.657	1.117		2.382	-36.505	-21.7	-21.103	-41.822	-17.744	-15.404
	1.885	0.861	0.842	0.864	0.885	0.892	0.889	0.958														2.385	-0.947	0.072	3.12	2.712	-1.78	0.996		2.385	-36.608	-22.631	-21.306	-42.789	-19.242	-16.869
	1.889	0.86	0.841	0.863	0.883	0.891	0.888	0.955														2.389	-0.991	0.007	3.033	2.512	-1.903	0.876		2.389	-36.69	-23.548	-21.499	-43.729	-20.728	-18.318
	1.892	0.859	0.841	0.862	0.882	0.89	0.886	0.953														2.392	-1.035	-0.056	2.945	2.312	-2.032	0.761		2.392	-36.749	-24.456	-21.683	-44.642	-22.195	-19.76
	1.896	0.859	0.841	0.861	0.881	0.889	0.885	0.951														2.396	-1.076	-0.12	2.857	2.105	-2.159	0.646		2.396	-36.795	-25.349	-21.855	-45.522	-23.635	-21.185
	1.899	0.859	0.841	0.86	0.88	0.888	0.883	0.948														2.399	-1.124	-0.182	2.771	1.895	-2.284	0.53		2.399	-36.811	-26.218	-22.013	-46.378	-25.068	-22.587
	1.903	0.858	0.841	0.86	0.879	0.888	0.882	0.946														2.403	-1.167	-0.242	2.678	1.688	-2.408	0.415		2.403	-36.809	-27.075	-22.159	-47.208	-26.476	-23.968
	1.906	0.858	0.841	0.86	0.879	0.887	0.88	0.945														2.406	-1.209	-0.299	2.584	1.48	-2.529	0.302		2.406	-36.794	-27.923	-22.294	-48.014	-27.879	-25.336
	1.91	0.857	0.842	0.859	0.879	0.887	0.879	0.943														2.41	-1.253	-0.361	2.488	1.274	-2.644	0.184		2.41	-36.76	-28.754	-22.415	-48.795	-29.25	-26.684
	1.913	0.857	0.842	0.859	0.878	0.887	0.878	0.942														2.413	-1.297	-0.418	2.399	1.07	-2.761	0.058		2.413	-36.707	-29.573	-22.528	-49.551	-30.602	-28.011
	1.917	0.858	0.842	0.859	0.878	0.887	0.877	0.94														2.417	-1.342	-0.478	2.309	0.864	-2.876	-0.058		2.417	-36.64	-30.369	-22.631	-50.285	-31.935	-29.338
	1.92	0.858	0.842	0.858	0.877	0.887	0.877	0.939														2.42	-1.377	-0.537	2.217	0.664	-2.992	-0.173		2.42	-36.548	-31.152	-22.716	-50.991	-33.252	-30.636
	1.924	0.858	0.841	0.858	0.877	0.887	0.876	0.938														2.424	-1.414	-0.595	2.117	0.468	-3.108	-0.292		2.424	-36.434	-31.919	-22.791	-51.677	-34.539	-31.913
	1.927	0.858	0.841	0.857	0.876	0.887	0.877	0.936														2.427	-1.453	-0.652	2.015	0.267	-3.218	-0.41		2.427	-36.303	-32.675	-22.85	-52.324	-35.803	-33.167
	1.931	0.859	0.841	0.857	0.876	0.887	0.876	0.935														2.431	-1.491	-0.708	1.914	0.071	-3.329	-0.532		2.431	-36.145	-33.416	-22.893	-52.94	-37.043	-34.392
	1.934	0.859	0.842	0.857	0.875	0.888	0.876	0.934														2.434	-1.529	-0.768	1.815	-0.122	-3.437	-0.653		2.434	-35.978	-34.14	-22.932	-53.525	-38.253	-35.594
	1.938	0.859	0.842	0.856	0.875	0.888	0.875	0.934														2.438	-1.563	-0.821	1.715	-0.315	-3.545	-0.774		2.438	-35.779	-34.84	-22.959	-54.086	-39.445	-36.759
	1.941	0.859	0.842	0.856	0.874	0.888	0.875	0.933														2.441	-1.603	-0.871	1.615	-0.502	-3.648	-0.896		2.441	-35.57	-35.52	-22.97	-54.616	-40.613	-37.909
	1.944	0.859	0.842	0.857	0.874	0.889	0.875	0.932														2.444	-1.638	-0.92	1.512	-0.694	-3.746	-1.019		2.444	-35.343	-36.18	-22.974	-55.117	-41.761	-39.047
	1.948	0.86	0.843	0.857	0.875	0.89	0.875	0.933														2.448	-1.678	-0.968	1.408	-0.884	-3.845	-1.143		2.448	-35.096	-36.825	-22.969	-55.589	-42.886	-40.162
	1.951	0.861	0.844	0.857	0.875	0.891	0.874	0.933														2.451	-1.718	-1.015	1.304	-1.072	-3.939	-1.26		2.451	-34.831	-37.444	-22.95	-56.04	-43.985	-41.256
	1.955	0.861	0.844	0.858	0.876	0.892	0.874	0.934														2.455	-1.758	-1.071	1.201	-1.265	-4.029	-1.377		2.455	-34.552	-38.046	-22.915	-56.453	-45.063	-42.326
	1.958	0.862	0.845	0.859	0.877	0.893	0.875	0.934														2.458	-1.804	-1.129	1.096	-1.447	-4.12	-1.492		2.458	-34.26	-38.63	-22.866	-56.851	-46.108	-43.369
	1.962	0.862	0.846	0.859	0.878	0.894	0.876	0.935														2.462	-1.844	-1.179	0.99	-1.631	-4.215	-1.605		2.462	-33.959	-39.201	-22.81	-57.219	-47.129	-44.401
	1.965	0.863	0.847	0.86	0.879	0.896	0.877	0.936														2.465	-1.881	-1.233	0.884	-1.814	-4.304	-1.715		2.465	-33.642	-39.75	-22.744	-57.55	-48.115	-45.409
	1.969	0.865	0.848	0.861	0.881	0.897	0.878	0.937														2.469	-1.914	-1.292	0.783	-1.996	-4.386	-1.827		2.469	-33.307	-40.279	-22.667	-57.846	-49.085	-46.384
	1.972	0.866	0.849	0.862	0.882	0.898	0.88	0.938														2.472	-1.948	-1.347	0.675	-2.169	-4.465	-1.94		2.472	-32.958	-40.792	-22.589	-58.121	-50.026	-47.333
	1.976	0.868	0.851	0.863	0.884	0.899	0.882	0.939														2.476	-1.979	-1.4	0.571	-2.345	-4.549	-2.048		2.476	-32.584	-41.281	-22.499	-58.365	-50.935	-48.268
	1.979	0.869	0.852	0.864	0.884	0.901	0.884	0.94														2.479	-2.013	-1.453	0.465	-2.518	-4.628	-2.158		2.479	-32.197	-41.757	-22.404	-58.578	-51.813	-49.172
	1.983	0.871	0.853	0.865	0.886	0.903	0.886	0.941														2.483	-2.047	-1.507	0.358	-2.692	-4.704	-2.271		2.483	-31.791	-42.202	-22.295	-58.766	-52.671	-50.044
	1.986	0.872	0.854	0.866	0.887	0.905	0.888	0.942														2.486	-2.083	-1.557	0.25	-2.863	-4.781	-2.384		2.486	-31.369	-42.626	-22.173	-58.924	-53.497	-50.891
	1.99	0.873	0.855	0.867	0.888	0.908	0.89	0.944														2.49	-2.116	-1.604	0.14	-3.034	-4.851	-2.496		2.49	-30.93	-43.042	-22.045	-59.061	-54.302	-51.711
	1.993	0.875	0.856	0.868	0.89	0.91	0.891	0.946														2.493	-2.147	-1.657	0.035	-3.204	-4.922	-2.61		2.493	-30.484	-43.433	-21.903	-59.169	-55.074	-52.5
	1.997	0.876	0.857	0.87	0.892	0.913	0.893	0.948														2.497	-2.178	-1.709	-0.066	-3.377	-4.989	-2.721		2.497	-30.018	-43.805	-21.752	-59.246	-55.811	-53.265
	2	0.878	0.858	0.872	0.894	0.914	0.896	0.95														2.5	-2.205	-1.757	-0.163	-3.545	-5.06	-2.828		2.5	-29.535	-44.145	-21.589	-59.297	-56.522	-54.012
	2.003	0.879	0.859	0.874	0.896	0.916	0.899	0.952														2.503	-2.227	-1.803	-0.263	-3.712	-5.127	-2.929		2.503	-29.036	-44.467	-21.416	-59.324	-57.205	-54.725
	2.007	0.88	0.86	0.875	0.898	0.918	0.901	0.954														2.507	-2.25	-1.856	-0.363	-3.875	-5.195	-3.032		2.507	-28.522	-44.766	-21.229	-59.309	-57.855	-55.405
	2.01	0.882	0.862	0.877	0.9	0.921	0.904	0.956														2.51	-2.274	-1.902	-0.463	-4.037	-5.255	-3.133		2.51	-28.004	-45.054	-21.04	-59.268	-58.473	-56.053
	2.014	0.883	0.864	0.879	0.902	0.923	0.908	0.958														2.514	-2.296	-1.951	-0.557	-4.196	-5.316	-3.233		2.514	-27.468	-45.312	-20.835	-59.185	-59.065	-56.672
	2.017	0.885	0.866	0.882	0.904	0.925	0.911	0.962														2.517	-2.319	-1.998	-0.648	-4.351	-5.369	-3.333		2.517	-26.919	-45.548	-20.627	-59.085	-59.626	-57.267
	2.021	0.886	0.867	0.883	0.907	0.927	0.914	0.965														2.521	-2.339	-2.044	-0.738	-4.505	-5.421	-3.432		2.521	-26.36	-45.77	-20.408	-58.948	-60.159	-57.82
	2.024	0.888	0.869	0.885	0.909	0.931	0.918	0.969														2.524	-2.367	-2.087	-0.824	-4.652	-5.468	-3.531		2.524	-25.79	-45.965	-20.174	-58.788	-60.666	-58.348
	2.028	0.89	0.871	0.887	0.912	0.934	0.921	0.972														2.528	-2.39	-2.131	-0.915	-4.799	-5.513	-3.625		2.528	-25.215	-46.142	-19.936	-58.601	-61.138	-58.861
	2.031	0.892	0.874	0.889	0.915	0.937	0.924	0.976														2.531	-2.416	-2.173	-1	-4.943	-5.559	-3.715		2.531	-24.625	-46.302	-19.69	-58.386	-61.581	-59.343
	2.035	0.894	0.876	0.891	0.918	0.941	0.927	0.98														2.535	-2.446	-2.218	-1.084	-5.083	-5.604	-3.806		2.535	-24.031	-46.434	-19.43	-58.149	-61.992	-59.797
	2.038	0.897	0.879	0.893	0.921	0.944	0.931	0.984														2.538	-2.472	-2.266	-1.169	-5.226	-5.641	-3.893		2.538	-23.427	-46.546	-19.155	-57.879	-62.379	-60.223
	2.042	0.899	0.881	0.896	0.924	0.947	0.935	0.988														2.542	-2.5	-2.313	-1.248	-5.367	-5.682	-3.982		2.542	-22.819	-46.644	-18.872	-57.582	-62.73	-60.621
	2.045	0.902	0.883	0.898	0.927	0.951	0.938	0.992														2.545	-2.524	-2.354	-1.331	-5.498	-5.724	-4.069		2.545	-22.201	-46.716	-18.584	-57.256	-63.046	-60.995
	2.049	0.905	0.886	0.9	0.931	0.954	0.942	0.995														2.549	-2.543	-2.395	-1.413	-5.623	-5.76	-4.153		2.549	-21.577	-46.768	-18.288	-56.896	-63.332	-61.345
	2.052	0.908	0.887	0.902	0.935	0.958	0.946	0.999														2.552	-2.559	-2.438	-1.492	-5.749	-5.794	-4.237		2.552	-20.939	-46.786	-17.98	-56.509	-63.586	-61.65
	2.056	0.911	0.889	0.904	0.938	0.962	0.95	1.003														2.556	-2.573	-2.48	-1.573	-5.869	-5.828	-4.32		2.556	-20.298	-46.79	-17.668	-56.095	-63.813	-61.931
	2.059	0.913	0.891	0.907	0.941	0.965	0.954	1.007														2.559	-2.591	-2.511	-1.655	-5.983	-5.859	-4.4		2.559	-19.637	-46.764	-17.345	-55.663	-64.01	-62.19
	2.063	0.916	0.894	0.91	0.944	0.969	0.958	1.011														2.563	-2.609	-2.549	-1.733	-6.104	-5.89	-4.479		2.563	-18.969	-46.727	-17.018	-55.2	-64.174	-62.419
	2.066	0.919	0.897	0.913	0.947	0.973	0.962	1.016														2.566	-2.626	-2.589	-1.812	-6.214	-5.911	-4.56		2.566	-18.299	-46.66	-16.681	-54.718	-64.308	-62.618
	2.069	0.922	0.899	0.915	0.951	0.977	0.966	1.021														2.569	-2.644	-2.627	-1.891	-6.324	-5.935	-4.639		2.569	-17.609	-46.574	-16.331	-54.21	-64.415	-62.795
	2.073	0.924	0.901	0.918	0.954	0.981	0.971	1.026														2.573	-2.656	-2.667	-1.969	-6.437	-5.959	-4.716		2.573	-16.926	-46.475	-15.977	-53.685	-64.485	-62.948
	2.076	0.927	0.902	0.92	0.958	0.985	0.975	1.031														2.576	-2.667	-2.707	-2.038	-6.539	-5.975	-4.787		2.576	-16.23	-46.351	-15.615	-53.134	-64.529	-63.068
	2.08	0.93	0.904	0.923	0.961	0.989	0.98	1.036														2.58	-2.672	-2.747	-2.111	-6.639	-5.994	-4.858		2.58	-15.528	-46.204	-15.243	-52.561	-64.533	-63.158
	2.083	0.932	0.906	0.926	0.965	0.992	0.984	1.04														2.583	-2.676	-2.783	-2.181	-6.736	-6.007	-4.925		2.583	-14.815	-46.037	-14.866	-51.962	-64.514	-63.228
	2.087	0.934	0.908	0.929	0.969	0.997	0.989	1.046														2.587	-2.679	-2.814	-2.249	-6.826	-6.02	-4.986		2.587	-14.101	-45.845	-14.479	-51.334	-64.461	-63.263
	2.09	0.937	0.911	0.932	0.973	1.002	0.994	1.051														2.59	-2.683	-2.846	-2.316	-6.914	-6.031	-5.05		2.59	-13.387	-45.634	-14.091	-50.681	-64.381	-63.26
	2.094	0.94	0.914	0.936	0.977	1.007	0.999	1.055														2.594	-2.687	-2.878	-2.382	-6.995	-6.036	-5.109		2.594	-12.666	-45.404	-13.695	-50.006	-64.278	-63.237
	2.097	0.943	0.917	0.939	0.981	1.011	1.004	1.061														2.597	-2.69	-2.909	-2.443	-7.081	-6.04	-5.166		2.597	-11.937	-45.144	-13.292	-49.306	-64.144	-63.185
	2.101	0.946	0.92	0.943	0.986	1.016	1.009	1.067														2.601	-2.69	-2.938	-2.5	-7.16	-6.037	-5.221		2.601	-11.208	-44.858	-12.885	-48.588	-63.985	-63.109
	2.104	0.949	0.922	0.947	0.99	1.021	1.014	1.072														2.604	-2.692	-2.965	-2.565	-7.239	-6.033	-5.269		2.604	-10.478	-44.559	-12.472	-47.854	-63.794	-63.009
	2.108	0.952	0.925	0.952	0.994	1.025	1.02	1.078														2.608	-2.695	-2.991	-2.625	-7.308	-6.028	-5.313		2.608	-9.744	-44.24	-12.057	-47.099	-63.578	-62.879
	2.111	0.955	0.928	0.955	0.998	1.031	1.025	1.083														2.611	-2.696	-3.02	-2.687	-7.376	-6.02	-5.353		2.611	-9.013	-43.903	-11.633	-46.324	-63.336	-62.728
	2.115	0.959	0.931	0.958	1.003	1.035	1.031	1.09														2.615	-2.694	-3.041	-2.75	-7.446	-6.01	-5.386		2.615	-8.278	-43.538	-11.203	-45.524	-63.063	-62.555
	2.118	0.962	0.934	0.961	1.007	1.04	1.037	1.096														2.618	-2.693	-3.067	-2.804	-7.51	-6.001	-5.421		2.618	-7.545	-43.163	-10.765	-44.709	-62.763	-62.347
	2.122	0.965	0.938	0.965	1.012	1.045	1.043	1.102														2.622	-2.686	-3.093	-2.862	-7.571	-5.987	-5.453		2.622	-6.81	-42.761	-10.322	-43.871	-62.437	-62.119
	2.125	0.968	0.94	0.969	1.016	1.05	1.049	1.108														2.625	-2.676	-3.115	-2.918	-7.633	-5.968	-5.485		2.625	-6.076	-42.345	-9.873	-43.006	-62.086	-61.856
	2.128	0.971	0.943	0.972	1.021	1.055	1.054	1.113														2.628	-2.667	-3.128	-2.975	-7.682	-5.953	-5.514		2.628	-5.341	-41.9	-9.418	-42.124	-61.701	-61.571
	2.132	0.975	0.945	0.975	1.026	1.06	1.06	1.118														2.632	-2.656	-3.141	-3.034	-7.723	-5.929	-5.542		2.632	-4.599	-41.436	-8.967	-41.216	-61.291	-61.256
	2.135	0.977	0.948	0.978	1.03	1.065	1.065	1.123														2.635	-2.64	-3.153	-3.09	-7.769	-5.906	-5.565		2.635	-3.857	-40.946	-8.509	-40.298	-60.858	-60.904
	2.139	0.98	0.95	0.982	1.034	1.07	1.071	1.129														2.639	-2.629	-3.162	-3.143	-7.814	-5.879	-5.588		2.639	-3.117	-40.441	-8.044	-39.358	-60.395	-60.529
	2.142	0.983	0.954	0.986	1.038	1.076	1.076	1.135														2.642	-2.618	-3.167	-3.198	-7.852	-5.852	-5.604		2.642	-2.379	-39.921	-7.577	-38.409	-59.914	-60.133
	2.146	0.986	0.957	0.99	1.042	1.082	1.082	1.142														2.646	-2.609	-3.174	-3.246	-7.894	-5.819	-5.618		2.646	-1.639	-39.385	-7.104	-37.442	-59.407	-59.71
	2.149	0.989	0.96	0.994	1.047	1.087	1.088	1.148														2.649	-2.595	-3.19	-3.293	-7.927	-5.786	-5.632		2.649	-0.909	-38.831	-6.624	-36.457	-58.867	-59.263
	2.153	0.991	0.963	0.997	1.051	1.093	1.093	1.155														2.653	-2.577	-3.196	-3.344	-7.958	-5.756	-5.641		2.653	-0.179	-38.258	-6.141	-35.456	-58.304	-58.796
	2.156	0.994	0.966	1.001	1.055	1.098	1.099	1.162														2.656	-2.557	-3.205	-3.394	-7.991	-5.726	-5.645		2.656	0.544	-37.669	-5.653	-34.446	-57.715	-58.306
	2.16	0.997	0.969	1.005	1.06	1.104	1.104	1.169														2.66	-2.532	-3.213	-3.436	-8.013	-5.689	-5.644		2.66	1.258	-37.066	-5.169	-33.419	-57.103	-57.786
	2.163	1	0.972	1.009	1.065	1.109	1.11	1.175														2.663	-2.505	-3.217	-3.483	-8.029	-5.647	-5.641		2.663	1.976	-36.438	-4.683	-32.378	-56.467	-57.238
	2.167	1.004	0.975	1.013	1.069	1.114	1.116	1.181														2.667	-2.477	-3.217	-3.531	-8.041	-5.6	-5.637		2.667	2.682	-35.795	-4.195	-31.318	-55.808	-56.667
	2.17	1.007	0.979	1.016	1.074	1.119	1.122	1.188														2.67	-2.45	-3.216	-3.58	-8.047	-5.55	-5.632		2.67	3.382	-35.134	-3.711	-30.243	-55.126	-56.068
	2.174	1.011	0.983	1.02	1.078	1.125	1.128	1.195														2.674	-2.422	-3.214	-3.63	-8.046	-5.497	-5.625		2.674	4.074	-34.452	-3.224	-29.149	-54.427	-55.447
	2.177	1.014	0.987	1.024	1.082	1.13	1.134	1.202														2.677	-2.394	-3.214	-3.682	-8.043	-5.446	-5.613		2.677	4.767	-33.762	-2.741	-28.049	-53.707	-54.806
	2.181	1.017	0.99	1.028	1.087	1.136	1.141	1.209														2.681	-2.362	-3.212	-3.733	-8.04	-5.391	-5.603		2.681	5.462	-33.048	-2.25	-26.944	-52.968	-54.149
	2.184	1.02	0.993	1.032	1.091	1.142	1.147	1.216														2.684	-2.326	-3.211	-3.781	-8.027	-5.332	-5.591		2.684	6.148	-32.315	-1.754	-25.823	-52.197	-53.466
	2.188	1.023	0.996	1.035	1.095	1.148	1.153	1.224														2.688	-2.292	-3.208	-3.833	-8.01	-5.27	-5.574		2.688	6.83	-31.579	-1.265	-24.702	-51.406	-52.765
	2.191	1.026	1	1.038	1.1	1.154	1.159	1.23														2.691	-2.253	-3.201	-3.883	-7.984	-5.212	-5.553		2.691	7.5	-30.825	-0.775	-23.568	-50.593	-52.039
	2.194	1.03	1.003	1.042	1.104	1.159	1.165	1.237														2.694	-2.212	-3.196	-3.931	-7.956	-5.149	-5.533		2.694	8.169	-30.045	-0.285	-22.422	-49.763	-51.294
	2.198	1.033	1.006	1.045	1.108	1.165	1.172	1.244														2.698	-2.166	-3.187	-3.98	-7.926	-5.083	-5.506		2.698	8.828	-29.251	0.209	-21.266	-48.905	-50.53
	2.201	1.036	1.009	1.049	1.113	1.17	1.177	1.251														2.701	-2.119	-3.177	-4.019	-7.895	-5.017	-5.484		2.701	9.475	-28.44	0.696	-20.106	-48.024	-49.748
	2.205	1.038	1.011	1.054	1.117	1.176	1.183	1.257														2.705	-2.07	-3.175	-4.067	-7.857	-4.944	-5.459		2.705	10.129	-27.615	1.187	-18.935	-47.117	-48.939
	2.208	1.041	1.014	1.058	1.122	1.181	1.189	1.264														2.708	-2.015	-3.166	-4.111	-7.819	-4.865	-5.43		2.708	10.775	-26.773	1.674	-17.748	-46.191	-48.11
	2.212	1.043	1.016	1.061	1.126	1.187	1.195	1.269														2.712	-1.965	-3.151	-4.156	-7.776	-4.788	-5.399		2.712	11.418	-25.92	2.159	-16.554	-45.243	-47.262
	2.215	1.047	1.019	1.065	1.131	1.192	1.2	1.276														2.715	-1.912	-3.137	-4.201	-7.724	-4.706	-5.364		2.715	12.047	-25.058	2.64	-15.355	-44.275	-46.395
	2.219	1.049	1.022	1.07	1.135	1.197	1.206	1.282														2.719	-1.854	-3.124	-4.242	-7.677	-4.622	-5.327		2.719	12.668	-24.187	3.116	-14.155	-43.291	-45.516
	2.222	1.051	1.025	1.073	1.14	1.202	1.211	1.29														2.722	-1.796	-3.11	-4.278	-7.632	-4.539	-5.287		2.722	13.278	-23.308	3.595	-12.949	-42.291	-44.612
	2.226	1.054	1.028	1.077	1.144	1.207	1.218	1.297														2.726	-1.74	-3.095	-4.312	-7.578	-4.447	-5.249		2.726	13.887	-22.426	4.07	-11.736	-41.278	-43.708
	2.229	1.057	1.03	1.081	1.147	1.212	1.223	1.304														2.729	-1.682	-3.083	-4.342	-7.519	-4.357	-5.206		2.729	14.49	-21.527	4.539	-10.517	-40.248	-42.775
	2.233	1.059	1.032	1.084	1.152	1.217	1.229	1.311														2.733	-1.618	-3.074	-4.371	-7.458	-4.265	-5.161		2.733	15.08	-20.627	5.004	-9.292	-39.188	-41.833
	2.236	1.062	1.035	1.087	1.156	1.222	1.234	1.318														2.736	-1.552	-3.058	-4.402	-7.388	-4.176	-5.113		2.736	15.664	-19.709	5.466	-8.068	-38.11	-40.864
	2.24	1.064	1.037	1.091	1.16	1.228	1.24	1.326														2.74	-1.481	-3.037	-4.432	-7.322	-4.085	-5.061		2.74	16.243	-18.792	5.922	-6.839	-37.022	-39.878
	2.243	1.066	1.04	1.094	1.165	1.233	1.246	1.332														2.743	-1.412	-3.014	-4.453	-7.247	-3.987	-5.008		2.743	16.799	-17.859	6.371	-5.605	-35.92	-38.874
	2.247	1.069	1.043	1.098	1.169	1.238	1.251	1.339														2.747	-1.341	-2.986	-4.473	-7.165	-3.881	-4.951		2.747	17.358	-16.92	6.811	-4.363	-34.805	-37.852
	2.25	1.072	1.047	1.101	1.174	1.243	1.257	1.345														2.75	-1.269	-2.954	-4.5	-7.089	-3.777	-4.897		2.75	17.9	-15.973	7.256	-3.122	-33.674	-36.803
	2.253	1.075	1.05	1.105	1.178	1.248	1.262	1.352														2.753	-1.202	-2.924	-4.52	-7.005	-3.669	-4.839		2.753	18.424	-15.018	7.689	-1.88	-32.528	-35.747
	2.257	1.077	1.053	1.108	1.182	1.253	1.268	1.359														2.757	-1.131	-2.892	-4.543	-6.92	-3.565	-4.775		2.757	18.946	-14.056	8.12	-0.636	-31.371	-34.675
	2.26	1.08	1.056	1.111	1.186	1.257	1.274	1.366														2.76	-1.06	-2.863	-4.562	-6.833	-3.456	-4.714		2.76	19.462	-13.083	8.539	0.601	-30.197	-33.593
	2.264	1.083	1.058	1.115	1.189	1.262	1.279	1.373														2.764	-0.988	-2.833	-4.577	-6.745	-3.347	-4.65		2.764	19.964	-12.109	8.965	1.828	-29.009	-32.498
	2.267	1.085	1.06	1.118	1.193	1.266	1.285	1.38														2.767	-0.914	-2.802	-4.588	-6.65	-3.231	-4.585		2.767	20.45	-11.119	9.377	3.056	-27.798	-31.381
	2.271	1.087	1.062	1.12	1.196	1.27	1.29	1.387														2.771	-0.839	-2.767	-4.597	-6.546	-3.115	-4.518		2.771	20.919	-10.142	9.783	4.285	-26.571	-30.26
	2.274	1.089	1.065	1.123	1.199	1.275	1.294	1.394														2.774	-0.765	-2.731	-4.604	-6.441	-3	-4.451		2.774	21.376	-9.154	10.177	5.509	-25.335	-29.116
	2.278	1.091	1.067	1.125	1.203	1.279	1.299	1.401														2.778	-0.686	-2.691	-4.604	-6.337	-2.885	-4.387		2.778	21.82	-8.155	10.573	6.742	-24.089	-27.956
	2.281	1.093	1.068	1.128	1.206	1.284	1.303	1.408														2.781	-0.61	-2.656	-4.603	-6.224	-2.769	-4.322		2.781	22.247	-7.156	10.968	7.967	-22.823	-26.791
	2.285	1.094	1.07	1.131	1.209	1.289	1.307	1.414														2.785	-0.532	-2.618	-4.596	-6.114	-2.653	-4.257		2.785	22.665	-6.153	11.347	9.182	-21.543	-25.618
	2.288	1.096	1.072	1.135	1.213	1.294	1.311	1.42														2.788	-0.455	-2.586	-4.589	-6.002	-2.536	-4.191		2.788	23.073	-5.151	11.73	10.393	-20.249	-24.426
	2.292	1.098	1.074	1.138	1.216	1.298	1.315	1.427														2.792	-0.377	-2.551	-4.581	-5.889	-2.418	-4.125		2.792	23.473	-4.145	12.102	11.607	-18.955	-23.231
	2.295	1.1	1.076	1.14	1.219	1.302	1.32	1.433														2.795	-0.302	-2.509	-4.566	-5.771	-2.299	-4.059		2.795	23.849	-3.143	12.471	12.816	-17.645	-22.026
	2.299	1.102	1.078	1.142	1.222	1.305	1.324	1.44														2.799	-0.226	-2.47	-4.551	-5.652	-2.18	-3.991		2.799	24.213	-2.149	12.826	14.009	-16.328	-20.814
	2.302	1.104	1.08	1.145	1.225	1.308	1.328	1.447														2.802	-0.143	-2.436	-4.528	-5.531	-2.061	-3.923		2.802	24.556	-1.156	13.178	15.196	-15.004	-19.597
	2.306	1.106	1.082	1.148	1.228	1.311	1.332	1.454														2.806	-0.056	-2.4	-4.503	-5.41	-1.944	-3.855		2.806	24.89	-0.157	13.524	16.37	-13.675	-18.368
	2.309	1.108	1.084	1.15	1.23	1.314	1.337	1.461														2.809	0.026	-2.362	-4.475	-5.28	-1.817	-3.788		2.809	25.214	0.843	13.862	17.544	-12.339	-17.137
	2.313	1.109	1.086	1.153	1.233	1.317	1.341	1.468														2.813	0.11	-2.325	-4.445	-5.146	-1.695	-3.72		2.813	25.529	1.837	14.189	18.716	-10.998	-15.893
	2.316	1.111	1.088	1.155	1.236	1.32	1.345	1.474														2.816	0.202	-2.286	-4.418	-5.01	-1.571	-3.647		2.816	25.819	2.836	14.504	19.869	-9.641	-14.64
	2.319	1.112	1.09	1.157	1.238	1.323	1.349	1.481														2.819	0.29	-2.24	-4.392	-4.872	-1.452	-3.574		2.819	26.103	3.838	14.813	21.011	-8.279	-13.377
	2.323	1.114	1.091	1.159	1.24	1.325	1.352	1.486														2.823	0.379	-2.19	-4.362	-4.735	-1.328	-3.499		2.823	26.371	4.829	15.108	22.147	-6.922	-12.111
	2.326	1.116	1.093	1.161	1.243	1.328	1.355	1.492														2.826	0.465	-2.138	-4.324	-4.592	-1.199	-3.424		2.826	26.621	5.823	15.397	23.27	-5.565	-10.846
	2.33	1.118	1.095	1.163	1.245	1.33	1.359	1.497														2.83	0.549	-2.083	-4.285	-4.445	-1.072	-3.348		2.83	26.866	6.812	15.68	24.39	-4.207	-9.575
	2.333	1.119	1.098	1.164	1.248	1.332	1.363	1.502														2.833	0.628	-2.027	-4.249	-4.303	-0.945	-3.272		2.833	27.1	7.794	15.957	25.489	-2.843	-8.284
	2.337	1.12	1.099	1.165	1.25	1.334	1.366	1.508														2.837	0.707	-1.974	-4.207	-4.149	-0.821	-3.193		2.837	27.318	8.774	16.231	26.584	-1.474	-7.004
	2.34	1.121	1.1	1.167	1.252	1.336	1.369	1.513														2.84	0.789	-1.925	-4.164	-3.997	-0.702	-3.116		2.84	27.527	9.746	16.489	27.654	-0.105	-5.728
	2.344	1.122	1.101	1.168	1.253	1.339	1.373	1.518														2.844	0.864	-1.875	-4.111	-3.84	-0.581	-3.035		2.844	27.725	10.712	16.744	28.719	1.264	-4.45
	2.347	1.123	1.102	1.17	1.255	1.341	1.375	1.523														2.847	0.937	-1.821	-4.056	-3.687	-0.46	-2.958		2.847	27.901	11.672	16.989	29.752	2.644	-3.168
	2.351	1.124	1.102	1.171	1.256	1.344	1.377	1.528														2.851	1.006	-1.767	-3.993	-3.53	-0.338	-2.872		2.851	28.061	12.628	17.226	30.782	4.019	-1.882
	2.354	1.124	1.104	1.172	1.258	1.345	1.379	1.532														2.854	1.077	-1.713	-3.93	-3.372	-0.214	-2.791		2.854	28.201	13.568	17.448	31.807	5.398	-0.602
	2.358	1.125	1.105	1.173	1.26	1.346	1.381	1.536														2.858	1.144	-1.655	-3.866	-3.215	-0.097	-2.707		2.858	28.33	14.496	17.662	32.816	6.769	0.683
	2.361	1.125	1.105	1.174	1.261	1.348	1.383	1.54														2.861	1.214	-1.594	-3.804	-3.062	0.023	-2.622		2.861	28.436	15.422	17.872	33.809	8.137	1.972
	2.365	1.126	1.105	1.175	1.262	1.35	1.384	1.543														2.865	1.278	-1.536	-3.738	-2.907	0.142	-2.538		2.865	28.531	16.335	18.074	34.788	9.504	3.25
	2.368	1.126	1.105	1.176	1.264	1.351	1.385	1.547														2.868	1.343	-1.48	-3.67	-2.75	0.26	-2.451		2.868	28.616	17.23	18.267	35.747	10.867	4.528
	2.372	1.127	1.106	1.177	1.265	1.351	1.387	1.551														2.872	1.406	-1.419	-3.602	-2.599	0.378	-2.367		2.872	28.693	18.117	18.45	36.688	12.226	5.794
	2.375	1.127	1.106	1.178	1.266	1.351	1.388	1.554														2.875	1.468	-1.358	-3.536	-2.443	0.493	-2.28		2.875	28.76	18.989	18.628	37.62	13.572	7.062
	2.378	1.128	1.107	1.178	1.266	1.35	1.391	1.557														2.878	1.53	-1.293	-3.47	-2.281	0.607	-2.196		2.878	28.797	19.842	18.791	38.526	14.901	8.317
	2.382	1.13	1.107	1.178	1.266	1.351	1.391	1.561														2.882	1.593	-1.227	-3.397	-2.116	0.72	-2.11		2.882	28.821	20.683	18.942	39.407	16.225	9.573
	2.385	1.13	1.107	1.178	1.267	1.351	1.392	1.565														2.885	1.658	-1.165	-3.325	-1.95	0.831	-2.021		2.885	28.828	21.509	19.082	40.258	17.541	10.819
	2.389	1.13	1.107	1.179	1.268	1.352	1.393	1.568														2.889	1.722	-1.1	-3.25	-1.781	0.944	-1.935		2.889	28.828	22.338	19.21	41.101	18.847	12.069
	2.392	1.13	1.107	1.179	1.267	1.352	1.395	1.571														2.892	1.785	-1.033	-3.171	-1.613	1.058	-1.845		2.892	28.819	23.153	19.329	41.913	20.138	13.313
	2.396	1.131	1.107	1.179	1.267	1.352	1.397	1.573														2.896	1.842	-0.968	-3.092	-1.438	1.171	-1.752		2.896	28.789	23.955	19.434	42.709	21.425	14.554
	2.399	1.131	1.108	1.18	1.267	1.352	1.398	1.576														2.899	1.903	-0.903	-3.018	-1.266	1.28	-1.655		2.899	28.732	24.742	19.532	43.471	22.7	15.796
	2.403	1.131	1.108	1.179	1.267	1.353	1.398	1.578														2.903	1.96	-0.834	-2.946	-1.099	1.387	-1.557		2.903	28.664	25.518	19.62	44.21	23.965	17.023
	2.406	1.13	1.108	1.18	1.267	1.353	1.398	1.58														2.906	2.013	-0.767	-2.869	-0.93	1.497	-1.461		2.906	28.582	26.28	19.696	44.93	25.211	18.24
	2.41	1.13	1.108	1.18	1.266	1.352	1.398	1.583														2.91	2.065	-0.702	-2.788	-0.761	1.607	-1.366		2.91	28.477	27.019	19.765	45.629	26.436	19.435
	2.413	1.13	1.108	1.18	1.265	1.352	1.398	1.585														2.913	2.113	-0.638	-2.705	-0.595	1.714	-1.272		2.913	28.352	27.756	19.834	46.298	27.648	20.623
	2.417	1.13	1.108	1.18	1.264	1.351	1.397	1.587														2.917	2.158	-0.573	-2.628	-0.429	1.823	-1.177		2.917	28.224	28.467	19.888	46.942	28.854	21.815
	2.42	1.129	1.106	1.18	1.263	1.35	1.396	1.588														2.92	2.204	-0.514	-2.547	-0.259	1.927	-1.085		2.92	28.078	29.168	19.934	47.553	30.046	22.986
	2.424	1.129	1.105	1.18	1.262	1.349	1.395	1.59														2.924	2.255	-0.457	-2.462	-0.082	2.031	-0.994		2.924	27.906	29.852	19.963	48.139	31.23	24.128
	2.427	1.128	1.104	1.18	1.261	1.348	1.395	1.591														2.927	2.304	-0.399	-2.376	0.087	2.132	-0.901		2.927	27.729	30.514	19.984	48.693	32.393	25.266
	2.431	1.127	1.103	1.18	1.26	1.347	1.395	1.592														2.931	2.344	-0.338	-2.289	0.257	2.235	-0.807		2.931	27.528	31.165	19.994	49.231	33.546	26.392
	2.434	1.126	1.103	1.179	1.258	1.346	1.393	1.593														2.934	2.388	-0.276	-2.199	0.422	2.336	-0.712		2.934	27.315	31.8	19.998	49.738	34.674	27.506
	2.438	1.125	1.102	1.178	1.258	1.344	1.392	1.593														2.938	2.431	-0.217	-2.111	0.589	2.437	-0.621		2.938	27.093	32.403	19.981	50.233	35.774	28.601
	2.441	1.123	1.101	1.176	1.257	1.343	1.391	1.593														2.941	2.471	-0.16	-2.026	0.755	2.533	-0.527		2.941	26.861	32.985	19.963	50.708	36.858	29.679
	2.444	1.121	1.101	1.175	1.256	1.341	1.39	1.593														2.944	2.515	-0.101	-1.944	0.912	2.629	-0.433		2.944	26.621	33.555	19.937	51.14	37.916	30.745
	2.448	1.121	1.1	1.173	1.254	1.34	1.388	1.592														2.948	2.55	-0.04	-1.859	1.074	2.725	-0.339		2.948	26.366	34.099	19.902	51.553	38.956	31.792
	2.451	1.12	1.099	1.172	1.252	1.337	1.387	1.593														2.951	2.584	0.014	-1.773	1.234	2.817	-0.245		2.951	26.106	34.629	19.856	51.93	39.973	32.813
	2.455	1.119	1.097	1.17	1.251	1.335	1.385	1.591														2.955	2.619	0.073	-1.692	1.387	2.909	-0.149		2.955	25.843	35.135	19.795	52.286	40.97	33.819
	2.458	1.118	1.096	1.168	1.249	1.333	1.384	1.59														2.958	2.653	0.136	-1.611	1.546	3.004	-0.053		2.958	25.56	35.622	19.727	52.609	41.946	34.806
	2.462	1.116	1.095	1.166	1.248	1.33	1.382	1.589														2.962	2.684	0.195	-1.532	1.705	3.093	0.042		2.962	25.266	36.084	19.645	52.903	42.887	35.78
	2.465	1.115	1.094	1.164	1.246	1.328	1.379	1.588														2.965	2.715	0.258	-1.451	1.87	3.184	0.141		2.965	24.953	36.532	19.549	53.16	43.809	36.736
	2.469	1.113	1.092	1.163	1.245	1.325	1.376	1.587														2.969	2.745	0.316	-1.368	2.027	3.272	0.243		2.969	24.637	36.961	19.439	53.391	44.709	37.68
	2.472	1.112	1.091	1.161	1.243	1.323	1.373	1.585														2.972	2.77	0.378	-1.286	2.183	3.359	0.338		2.972	24.31	37.375	19.326	53.599	45.584	38.602
	2.476	1.11	1.089	1.159	1.24	1.321	1.371	1.584														2.976	2.794	0.44	-1.207	2.337	3.443	0.441		2.976	23.975	37.773	19.2	53.776	46.432	39.503
	2.479	1.109	1.087	1.156	1.238	1.318	1.368	1.58														2.979	2.809	0.501	-1.126	2.494	3.527	0.542		2.979	23.623	38.141	19.064	53.921	47.253	40.379
	2.483	1.108	1.085	1.154	1.235	1.316	1.365	1.579														2.983	2.825	0.558	-1.05	2.652	3.607	0.643		2.983	23.253	38.486	18.918	54.038	48.045	41.236
	2.486	1.106	1.083	1.151	1.232	1.313	1.361	1.576														2.986	2.838	0.615	-0.974	2.802	3.685	0.744		2.986	22.876	38.81	18.765	54.121	48.818	42.067
	2.49	1.105	1.081	1.149	1.229	1.31	1.358	1.574														2.99	2.842	0.674	-0.895	2.957	3.766	0.84		2.99	22.503	39.113	18.599	54.185	49.561	42.87
	2.493	1.102	1.079	1.146	1.227	1.307	1.355	1.571														2.993	2.85	0.723	-0.811	3.101	3.847	0.934		2.993	22.115	39.386	18.425	54.219	50.272	43.644
	2.497	1.1	1.077	1.145	1.224	1.304	1.351	1.569														2.997	2.854	0.776	-0.729	3.248	3.924	1.025		2.997	21.71	39.652	18.25	54.22	50.957	44.401
	2.5	1.098	1.075	1.142	1.221	1.3	1.348	1.566														3	2.861	0.827	-0.648	3.394	4.003	1.113		3	21.303	39.894	18.057	54.193	51.623	45.139
	2.503	1.096	1.072	1.14	1.218	1.297	1.345	1.563														3.003	2.869	0.875	-0.566	3.539	4.078	1.202		3.003	20.88	40.11	17.857	54.13	52.264	45.853
	2.507	1.094	1.07	1.138	1.215	1.293	1.342	1.559														3.007	2.878	0.924	-0.481	3.683	4.153	1.288		3.007	20.441	40.31	17.643	54.045	52.887	46.526
	2.51	1.091	1.067	1.136	1.212	1.289	1.338	1.556														3.01	2.888	0.974	-0.399	3.821	4.222	1.376		3.01	19.993	40.485	17.415	53.93	53.468	47.189
	2.514	1.089	1.066	1.134	1.209	1.285	1.334	1.552														3.014	2.889	1.028	-0.319	3.953	4.293	1.462		3.014	19.535	40.643	17.187	53.792	54.022	47.829
	2.517	1.087	1.064	1.131	1.206	1.281	1.329	1.55														3.017	2.896	1.083	-0.24	4.076	4.361	1.544		3.017	19.073	40.778	16.948	53.627	54.543	48.443
	2.521	1.085	1.062	1.128	1.203	1.277	1.325	1.546														3.021	2.902	1.136	-0.16	4.199	4.428	1.628		3.021	18.605	40.89	16.701	53.435	55.031	49.027
	2.524	1.082	1.059	1.125	1.2	1.273	1.321	1.542														3.024	2.908	1.184	-0.088	4.325	4.49	1.709		3.024	18.133	40.972	16.448	53.215	55.488	49.583
	2.528	1.08	1.057	1.123	1.197	1.269	1.318	1.538														3.028	2.917	1.241	-0.016	4.444	4.554	1.794		3.028	17.658	41.044	16.184	52.954	55.927	50.121
	2.531	1.078	1.055	1.12	1.193	1.264	1.313	1.533														3.031	2.92	1.293	0.054	4.566	4.616	1.874		3.031	17.16	41.095	15.916	52.665	56.327	50.632
	2.535	1.077	1.053	1.117	1.19	1.26	1.308	1.529														3.035	2.923	1.344	0.128	4.685	4.672	1.949		3.035	16.67	41.132	15.64	52.351	56.7	51.113
	2.538	1.075	1.051	1.114	1.187	1.255	1.304	1.525														3.038	2.924	1.39	0.197	4.802	4.727	2.029		3.038	16.172	41.137	15.353	52.009	57.05	51.567
	2.542	1.072	1.048	1.111	1.184	1.251	1.3	1.521														3.042	2.927	1.443	0.267	4.918	4.784	2.106		3.042	15.66	41.121	15.058	51.637	57.368	51.996
	2.545	1.069	1.045	1.108	1.18	1.247	1.296	1.516														3.045	2.926	1.492	0.337	5.032	4.836	2.188		3.045	15.135	41.087	14.756	51.238	57.644	52.408
	2.549	1.067	1.042	1.105	1.177	1.243	1.292	1.512														3.049	2.923	1.541	0.411	5.147	4.887	2.268		3.049	14.603	41.031	14.451	50.81	57.891	52.788
	2.552	1.063	1.04	1.103	1.174	1.24	1.287	1.507														3.052	2.916	1.593	0.487	5.254	4.934	2.35		3.052	14.063	40.965	14.134	50.364	58.111	53.152
	2.556	1.06	1.037	1.099	1.171	1.236	1.282	1.502														3.056	2.909	1.641	0.56	5.35	4.978	2.421		3.056	13.525	40.872	13.819	49.893	58.306	53.483
	2.559	1.058	1.034	1.097	1.166	1.232	1.278	1.497														3.059	2.897	1.692	0.631	5.449	5.019	2.494		3.059	12.981	40.759	13.504	49.403	58.468	53.781
	2.563	1.055	1.031	1.094	1.163	1.227	1.272	1.491														3.063	2.885	1.739	0.701	5.547	5.06	2.567		3.063	12.432	40.626	13.177	48.881	58.598	54.045
	2.566	1.052	1.029	1.091	1.158	1.222	1.267	1.486														3.066	2.87	1.784	0.769	5.649	5.098	2.632		3.066	11.87	40.463	12.847	48.341	58.697	54.288
	2.569	1.048	1.026	1.088	1.155	1.217	1.262	1.481														3.069	2.855	1.834	0.838	5.739	5.131	2.696		3.069	11.312	40.282	12.513	47.779	58.782	54.501
	2.573	1.046	1.023	1.085	1.152	1.212	1.256	1.476														3.073	2.835	1.885	0.908	5.824	5.161	2.758		3.073	10.757	40.083	12.168	47.198	58.83	54.676
	2.576	1.043	1.02	1.082	1.148	1.208	1.25	1.47														3.076	2.819	1.93	0.979	5.906	5.188	2.815		3.076	10.204	39.869	11.823	46.596	58.843	54.824
	2.58	1.041	1.018	1.08	1.145	1.203	1.245	1.464														3.08	2.8	1.981	1.049	5.987	5.212	2.87		3.08	9.639	39.64	11.476	45.965	58.83	54.947
	2.583	1.039	1.015	1.077	1.141	1.198	1.24	1.457														3.083	2.785	2.03	1.121	6.068	5.234	2.925		3.083	9.076	39.394	11.118	45.32	58.796	55.048
	2.587	1.036	1.012	1.073	1.137	1.193	1.235	1.451														3.087	2.767	2.077	1.189	6.148	5.247	2.978		3.087	8.512	39.122	10.76	44.651	58.735	55.118
	2.59	1.034	1.01	1.069	1.133	1.188	1.231	1.444														3.09	2.745	2.12	1.26	6.221	5.261	3.031		3.09	7.945	38.831	10.397	43.964	58.638	55.16
	2.594	1.031	1.007	1.065	1.13	1.182	1.227	1.439														3.094	2.715	2.166	1.326	6.288	5.272	3.081		3.094	7.372	38.532	10.026	43.264	58.512	55.174
	2.597	1.028	1.006	1.062	1.126	1.178	1.221	1.433														3.097	2.682	2.211	1.391	6.345	5.276	3.13		3.097	6.803	38.212	9.666	42.542	58.344	55.163
	2.601	1.025	1.003	1.058	1.122	1.173	1.215	1.427														3.101	2.647	2.255	1.454	6.402	5.278	3.174		3.101	6.235	37.873	9.296	41.802	58.15	55.117
	2.604	1.022	1.001	1.055	1.118	1.168	1.209	1.421														3.104	2.615	2.297	1.518	6.451	5.28	3.221		3.104	5.663	37.515	8.927	41.041	57.925	55.043
	2.608	1.019	0.998	1.052	1.114	1.164	1.203	1.415														3.108	2.578	2.336	1.575	6.51	5.277	3.264		3.108	5.091	37.134	8.552	40.254	57.671	54.94
	2.611	1.017	0.996	1.049	1.109	1.159	1.198	1.408														3.111	2.545	2.378	1.632	6.558	5.274	3.316		3.111	4.516	36.745	8.174	39.447	57.396	54.814
	2.615	1.014	0.993	1.046	1.105	1.154	1.193	1.402														3.115	2.51	2.417	1.688	6.604	5.269	3.353		3.115	3.931	36.342	7.798	38.618	57.09	54.661
	2.618	1.012	0.99	1.043	1.101	1.149	1.187	1.395														3.118	2.471	2.455	1.748	6.652	5.256	3.389		3.118	3.345	35.923	7.415	37.778	56.757	54.481
	2.622	1.01	0.987	1.04	1.098	1.144	1.182	1.389														3.122	2.432	2.488	1.806	6.694	5.244	3.425		3.122	2.766	35.489	7.025	36.923	56.398	54.277
	2.625	1.007	0.984	1.037	1.094	1.139	1.176	1.382														3.125	2.393	2.525	1.865	6.734	5.237	3.458		3.125	2.174	35.032	6.632	36.049	56.01	54.042
	2.628	1.004	0.981	1.034	1.09	1.133	1.171	1.376														3.128	2.354	2.563	1.924	6.773	5.223	3.491		3.128	1.586	34.567	6.244	35.155	55.583	53.784
	2.632	1.002	0.979	1.032	1.085	1.128	1.166	1.369														3.132	2.31	2.599	1.985	6.807	5.204	3.521		3.132	0.997	34.083	5.853	34.253	55.131	53.504
	2.635	0.999	0.976	1.029	1.081	1.123	1.161	1.362														3.135	2.269	2.633	2.041	6.835	5.186	3.55		3.135	0.416	33.593	5.453	33.337	54.656	53.185
	2.639	0.996	0.973	1.027	1.076	1.118	1.155	1.356														3.139	2.227	2.665	2.097	6.86	5.166	3.568		3.139	-0.161	33.083	5.057	32.406	54.158	52.844
	2.642	0.994	0.971	1.024	1.072	1.114	1.151	1.351														3.142	2.187	2.696	2.148	6.881	5.143	3.587		3.142	-0.73	32.555	4.663	31.46	53.636	52.465
	2.646	0.992	0.968	1.021	1.068	1.109	1.146	1.344														3.146	2.147	2.725	2.204	6.902	5.123	3.611		3.146	-1.31	32.018	4.264	30.501	53.095	52.062
	2.649	0.989	0.965	1.018	1.064	1.103	1.141	1.337														3.149	2.105	2.751	2.26	6.921	5.098	3.627		3.149	-1.888	31.465	3.857	29.531	52.52	51.646
	2.653	0.985	0.962	1.015	1.061	1.098	1.136	1.33														3.153	2.065	2.779	2.317	6.936	5.072	3.644		3.153	-2.467	30.9	3.462	28.548	51.938	51.206
	2.656	0.982	0.96	1.012	1.058	1.093	1.13	1.323														3.156	2.022	2.807	2.374	6.933	5.043	3.662		3.156	-3.032	30.326	3.064	27.558	51.322	50.736
	2.66	0.98	0.958	1.01	1.054	1.088	1.125	1.316														3.16	1.983	2.825	2.429	6.93	5.006	3.674		3.16	-3.588	29.741	2.666	26.552	50.681	50.249
	2.663	0.978	0.957	1.007	1.05	1.084	1.12	1.309														3.163	1.95	2.845	2.486	6.928	4.973	3.688		3.163	-4.155	29.147	2.272	25.538	50.018	49.741
	2.667	0.975	0.955	1.004	1.047	1.079	1.115	1.303														3.167	1.912	2.863	2.544	6.927	4.933	3.701		3.167	-4.719	28.536	1.877	24.515	49.334	49.208
	2.67	0.973	0.953	1.001	1.043	1.074	1.11	1.296														3.17	1.874	2.878	2.597	6.919	4.894	3.711		3.17	-5.272	27.904	1.483	23.479	48.629	48.659
	2.674	0.97	0.951	0.998	1.04	1.07	1.103	1.289														3.174	1.827	2.895	2.65	6.903	4.851	3.718		3.174	-5.824	27.263	1.093	22.439	47.889	48.088
	2.677	0.968	0.948	0.995	1.037	1.066	1.098	1.282														3.177	1.78	2.907	2.695	6.883	4.809	3.728		3.177	-6.375	26.612	0.702	21.385	47.133	47.488
	2.681	0.965	0.946	0.991	1.033	1.062	1.092	1.275														3.181	1.732	2.924	2.74	6.862	4.757	3.733		3.181	-6.913	25.95	0.318	20.318	46.348	46.871
	2.684	0.963	0.945	0.989	1.03	1.058	1.087	1.269														3.184	1.686	2.936	2.784	6.842	4.713	3.739		3.184	-7.448	25.273	-0.063	19.251	45.545	46.219
	2.688	0.961	0.942	0.986	1.027	1.054	1.081	1.264														3.188	1.639	2.945	2.825	6.817	4.664	3.751		3.188	-7.976	24.583	-0.445	18.17	44.725	45.554
	2.691	0.959	0.939	0.984	1.023	1.05	1.076	1.256														3.191	1.587	2.952	2.867	6.798	4.62	3.756		3.191	-8.499	23.892	-0.827	17.087	43.881	44.868
	2.694	0.957	0.936	0.982	1.019	1.046	1.071	1.25														3.194	1.538	2.959	2.907	6.774	4.568	3.764		3.194	-9.018	23.187	-1.21	15.996	43.014	44.166
	2.698	0.955	0.934	0.979	1.016	1.041	1.067	1.243														3.198	1.488	2.964	2.948	6.748	4.516	3.763		3.198	-9.531	22.481	-1.584	14.905	42.131	43.436
	2.701	0.952	0.931	0.977	1.013	1.037	1.061	1.237														3.201	1.432	2.967	2.989	6.723	4.459	3.754		3.201	-10.044	21.757	-1.964	13.817	41.232	42.692
	2.705	0.95	0.929	0.975	1.01	1.034	1.056	1.23														3.205	1.377	2.97	3.033	6.69	4.4	3.749		3.205	-10.542	21.028	-2.338	12.72	40.316	41.929
	2.708	0.948	0.927	0.973	1.007	1.031	1.051	1.224														3.208	1.319	2.973	3.072	6.657	4.348	3.745		3.208	-11.037	20.288	-2.709	11.619	39.374	41.14
	2.712	0.946	0.926	0.97	1.003	1.027	1.046	1.218														3.212	1.264	2.983	3.113	6.619	4.285	3.735		3.212	-11.522	19.544	-3.073	10.515	38.416	40.334
	2.715	0.944	0.924	0.968	0.999	1.023	1.041	1.212														3.215	1.206	2.984	3.154	6.58	4.219	3.729		3.215	-11.996	18.794	-3.433	9.409	37.442	39.515
	2.719	0.942	0.922	0.965	0.996	1.019	1.036	1.206														3.219	1.148	2.985	3.188	6.535	4.15	3.712		3.219	-12.461	18.047	-3.797	8.301	36.461	38.675
	2.722	0.94	0.921	0.963	0.993	1.015	1.031	1.201														3.222	1.089	2.98	3.224	6.482	4.085	3.695		3.222	-12.913	17.292	-4.158	7.197	35.465	37.815
	2.726	0.938	0.919	0.96	0.99	1.01	1.027	1.195														3.226	1.038	2.972	3.258	6.43	4.016	3.677		3.226	-13.362	16.527	-4.509	6.083	34.458	36.939
	2.729	0.937	0.917	0.958	0.987	1.006	1.023	1.189														3.229	0.981	2.962	3.292	6.374	3.945	3.663		3.229	-13.808	15.756	-4.862	4.976	33.436	36.052
	2.733	0.935	0.915	0.956	0.985	1.003	1.018	1.183														3.233	0.926	2.951	3.325	6.315	3.873	3.645		3.233	-14.252	14.986	-5.213	3.869	32.393	35.154
	2.736	0.933	0.914	0.953	0.982	1	1.014	1.177														3.236	0.869	2.941	3.357	6.252	3.798	3.628		3.236	-14.684	14.209	-5.558	2.761	31.339	34.244
	2.74	0.931	0.912	0.95	0.979	0.996	1.01	1.172														3.24	0.812	2.926	3.391	6.181	3.724	3.61		3.24	-15.095	13.428	-5.891	1.658	30.27	33.315
	2.743	0.93	0.911	0.948	0.975	0.993	1.007	1.166														3.243	0.756	2.904	3.421	6.109	3.646	3.587		3.243	-15.498	12.64	-6.229	0.561	29.177	32.377
	2.747	0.928	0.909	0.946	0.973	0.99	1.003	1.161														3.247	0.7	2.882	3.45	6.047	3.57	3.559		3.247	-15.893	11.852	-6.558	-0.545	28.08	31.431
	2.75	0.926	0.908	0.944	0.97	0.987	1	1.156														3.25	0.64	2.859	3.48	5.982	3.498	3.535		3.25	-16.283	11.055	-6.883	-1.64	26.972	30.469
	2.753	0.924	0.907	0.941	0.967	0.984	0.996	1.151														3.253	0.579	2.835	3.505	5.908	3.422	3.503		3.253	-16.663	10.249	-7.205	-2.74	25.849	29.493
	2.757	0.922	0.906	0.939	0.964	0.981	0.992	1.146														3.257	0.514	2.813	3.523	5.829	3.346	3.47		3.257	-17.031	9.445	-7.523	-3.836	24.714	28.509
	2.76	0.921	0.905	0.937	0.963	0.978	0.988	1.14														3.26	0.454	2.784	3.542	5.753	3.271	3.438		3.26	-17.394	8.639	-7.837	-4.925	23.57	27.507
	2.764	0.919	0.903	0.935	0.96	0.976	0.984	1.135														3.264	0.396	2.762	3.556	5.679	3.192	3.407		3.264	-17.739	7.83	-8.148	-6.007	22.424	26.494
	2.767	0.918	0.901	0.934	0.957	0.972	0.98	1.13														3.267	0.345	2.737	3.574	5.604	3.114	3.376		3.267	-18.071	7.018	-8.453	-7.083	21.263	25.471
	2.771	0.916	0.899	0.932	0.955	0.97	0.976	1.125														3.271	0.293	2.708	3.59	5.535	3.038	3.35		3.271	-18.395	6.203	-8.754	-8.149	20.101	24.439
	2.774	0.915	0.897	0.93	0.953	0.968	0.973	1.119														3.274	0.24	2.681	3.607	5.455	2.961	3.316		3.274	-18.699	5.396	-9.051	-9.208	18.931	23.41
	2.778	0.914	0.895	0.928	0.951	0.965	0.971	1.115														3.278	0.189	2.653	3.623	5.382	2.877	3.278		3.278	-18.987	4.586	-9.343	-10.261	17.759	22.367
	2.781	0.913	0.893	0.925	0.949	0.963	0.969	1.109														3.281	0.133	2.628	3.636	5.302	2.794	3.241		3.281	-19.276	3.78	-9.628	-11.301	16.584	21.314
	2.785	0.912	0.893	0.923	0.947	0.96	0.966	1.105														3.285	0.076	2.602	3.65	5.229	2.712	3.193		3.285	-19.551	2.973	-9.907	-12.332	15.407	20.258
	2.788	0.911	0.892	0.921	0.945	0.959	0.964	1.099														3.288	0.022	2.574	3.662	5.148	2.625	3.155		3.288	-19.804	2.163	-10.179	-13.355	14.232	19.204
	2.792	0.911	0.891	0.92	0.943	0.956	0.961	1.095														3.292	-0.035	2.55	3.667	5.064	2.541	3.121		3.292	-20.049	1.367	-10.439	-14.366	13.048	18.137
	2.795	0.91	0.889	0.919	0.941	0.954	0.958	1.09														3.295	-0.086	2.526	3.674	4.983	2.45	3.084		3.295	-20.274	0.559	-10.688	-15.376	11.865	17.063
	2.799	0.909	0.888	0.917	0.939	0.952	0.956	1.086														3.299	-0.138	2.497	3.678	4.901	2.356	3.049		3.299	-20.495	-0.238	-10.933	-16.369	10.682	15.995
	2.802	0.908	0.887	0.915	0.938	0.95	0.954	1.081														3.302	-0.196	2.463	3.679	4.813	2.263	3.011		3.302	-20.701	-1.024	-11.173	-17.349	9.501	14.92
	2.806	0.907	0.886	0.914	0.937	0.947	0.952	1.076														3.306	-0.251	2.433	3.68	4.722	2.172	2.973		3.306	-20.903	-1.81	-11.408	-18.316	8.318	13.84
	2.809	0.906	0.885	0.912	0.935	0.945	0.95	1.071														3.309	-0.307	2.4	3.682	4.633	2.079	2.932		3.309	-21.096	-2.603	-11.621	-19.275	7.132	12.767
	2.813	0.904	0.884	0.911	0.934	0.944	0.947	1.067														3.313	-0.358	2.369	3.681	4.541	1.978	2.895		3.313	-21.276	-3.386	-11.837	-20.217	5.948	11.692
	2.816	0.904	0.883	0.909	0.933	0.942	0.944	1.062														3.316	-0.417	2.335	3.68	4.448	1.882	2.854		3.316	-21.44	-4.168	-12.042	-21.145	4.755	10.621
	2.819	0.902	0.882	0.908	0.932	0.941	0.942	1.058														3.319	-0.476	2.3	3.672	4.352	1.787	2.816		3.319	-21.591	-4.939	-12.24	-22.057	3.562	9.55
	2.823	0.902	0.881	0.906	0.93	0.939	0.94	1.055														3.323	-0.532	2.265	3.668	4.254	1.69	2.776		3.323	-21.716	-5.712	-12.429	-22.96	2.377	8.469
	2.826	0.901	0.88	0.905	0.929	0.938	0.938	1.052														3.326	-0.594	2.23	3.656	4.157	1.59	2.732		3.326	-21.834	-6.478	-12.612	-23.846	1.186	7.392
	2.83	0.9	0.88	0.905	0.928	0.938	0.936	1.049														3.33	-0.656	2.195	3.641	4.067	1.49	2.684		3.33	-21.941	-7.236	-12.793	-24.722	0.004	6.311
	2.833	0.9	0.879	0.903	0.926	0.937	0.935	1.046														3.333	-0.717	2.167	3.622	3.975	1.396	2.642		3.333	-22.042	-7.989	-12.966	-25.582	-1.166	5.234
	2.837	0.899	0.879	0.902	0.925	0.936	0.933	1.043														3.337	-0.784	2.138	3.606	3.872	1.294	2.597		3.337	-22.127	-8.738	-13.127	-26.432	-2.336	4.154
	2.84	0.899	0.878	0.902	0.925	0.935	0.932	1.04														3.34	-0.845	2.111	3.58	3.768	1.195	2.553		3.34	-22.199	-9.477	-13.284	-27.265	-3.499	3.081
	2.844	0.899	0.877	0.901	0.924	0.934	0.93	1.037														3.344	-0.905	2.078	3.56	3.674	1.093	2.51		3.344	-22.266	-10.209	-13.431	-28.072	-4.65	2.012
	2.847	0.899	0.876	0.901	0.923	0.933	0.929	1.034														3.347	-0.963	2.048	3.534	3.577	0.99	2.472		3.347	-22.313	-10.927	-13.575	-28.863	-5.789	0.939
	2.851	0.898	0.875	0.899	0.922	0.931	0.928	1.031														3.351	-1.022	2.019	3.512	3.484	0.886	2.433		3.351	-22.347	-11.638	-13.709	-29.632	-6.931	-0.118
	2.854	0.898	0.874	0.898	0.921	0.93	0.927	1.029														3.354	-1.077	1.986	3.491	3.391	0.788	2.389		3.354	-22.372	-12.34	-13.838	-30.387	-8.063	-1.178
	2.858	0.897	0.873	0.897	0.921	0.93	0.926	1.026														3.358	-1.135	1.952	3.467	3.289	0.684	2.345		3.358	-22.381	-13.032	-13.959	-31.122	-9.186	-2.223
	2.861	0.897	0.873	0.896	0.92	0.93	0.925	1.023														3.361	-1.191	1.923	3.441	3.188	0.579	2.293		3.361	-22.376	-13.715	-14.074	-31.835	-10.297	-3.263
	2.865	0.896	0.872	0.895	0.92	0.929	0.926	1.02														3.365	-1.248	1.891	3.413	3.089	0.474	2.245		3.365	-22.365	-14.394	-14.177	-32.53	-11.399	-4.297
	2.868	0.896	0.872	0.894	0.92	0.929	0.925	1.017														3.368	-1.302	1.858	3.388	2.986	0.372	2.194		3.368	-22.345	-15.063	-14.273	-33.211	-12.489	-5.329
	2.872	0.896	0.873	0.893	0.919	0.929	0.924	1.015														3.372	-1.352	1.82	3.36	2.881	0.273	2.149		3.372	-22.298	-15.724	-14.356	-33.863	-13.569	-6.346
	2.875	0.896	0.872	0.893	0.919	0.928	0.923	1.014														3.375	-1.401	1.784	3.331	2.773	0.172	2.109		3.375	-22.239	-16.36	-14.427	-34.504	-14.641	-7.355
	2.878	0.896	0.872	0.893	0.918	0.928	0.924	1.012														3.378	-1.447	1.749	3.301	2.668	0.075	2.065		3.378	-22.164	-16.989	-14.494	-35.129	-15.702	-8.365
	2.882	0.896	0.872	0.892	0.918	0.928	0.923	1.01														3.382	-1.494	1.705	3.271	2.564	-0.022	2.016		3.382	-22.08	-17.611	-14.557	-35.73	-16.752	-9.359
	2.885	0.896	0.872	0.892	0.918	0.928	0.923	1.007														3.385	-1.543	1.658	3.237	2.457	-0.114	1.972		3.385	-21.993	-18.214	-14.613	-36.306	-17.792	-10.348
	2.889	0.896	0.872	0.892	0.918	0.927	0.923	1.006														3.389	-1.588	1.612	3.203	2.347	-0.205	1.925		3.389	-21.884	-18.81	-14.663	-36.858	-18.815	-11.328
	2.892	0.896	0.872	0.893	0.918	0.928	0.924	1.004														3.392	-1.627	1.566	3.167	2.247	-0.297	1.876		3.392	-21.766	-19.404	-14.7	-37.395	-19.829	-12.298
	2.896	0.897	0.872	0.892	0.917	0.929	0.924	1.004														3.396	-1.667	1.524	3.13	2.147	-0.391	1.829		3.396	-21.63	-19.984	-14.733	-37.916	-20.828	-13.261
	2.899	0.897	0.871	0.892	0.918	0.93	0.924	1.003														3.399	-1.709	1.48	3.092	2.051	-0.479	1.78		3.399	-21.476	-20.545	-14.759	-38.407	-21.814	-14.212
	2.903	0.897	0.872	0.891	0.918	0.931	0.924	1.002														3.403	-1.75	1.431	3.053	1.954	-0.56	1.73		3.403	-21.314	-21.095	-14.779	-38.878	-22.783	-15.158
	2.906	0.898	0.872	0.892	0.918	0.931	0.924	1.001														3.406	-1.792	1.383	3.014	1.857	-0.643	1.684		3.406	-21.141	-21.631	-14.791	-39.328	-23.731	-16.089
	2.91	0.899	0.873	0.892	0.918	0.932	0.925	1.001														3.41	-1.836	1.337	2.971	1.767	-0.727	1.631		3.41	-20.958	-22.158	-14.794	-39.764	-24.664	-17.018
	2.913	0.899	0.874	0.893	0.919	0.933	0.926	1														3.413	-1.879	1.292	2.925	1.672	-0.813	1.575		3.413	-20.773	-22.67	-14.799	-40.182	-25.572	-17.926
	2.917	0.9	0.875	0.893	0.919	0.934	0.927	0.999														3.417	-1.918	1.25	2.876	1.576	-0.895	1.528		3.417	-20.572	-23.169	-14.79	-40.574	-26.454	-18.823
	2.92	0.901	0.875	0.893	0.92	0.935	0.928	0.998														3.42	-1.956	1.209	2.834	1.47	-0.976	1.481		3.42	-20.362	-23.657	-14.77	-40.942	-27.33	-19.707
	2.924	0.902	0.876	0.893	0.921	0.936	0.93	0.998														3.424	-1.989	1.166	2.789	1.369	-1.064	1.434		3.424	-20.139	-24.136	-14.745	-41.287	-28.183	-20.578
	2.927	0.903	0.876	0.894	0.922	0.936	0.93	0.998														3.427	-2.022	1.122	2.746	1.271	-1.145	1.391		3.427	-19.912	-24.595	-14.708	-41.603	-29.02	-21.431
	2.931	0.903	0.875	0.894	0.923	0.937	0.931	0.998														3.431	-2.053	1.082	2.704	1.173	-1.23	1.35		3.431	-19.67	-25.034	-14.668	-41.895	-29.834	-22.276
	2.934	0.903	0.875	0.893	0.924	0.938	0.932	0.998														3.434	-2.086	1.045	2.658	1.074	-1.312	1.308		3.434	-19.417	-25.462	-14.614	-42.169	-30.636	-23.102
	2.938	0.904	0.877	0.894	0.926	0.94	0.933	0.998														3.438	-2.114	1.005	2.617	0.975	-1.391	1.263		3.438	-19.16	-25.875	-14.548	-42.429	-31.423	-23.91
	2.941	0.905	0.877	0.895	0.927	0.942	0.935	0.998														3.441	-2.147	0.968	2.576	0.867	-1.469	1.213		3.441	-18.892	-26.274	-14.477	-42.666	-32.181	-24.709
	2.944	0.906	0.877	0.896	0.928	0.944	0.937	0.999														3.444	-2.177	0.933	2.527	0.758	-1.549	1.162		3.444	-18.612	-26.659	-14.396	-42.874	-32.922	-25.484
	2.948	0.907	0.878	0.896	0.93	0.946	0.939	0.999														3.448	-2.208	0.894	2.484	0.655	-1.623	1.114		3.448	-18.334	-27.03	-14.303	-43.06	-33.646	-26.249
	2.951	0.908	0.88	0.898	0.932	0.947	0.94	1.001														3.451	-2.236	0.853	2.439	0.549	-1.698	1.066		3.451	-18.045	-27.388	-14.202	-43.229	-34.351	-26.997
	2.955	0.909	0.881	0.899	0.933	0.949	0.941	1.002														3.455	-2.254	0.81	2.393	0.442	-1.769	1.018		3.455	-17.74	-27.734	-14.095	-43.375	-35.037	-27.728
	2.958	0.909	0.882	0.9	0.934	0.952	0.943	1.004														3.458	-2.279	0.766	2.345	0.334	-1.84	0.975		3.458	-17.423	-28.06	-13.976	-43.493	-35.7	-28.441
	2.962	0.91	0.883	0.901	0.936	0.954	0.944	1.005														3.462	-2.302	0.723	2.298	0.228	-1.907	0.926		3.462	-17.104	-28.37	-13.856	-43.597	-36.347	-29.15
	2.965	0.911	0.884	0.903	0.937	0.956	0.946	1.006														3.465	-2.319	0.675	2.253	0.123	-1.974	0.871		3.465	-16.779	-28.675	-13.734	-43.667	-36.982	-29.843
	2.969	0.911	0.885	0.904	0.939	0.959	0.947	1.008														3.469	-2.343	0.626	2.201	0.018	-2.039	0.82		3.469	-16.456	-28.961	-13.605	-43.712	-37.596	-30.518
	2.972	0.912	0.886	0.905	0.94	0.961	0.95	1.01														3.472	-2.363	0.579	2.153	-0.09	-2.106	0.77		3.472	-16.113	-29.231	-13.464	-43.734	-38.185	-31.178
	2.976	0.913	0.887	0.906	0.942	0.963	0.951	1.013														3.476	-2.372	0.533	2.103	-0.189	-2.168	0.718		3.476	-15.763	-29.491	-13.32	-43.743	-38.755	-31.818
	2.979	0.915	0.888	0.907	0.943	0.966	0.954	1.015														3.479	-2.389	0.485	2.049	-0.288	-2.232	0.666		3.479	-15.4	-29.735	-13.171	-43.725	-39.304	-32.442
	2.983	0.916	0.889	0.908	0.944	0.969	0.956	1.017														3.483	-2.402	0.434	1.995	-0.387	-2.293	0.618		3.483	-15.028	-29.956	-13.021	-43.683	-39.835	-33.059
	2.986	0.918	0.89	0.91	0.947	0.972	0.959	1.019														3.486	-2.421	0.376	1.939	-0.483	-2.346	0.563		3.486	-14.658	-30.165	-12.862	-43.614	-40.343	-33.649
	2.99	0.919	0.892	0.911	0.948	0.976	0.961	1.021														3.49	-2.437	0.321	1.887	-0.584	-2.401	0.515		3.49	-14.287	-30.36	-12.7	-43.528	-40.826	-34.228
	2.993	0.921	0.894	0.913	0.95	0.979	0.964	1.024														3.493	-2.454	0.271	1.834	-0.676	-2.46	0.46		3.493	-13.903	-30.538	-12.529	-43.425	-41.284	-34.791
	2.997	0.923	0.895	0.915	0.951	0.981	0.967	1.026														3.497	-2.47	0.222	1.78	-0.769	-2.519	0.402		3.497	-13.515	-30.705	-12.357	-43.296	-41.724	-35.328
	3	0.924	0.897	0.917	0.953	0.984	0.969	1.028														3.5	-2.48	0.17	1.73	-0.865	-2.574	0.352		3.5	-13.12	-30.858	-12.172	-43.148	-42.137	-35.841
	3.003	0.926	0.898	0.918	0.955	0.986	0.972	1.031														3.503	-2.488	0.122	1.679	-0.962	-2.626	0.301		3.503	-12.716	-30.996	-11.979	-42.968	-42.534	-36.341
	3.007	0.928	0.899	0.919	0.957	0.989	0.975	1.033														3.507	-2.496	0.069	1.634	-1.055	-2.678	0.253		3.507	-12.302	-31.117	-11.778	-42.772	-42.917	-36.825
	3.01	0.93	0.9	0.92	0.96	0.992	0.978	1.036														3.51	-2.499	0.018	1.584	-1.14	-2.73	0.202		3.51	-11.893	-31.218	-11.576	-42.544	-43.27	-37.295
	3.014	0.931	0.902	0.921	0.962	0.995	0.981	1.04														3.514	-2.507	-0.032	1.54	-1.228	-2.777	0.152		3.514	-11.484	-31.295	-11.367	-42.299	-43.605	-37.748
	3.017	0.933	0.904	0.923	0.964	0.998	0.984	1.042														3.517	-2.512	-0.078	1.487	-1.313	-2.819	0.098		3.517	-11.057	-31.363	-11.161	-42.035	-43.919	-38.187
	3.021	0.934	0.906	0.925	0.966	1.002	0.988	1.046														3.521	-2.516	-0.127	1.439	-1.405	-2.857	0.044		3.521	-10.629	-31.418	-10.937	-41.762	-44.214	-38.598
	3.024	0.936	0.908	0.927	0.969	1.006	0.992	1.049														3.524	-2.521	-0.178	1.392	-1.495	-2.895	-0.014		3.524	-10.2	-31.455	-10.71	-41.465	-44.48	-38.997
	3.028	0.939	0.909	0.93	0.97	1.009	0.996	1.052														3.528	-2.526	-0.225	1.343	-1.588	-2.933	-0.071		3.528	-9.761	-31.479	-10.483	-41.144	-44.723	-39.37
	3.031	0.941	0.91	0.932	0.973	1.013	0.999	1.056														3.531	-2.526	-0.278	1.294	-1.671	-2.965	-0.123		3.531	-9.32	-31.488	-10.247	-40.808	-44.943	-39.73
	3.035	0.943	0.912	0.934	0.975	1.016	1.003	1.06														3.535	-2.533	-0.337	1.246	-1.758	-2.997	-0.176		3.535	-8.877	-31.478	-10.01	-40.461	-45.135	-40.069
	3.038	0.945	0.915	0.936	0.978	1.019	1.006	1.065														3.538	-2.532	-0.391	1.195	-1.843	-3.029	-0.229		3.538	-8.431	-31.453	-9.771	-40.093	-45.305	-40.391
	3.042	0.946	0.916	0.939	0.98	1.023	1.009	1.069														3.542	-2.537	-0.444	1.144	-1.929	-3.06	-0.275		3.542	-7.981	-31.41	-9.532	-39.706	-45.453	-40.693
	3.045	0.948	0.918	0.941	0.983	1.026	1.013	1.074														3.545	-2.542	-0.5	1.095	-2.01	-3.094	-0.328		3.545	-7.534	-31.353	-9.293	-39.297	-45.576	-40.979
	3.049	0.95	0.92	0.943	0.986	1.03	1.017	1.077														3.549	-2.542	-0.548	1.044	-2.09	-3.127	-0.378		3.549	-7.089	-31.29	-9.048	-38.87	-45.683	-41.246
	3.052	0.952	0.921	0.945	0.989	1.033	1.021	1.082														3.552	-2.544	-0.601	0.996	-2.17	-3.164	-0.428		3.552	-6.649	-31.209	-8.798	-38.422	-45.766	-41.491
	3.056	0.953	0.923	0.947	0.991	1.037	1.025	1.086														3.556	-2.55	-0.65	0.945	-2.247	-3.201	-0.472		3.556	-6.202	-31.109	-8.541	-37.962	-45.824	-41.712
	3.059	0.955	0.925	0.948	0.994	1.041	1.029	1.09														3.559	-2.55	-0.7	0.899	-2.322	-3.232	-0.52		3.559	-5.753	-30.996	-8.281	-37.486	-45.857	-41.906
	3.063	0.957	0.927	0.951	0.996	1.045	1.034	1.094														3.563	-2.549	-0.746	0.85	-2.394	-3.264	-0.567		3.563	-5.313	-30.874	-8.02	-36.991	-45.876	-42.083
	3.066	0.959	0.929	0.953	0.999	1.048	1.038	1.097														3.566	-2.557	-0.799	0.799	-2.475	-3.297	-0.61		3.566	-4.866	-30.727	-7.755	-36.473	-45.87	-42.243
	3.069	0.961	0.931	0.956	1.002	1.052	1.042	1.102														3.569	-2.564	-0.851	0.75	-2.549	-3.326	-0.654		3.569	-4.426	-30.575	-7.481	-35.936	-45.843	-42.375
	3.073	0.963	0.934	0.959	1.004	1.056	1.046	1.107														3.573	-2.568	-0.899	0.703	-2.633	-3.356	-0.694		3.573	-3.987	-30.412	-7.206	-35.387	-45.794	-42.487
	3.076	0.965	0.936	0.961	1.007	1.06	1.05	1.111														3.576	-2.57	-0.943	0.658	-2.705	-3.391	-0.734		3.576	-3.544	-30.226	-6.926	-34.823	-45.723	-42.58
	3.08	0.967	0.937	0.963	1.011	1.064	1.055	1.116														3.58	-2.57	-0.978	0.609	-2.78	-3.42	-0.77		3.58	-3.097	-30.029	-6.64	-34.239	-45.638	-42.651
	3.083	0.97	0.939	0.965	1.014	1.068	1.059	1.12														3.583	-2.566	-1.021	0.564	-2.852	-3.451	-0.804		3.583	-2.65	-29.816	-6.353	-33.64	-45.53	-42.695
	3.087	0.972	0.94	0.968	1.017	1.072	1.063	1.126														3.587	-2.559	-1.062	0.516	-2.926	-3.473	-0.833		3.587	-2.205	-29.589	-6.056	-33.018	-45.406	-42.733
	3.09	0.974	0.942	0.97	1.02	1.076	1.067	1.131														3.59	-2.555	-1.102	0.475	-2.995	-3.498	-0.862		3.59	-1.756	-29.341	-5.761	-32.382	-45.269	-42.75
	3.094	0.976	0.943	0.973	1.023	1.081	1.071	1.136														3.594	-2.549	-1.145	0.428	-3.059	-3.521	-0.888		3.594	-1.319	-29.075	-5.464	-31.727	-45.105	-42.747
	3.097	0.978	0.946	0.976	1.026	1.085	1.075	1.141														3.597	-2.546	-1.181	0.384	-3.123	-3.541	-0.921		3.597	-0.894	-28.793	-5.167	-31.063	-44.926	-42.722
	3.101	0.98	0.948	0.979	1.029	1.089	1.08	1.146														3.601	-2.54	-1.222	0.333	-3.183	-3.554	-0.951		3.601	-0.455	-28.503	-4.877	-30.392	-44.723	-42.675
	3.104	0.983	0.951	0.982	1.032	1.093	1.085	1.151														3.604	-2.537	-1.263	0.286	-3.245	-3.569	-0.98		3.604	-0.018	-28.202	-4.582	-29.712	-44.5	-42.605
	3.108	0.985	0.954	0.984	1.034	1.098	1.09	1.156														3.608	-2.533	-1.306	0.241	-3.303	-3.583	-1.008		3.608	0.411	-27.889	-4.283	-29.016	-44.255	-42.515
	3.111	0.987	0.956	0.987	1.037	1.102	1.095	1.161														3.611	-2.529	-1.35	0.192	-3.357	-3.594	-1.036		3.611	0.843	-27.558	-3.99	-28.298	-43.992	-42.412
	3.115	0.989	0.958	0.989	1.04	1.106	1.099	1.167														3.615	-2.52	-1.397	0.144	-3.403	-3.608	-1.061		3.615	1.271	-27.22	-3.699	-27.568	-43.711	-42.283
	3.118	0.991	0.961	0.992	1.043	1.109	1.104	1.173														3.618	-2.515	-1.448	0.097	-3.449	-3.617	-1.081		3.618	1.691	-26.862	-3.406	-26.826	-43.409	-42.14
	3.122	0.993	0.963	0.995	1.046	1.112	1.109	1.179														3.622	-2.508	-1.491	0.047	-3.493	-3.628	-1.102		3.622	2.112	-26.493	-3.119	-26.072	-43.089	-41.981
	3.125	0.995	0.965	0.997	1.05	1.115	1.114	1.184														3.625	-2.502	-1.53	0.003	-3.537	-3.637	-1.115		3.625	2.525	-26.11	-2.831	-25.304	-42.753	-41.804
	3.128	0.997	0.968	1	1.052	1.119	1.118	1.189														3.628	-2.498	-1.572	-0.043	-3.576	-3.639	-1.127		3.628	2.933	-25.717	-2.543	-24.525	-42.402	-41.614
	3.132	1	0.97	1.002	1.055	1.123	1.123	1.195														3.632	-2.489	-1.607	-0.088	-3.613	-3.645	-1.142		3.632	3.336	-25.307	-2.251	-23.737	-42.036	-41.401
	3.135	1.002	0.972	1.005	1.058	1.126	1.128	1.2														3.635	-2.478	-1.644	-0.13	-3.653	-3.651	-1.152		3.635	3.734	-24.883	-1.962	-22.944	-41.646	-41.165
	3.139	1.004	0.973	1.008	1.062	1.131	1.133	1.206														3.639	-2.477	-1.683	-0.173	-3.684	-3.654	-1.161		3.639	4.132	-24.446	-1.673	-22.149	-41.237	-40.908
	3.142	1.006	0.975	1.011	1.065	1.134	1.139	1.212														3.642	-2.465	-1.718	-0.213	-3.72	-3.652	-1.172		3.642	4.529	-24.001	-1.382	-21.336	-40.802	-40.624
	3.146	1.008	0.977	1.014	1.068	1.139	1.144	1.218														3.646	-2.451	-1.752	-0.253	-3.753	-3.645	-1.182		3.646	4.912	-23.551	-1.097	-20.515	-40.353	-40.328
	3.149	1.01	0.98	1.016	1.071	1.143	1.148	1.223														3.649	-2.442	-1.78	-0.292	-3.789	-3.643	-1.191		3.649	5.298	-23.09	-0.808	-19.686	-39.887	-40.024
	3.153	1.012	0.982	1.018	1.074	1.147	1.152	1.23														3.653	-2.431	-1.811	-0.329	-3.82	-3.636	-1.202		3.653	5.676	-22.615	-0.517	-18.849	-39.399	-39.7
	3.156	1.014	0.985	1.021	1.078	1.151	1.157	1.236														3.656	-2.415	-1.831	-0.359	-3.85	-3.625	-1.21		3.656	6.043	-22.137	-0.229	-18.005	-38.89	-39.355
	3.16	1.016	0.987	1.023	1.081	1.155	1.162	1.243														3.66	-2.391	-1.848	-0.39	-3.873	-3.614	-1.216		3.66	6.412	-21.641	0.062	-17.156	-38.366	-38.992
	3.163	1.018	0.988	1.026	1.085	1.16	1.167	1.249														3.663	-2.371	-1.864	-0.424	-3.895	-3.601	-1.218		3.663	6.774	-21.135	0.351	-16.303	-37.832	-38.618
	3.167	1.02	0.99	1.029	1.088	1.164	1.172	1.255														3.667	-2.346	-1.877	-0.459	-3.915	-3.589	-1.223		3.667	7.126	-20.623	0.642	-15.441	-37.28	-38.216
	3.17	1.022	0.992	1.032	1.092	1.168	1.177	1.261														3.67	-2.318	-1.899	-0.488	-3.934	-3.569	-1.225		3.67	7.469	-20.097	0.928	-14.57	-36.711	-37.811
	3.174	1.024	0.994	1.035	1.095	1.172	1.182	1.268														3.674	-2.295	-1.917	-0.518	-3.96	-3.55	-1.225		3.674	7.808	-19.561	1.212	-13.695	-36.13	-37.39
	3.177	1.025	0.996	1.038	1.098	1.176	1.187	1.273														3.677	-2.267	-1.93	-0.548	-3.973	-3.531	-1.227		3.677	8.137	-19.011	1.499	-12.816	-35.535	-36.943
	3.181	1.026	0.998	1.041	1.1	1.18	1.191	1.279														3.681	-2.242	-1.944	-0.578	-3.983	-3.51	-1.229		3.681	8.441	-18.456	1.776	-11.938	-34.924	-36.476
	3.184	1.029	1	1.043	1.103	1.184	1.196	1.284														3.684	-2.214	-1.957	-0.61	-3.998	-3.487	-1.232		3.684	8.765	-17.899	2.045	-11.061	-34.297	-35.991
	3.188	1.031	1.002	1.046	1.106	1.188	1.201	1.29														3.688	-2.184	-1.972	-0.645	-4.004	-3.465	-1.23		3.688	9.081	-17.332	2.322	-10.177	-33.652	-35.491
	3.191	1.033	1.004	1.049	1.109	1.191	1.205	1.297														3.691	-2.155	-1.985	-0.671	-4.01	-3.446	-1.228		3.691	9.389	-16.759	2.603	-9.291	-32.997	-34.974
	3.194	1.034	1.006	1.051	1.112	1.195	1.21	1.303														3.694	-2.121	-2.003	-0.701	-4.011	-3.425	-1.227		3.694	9.684	-16.175	2.876	-8.389	-32.329	-34.445
	3.198	1.035	1.008	1.053	1.115	1.199	1.214	1.309														3.698	-2.086	-2.014	-0.729	-4.012	-3.407	-1.224		3.698	9.974	-15.593	3.147	-7.487	-31.646	-33.899
	3.201	1.037	1.01	1.056	1.118	1.203	1.218	1.315														3.701	-2.049	-2.024	-0.755	-4.008	-3.389	-1.218		3.701	10.258	-14.996	3.42	-6.582	-30.953	-33.339
	3.205	1.038	1.011	1.058	1.121	1.207	1.222	1.321														3.705	-2.017	-2.028	-0.781	-4.006	-3.37	-1.21		3.705	10.528	-14.398	3.691	-5.671	-30.248	-32.764
	3.208	1.04	1.013	1.06	1.123	1.211	1.226	1.326														3.708	-1.98	-2.025	-0.804	-3.997	-3.348	-1.201		3.708	10.792	-13.797	3.961	-4.766	-29.537	-32.178
	3.212	1.041	1.015	1.062	1.126	1.215	1.231	1.331														3.712	-1.944	-2.022	-0.825	-3.991	-3.32	-1.192		3.712	11.05	-13.192	4.23	-3.856	-28.815	-31.579
	3.215	1.043	1.017	1.064	1.127	1.22	1.236	1.336														3.715	-1.904	-2.022	-0.85	-3.977	-3.293	-1.184		3.715	11.299	-12.578	4.503	-2.943	-28.085	-30.959
	3.219	1.044	1.019	1.067	1.13	1.223	1.241	1.342														3.719	-1.861	-2.019	-0.873	-3.964	-3.265	-1.179		3.719	11.546	-11.956	4.768	-2.035	-27.335	-30.327
	3.222	1.046	1.021	1.069	1.133	1.226	1.244	1.348														3.722	-1.823	-2.021	-0.894	-3.945	-3.232	-1.172		3.722	11.784	-11.331	5.028	-1.126	-26.572	-29.682
	3.226	1.047	1.023	1.071	1.134	1.229	1.249	1.353														3.726	-1.78	-2.016	-0.919	-3.924	-3.196	-1.166		3.726	12.016	-10.707	5.289	-0.209	-25.795	-29.024
	3.229	1.049	1.025	1.073	1.136	1.234	1.252	1.359														3.729	-1.735	-2.009	-0.94	-3.907	-3.155	-1.16		3.729	12.243	-10.086	5.54	0.7	-25.009	-28.36
	3.233	1.05	1.027	1.075	1.138	1.236	1.256	1.364														3.733	-1.689	-1.999	-0.959	-3.882	-3.115	-1.153		3.733	12.46	-9.459	5.788	1.608	-24.21	-27.693
	3.236	1.052	1.028	1.077	1.141	1.24	1.26	1.37														3.736	-1.641	-1.99	-0.981	-3.859	-3.074	-1.148		3.736	12.675	-8.821	6.037	2.512	-23.396	-27.015
	3.24	1.054	1.029	1.079	1.143	1.243	1.264	1.376														3.74	-1.588	-1.974	-0.995	-3.829	-3.028	-1.143		3.74	12.877	-8.18	6.278	3.409	-22.577	-26.324
	3.243	1.056	1.031	1.08	1.146	1.246	1.269	1.381														3.743	-1.531	-1.96	-1.011	-3.796	-2.98	-1.138		3.743	13.077	-7.531	6.52	4.305	-21.748	-25.618
	3.247	1.057	1.032	1.082	1.148	1.25	1.273	1.387														3.747	-1.475	-1.942	-1.03	-3.759	-2.933	-1.131		3.747	13.264	-6.882	6.755	5.192	-20.913	-24.908
	3.25	1.058	1.034	1.084	1.151	1.254	1.277	1.393														3.75	-1.421	-1.925	-1.048	-3.724	-2.889	-1.129		3.75	13.444	-6.234	6.984	6.073	-20.076	-24.187
	3.253	1.059	1.037	1.085	1.152	1.256	1.281	1.399														3.753	-1.364	-1.917	-1.06	-3.69	-2.839	-1.129		3.753	13.619	-5.588	7.209	6.955	-19.224	-23.456
	3.257	1.059	1.038	1.087	1.154	1.258	1.284	1.405														3.757	-1.313	-1.907	-1.07	-3.655	-2.786	-1.127		3.757	13.779	-4.942	7.427	7.824	-18.365	-22.719
	3.26	1.06	1.04	1.089	1.155	1.261	1.288	1.41														3.76	-1.258	-1.891	-1.079	-3.609	-2.741	-1.125		3.76	13.931	-4.297	7.643	8.685	-17.496	-21.965
	3.264	1.061	1.041	1.09	1.157	1.264	1.291	1.415														3.764	-1.2	-1.878	-1.091	-3.559	-2.689	-1.124		3.764	14.073	-3.649	7.858	9.535	-16.621	-21.201
	3.267	1.063	1.042	1.092	1.159	1.266	1.295	1.421														3.767	-1.141	-1.865	-1.105	-3.507	-2.642	-1.128		3.767	14.218	-3.009	8.057	10.376	-15.736	-20.436
	3.271	1.064	1.043	1.093	1.161	1.269	1.298	1.426														3.771	-1.076	-1.856	-1.118	-3.461	-2.592	-1.127		3.771	14.37	-2.365	8.263	11.218	-14.84	-19.668
	3.274	1.065	1.044	1.095	1.163	1.271	1.301	1.431														3.774	-1.015	-1.845	-1.127	-3.408	-2.541	-1.127		3.774	14.5	-1.725	8.469	12.051	-13.943	-18.894
	3.278	1.064	1.045	1.097	1.165	1.272	1.304	1.437														3.778	-0.949	-1.836	-1.137	-3.356	-2.487	-1.128		3.778	14.625	-1.092	8.664	12.888	-13.042	-18.114
	3.281	1.065	1.046	1.098	1.167	1.275	1.307	1.442														3.781	-0.883	-1.825	-1.146	-3.306	-2.434	-1.127		3.781	14.744	-0.462	8.853	13.71	-12.13	-17.321
	3.285	1.066	1.047	1.1	1.168	1.278	1.309	1.447														3.785	-0.816	-1.809	-1.157	-3.25	-2.384	-1.126		3.785	14.856	0.172	9.04	14.52	-11.219	-16.527
	3.288	1.067	1.047	1.101	1.17	1.279	1.311	1.451														3.788	-0.754	-1.794	-1.164	-3.193	-2.325	-1.122		3.788	14.956	0.803	9.217	15.322	-10.304	-15.722
	3.292	1.068	1.047	1.103	1.172	1.281	1.313	1.455														3.792	-0.689	-1.778	-1.171	-3.139	-2.262	-1.123		3.792	15.047	1.429	9.389	16.11	-9.381	-14.912
	3.295	1.068	1.048	1.104	1.173	1.282	1.316	1.459														3.795	-0.621	-1.762	-1.176	-3.084	-2.201	-1.12		3.795	15.142	2.056	9.558	16.888	-8.458	-14.099
	3.299	1.069	1.049	1.105	1.174	1.283	1.318	1.464														3.799	-0.55	-1.75	-1.183	-3.028	-2.134	-1.118		3.799	15.222	2.683	9.722	17.659	-7.536	-13.271
	3.302	1.07	1.049	1.107	1.176	1.285	1.32	1.469														3.802	-0.477	-1.737	-1.192	-2.97	-2.077	-1.119		3.802	15.304	3.309	9.876	18.426	-6.604	-12.437
	3.306	1.07	1.05	1.108	1.178	1.286	1.322	1.474														3.806	-0.404	-1.723	-1.198	-2.91	-2.013	-1.121		3.806	15.377	3.922	10.025	19.177	-5.664	-11.603
	3.309	1.071	1.05	1.108	1.178	1.288	1.324	1.477														3.809	-0.33	-1.709	-1.205	-2.848	-1.947	-1.117		3.809	15.438	4.535	10.174	19.92	-4.725	-10.768
	3.313	1.071	1.051	1.109	1.178	1.289	1.328	1.481														3.813	-0.252	-1.69	-1.208	-2.789	-1.882	-1.112		3.813	15.492	5.135	10.314	20.652	-3.79	-9.933
	3.316	1.072	1.052	1.109	1.179	1.29	1.33	1.485														3.816	-0.175	-1.669	-1.213	-2.723	-1.814	-1.107		3.816	15.542	5.739	10.447	21.372	-2.852	-9.094
	3.319	1.073	1.052	1.109	1.18	1.291	1.332	1.489														3.819	-0.097	-1.655	-1.221	-2.658	-1.747	-1.104		3.819	15.58	6.348	10.579	22.08	-1.915	-8.251
	3.323	1.074	1.052	1.11	1.18	1.291	1.335	1.493														3.823	-0.017	-1.64	-1.227	-2.59	-1.683	-1.098		3.823	15.614	6.951	10.702	22.768	-0.981	-7.395
	3.326	1.075	1.052	1.111	1.181	1.292	1.337	1.496														3.826	0.061	-1.624	-1.234	-2.522	-1.615	-1.092		3.826	15.637	7.554	10.824	23.448	-0.051	-6.535
	3.33	1.075	1.053	1.112	1.181	1.293	1.339	1.5														3.83	0.138	-1.608	-1.246	-2.45	-1.55	-1.084		3.83	15.657	8.144	10.94	24.116	0.88	-5.676
	3.333	1.075	1.053	1.113	1.182	1.294	1.341	1.504														3.833	0.211	-1.59	-1.256	-2.386	-1.486	-1.075		3.833	15.671	8.725	11.04	24.771	1.799	-4.822
	3.337	1.076	1.054	1.114	1.182	1.293	1.342	1.507														3.837	0.284	-1.579	-1.26	-2.318	-1.42	-1.069		3.837	15.687	9.304	11.142	25.421	2.726	-3.965
	3.34	1.076	1.054	1.114	1.182	1.294	1.343	1.51														3.84	0.353	-1.568	-1.265	-2.249	-1.346	-1.058		3.84	15.692	9.874	11.231	26.042	3.654	-3.108
	3.344	1.077	1.054	1.114	1.182	1.294	1.343	1.513														3.844	0.424	-1.551	-1.27	-2.175	-1.285	-1.047		3.844	15.689	10.437	11.315	26.653	4.58	-2.252
	3.347	1.078	1.055	1.114	1.182	1.295	1.344	1.515														3.847	0.501	-1.532	-1.28	-2.099	-1.218	-1.039		3.847	15.683	10.996	11.398	27.246	5.506	-1.391
	3.351	1.079	1.055	1.115	1.182	1.295	1.345	1.518														3.851	0.574	-1.521	-1.291	-2.024	-1.154	-1.03		3.851	15.676	11.545	11.467	27.825	6.422	-0.544
	3.354	1.079	1.056	1.115	1.183	1.295	1.345	1.521														3.854	0.648	-1.51	-1.298	-1.955	-1.09	-1.018		3.854	15.672	12.09	11.529	28.39	7.341	0.298
	3.358	1.079	1.056	1.116	1.183	1.294	1.345	1.524														3.858	0.723	-1.497	-1.306	-1.881	-1.019	-1.007		3.858	15.645	12.626	11.594	28.946	8.251	1.137
	3.361	1.078	1.057	1.115	1.183	1.293	1.345	1.527														3.861	0.793	-1.481	-1.307	-1.805	-0.95	-0.995		3.861	15.612	13.149	11.645	29.478	9.153	1.976
	3.365	1.078	1.057	1.115	1.183	1.293	1.346	1.529														3.865	0.862	-1.468	-1.312	-1.731	-0.88	-0.976		3.865	15.578	13.665	11.688	29.993	10.051	2.824
	3.368	1.078	1.056	1.115	1.182	1.293	1.346	1.532														3.868	0.932	-1.449	-1.315	-1.652	-0.811	-0.962		3.868	15.533	14.178	11.73	30.485	10.943	3.651
	3.372	1.078	1.056	1.114	1.182	1.292	1.347	1.533														3.872	0.995	-1.431	-1.321	-1.571	-0.735	-0.946		3.872	15.48	14.693	11.762	30.964	11.822	4.482
	3.375	1.078	1.055	1.114	1.182	1.29	1.347	1.535														3.875	1.059	-1.421	-1.324	-1.491	-0.653	-0.927		3.875	15.424	15.191	11.783	31.422	12.702	5.309
	3.378	1.078	1.056	1.114	1.181	1.289	1.346	1.538														3.878	1.126	-1.405	-1.326	-1.41	-0.58	-0.904		3.878	15.37	15.683	11.801	31.863	13.571	6.126
	3.382	1.078	1.056	1.114	1.181	1.287	1.346	1.54														3.882	1.194	-1.389	-1.332	-1.332	-0.503	-0.881		3.882	15.302	16.171	11.811	32.291	14.43	6.939
	3.385	1.078	1.055	1.114	1.181	1.285	1.346	1.542														3.885	1.263	-1.38	-1.335	-1.252	-0.433	-0.858		3.885	15.228	16.65	11.812	32.705	15.287	7.743
	3.389	1.077	1.054	1.113	1.18	1.284	1.345	1.543														3.889	1.328	-1.36	-1.338	-1.169	-0.359	-0.834		3.889	15.155	17.106	11.805	33.091	16.141	8.535
	3.392	1.077	1.053	1.112	1.178	1.283	1.345	1.544														3.892	1.395	-1.344	-1.337	-1.089	-0.283	-0.803		3.892	15.063	17.556	11.8	33.468	16.982	9.323
	3.396	1.076	1.052	1.111	1.177	1.282	1.345	1.545														3.896	1.459	-1.324	-1.337	-1.014	-0.207	-0.769		3.896	14.968	17.994	11.787	33.819	17.8	10.105
	3.399	1.076	1.052	1.111	1.176	1.28	1.345	1.547														3.899	1.523	-1.305	-1.336	-0.937	-0.131	-0.74		3.899	14.87	18.427	11.767	34.152	18.61	10.883
	3.403	1.075	1.051	1.11	1.176	1.279	1.343	1.548														3.903	1.586	-1.29	-1.335	-0.858	-0.056	-0.71		3.903	14.763	18.857	11.743	34.47	19.407	11.664
	3.406	1.075	1.05	1.11	1.175	1.277	1.342	1.549														3.906	1.648	-1.274	-1.336	-0.777	0.014	-0.679		3.906	14.651	19.269	11.71	34.76	20.183	12.426
	3.41	1.074	1.05	1.109	1.174	1.275	1.34	1.549														3.91	1.706	-1.257	-1.336	-0.692	0.086	-0.642		3.91	14.53	19.673	11.674	35.036	20.948	13.188
	3.413	1.072	1.05	1.109	1.173	1.273	1.338	1.55														3.913	1.759	-1.242	-1.332	-0.61	0.158	-0.606		3.913	14.407	20.057	11.632	35.307	21.701	13.936
	3.417	1.071	1.049	1.108	1.172	1.271	1.336	1.551														3.917	1.813	-1.222	-1.331	-0.53	0.229	-0.565		3.917	14.283	20.428	11.576	35.553	22.439	14.678
	3.42	1.071	1.048	1.108	1.171	1.269	1.334	1.552														3.92	1.863	-1.21	-1.325	-0.448	0.303	-0.527		3.92	14.154	20.797	11.516	35.778	23.164	15.41
	3.424	1.07	1.047	1.107	1.169	1.267	1.333	1.552														3.924	1.914	-1.195	-1.322	-0.362	0.381	-0.485		3.924	14.014	21.15	11.455	35.982	23.89	16.136
	3.427	1.069	1.046	1.107	1.168	1.264	1.331	1.551														3.927	1.965	-1.177	-1.318	-0.28	0.452	-0.443		3.927	13.861	21.496	11.384	36.168	24.6	16.854
	3.431	1.068	1.045	1.106	1.167	1.262	1.329	1.55														3.931	2.026	-1.155	-1.319	-0.196	0.526	-0.4		3.931	13.707	21.829	11.313	36.341	25.297	17.565
	3.434	1.066	1.044	1.105	1.166	1.26	1.327	1.549														3.934	2.081	-1.141	-1.318	-0.117	0.604	-0.355		3.934	13.552	22.161	11.234	36.49	25.971	18.257
	3.438	1.065	1.043	1.104	1.165	1.257	1.324	1.549														3.938	2.133	-1.124	-1.312	-0.039	0.68	-0.306		3.938	13.383	22.467	11.142	36.624	26.635	18.936
	3.441	1.064	1.042	1.103	1.164	1.255	1.322	1.547														3.941	2.185	-1.099	-1.306	0.039	0.764	-0.26		3.941	13.204	22.762	11.054	36.748	27.282	19.611
	3.444	1.063	1.041	1.102	1.162	1.252	1.319	1.546														3.944	2.232	-1.075	-1.295	0.121	0.841	-0.216		3.944	13.013	23.036	10.958	36.842	27.907	20.277
	3.448	1.062	1.041	1.101	1.161	1.251	1.318	1.545														3.948	2.272	-1.046	-1.283	0.201	0.921	-0.167		3.948	12.824	23.311	10.855	36.917	28.525	20.945
	3.451	1.061	1.039	1.099	1.159	1.25	1.316	1.543														3.951	2.316	-1.018	-1.272	0.28	1	-0.117		3.951	12.618	23.575	10.754	36.97	29.122	21.593
	3.455	1.06	1.038	1.098	1.157	1.247	1.314	1.541														3.955	2.356	-0.987	-1.26	0.363	1.08	-0.069		3.955	12.413	23.834	10.649	37.006	29.704	22.223
	3.458	1.059	1.038	1.096	1.155	1.244	1.311	1.539														3.958	2.395	-0.958	-1.245	0.443	1.163	-0.014		3.958	12.2	24.072	10.532	37.019	30.275	22.846
	3.462	1.057	1.037	1.094	1.153	1.241	1.308	1.538														3.962	2.438	-0.929	-1.229	0.522	1.238	0.039		3.962	11.988	24.292	10.416	37.015	30.823	23.448
	3.465	1.056	1.036	1.093	1.15	1.238	1.306	1.537														3.965	2.478	-0.893	-1.219	0.597	1.307	0.093		3.965	11.763	24.504	10.297	36.989	31.354	24.035
	3.469	1.055	1.035	1.092	1.149	1.235	1.303	1.535														3.969	2.515	-0.858	-1.203	0.678	1.373	0.144		3.969	11.531	24.689	10.173	36.948	31.868	24.607
	3.472	1.054	1.034	1.09	1.146	1.233	1.301	1.533														3.972	2.551	-0.822	-1.185	0.761	1.442	0.195		3.972	11.294	24.855	10.046	36.884	32.372	25.159
	3.476	1.052	1.034	1.089	1.143	1.231	1.298	1.531														3.976	2.581	-0.78	-1.168	0.849	1.518	0.251		3.976	11.047	25.012	9.915	36.803	32.849	25.707
	3.479	1.051	1.034	1.088	1.14	1.228	1.295	1.529														3.979	2.612	-0.744	-1.151	0.927	1.588	0.301		3.979	10.791	25.156	9.782	36.699	33.302	26.241
	3.483	1.049	1.033	1.087	1.138	1.226	1.291	1.527														3.983	2.636	-0.704	-1.133	1.013	1.659	0.346		3.983	10.539	25.289	9.635	36.576	33.742	26.754
	3.486	1.048	1.032	1.086	1.138	1.223	1.287	1.525														3.986	2.66	-0.669	-1.115	1.102	1.726	0.391		3.986	10.275	25.414	9.489	36.433	34.165	27.261
	3.49	1.046	1.03	1.085	1.135	1.221	1.283	1.522														3.99	2.684	-0.637	-1.095	1.188	1.793	0.438		3.99	10.007	25.516	9.335	36.276	34.567	27.741
	3.493	1.045	1.029	1.082	1.133	1.217	1.28	1.519														3.993	2.701	-0.601	-1.078	1.276	1.855	0.486		3.993	9.737	25.608	9.177	36.096	34.952	28.21
	3.497	1.043	1.029	1.082	1.131	1.214	1.276	1.517														3.997	2.716	-0.565	-1.053	1.362	1.919	0.534		3.997	9.466	25.687	9.02	35.913	35.317	28.663
	3.5	1.041	1.027	1.079	1.128	1.211	1.273	1.514														4	2.732	-0.528	-1.028	1.443	1.986	0.582		4	9.191	25.743	8.853	35.702	35.664	29.099
	3.503	1.04	1.026	1.077	1.126	1.208	1.269	1.511														4.003	2.748	-0.493	-1.004	1.531	2.052	0.63		4.003	8.904	25.797	8.678	35.467	35.999	29.524
	3.507	1.038	1.024	1.075	1.124	1.205	1.265	1.507														4.007	2.763	-0.461	-0.979	1.621	2.119	0.679		4.007	8.609	25.837	8.507	35.21	36.312	29.929
	3.51	1.036	1.022	1.074	1.121	1.202	1.261	1.504														4.01	2.778	-0.421	-0.951	1.705	2.181	0.73		4.01	8.307	25.854	8.329	34.943	36.609	30.32
	3.514	1.035	1.02	1.072	1.119	1.198	1.258	1.501														4.014	2.796	-0.385	-0.923	1.787	2.241	0.782		4.014	7.998	25.863	8.152	34.663	36.88	30.699
	3.517	1.032	1.018	1.07	1.116	1.195	1.254	1.497														4.017	2.807	-0.346	-0.897	1.872	2.308	0.834		4.017	7.686	25.861	7.972	34.36	37.124	31.053
	3.521	1.03	1.016	1.068	1.114	1.191	1.25	1.494														4.021	2.813	-0.313	-0.864	1.955	2.369	0.886		4.021	7.377	25.842	7.789	34.047	37.351	31.394
	3.524	1.029	1.014	1.066	1.111	1.187	1.246	1.49														4.024	2.822	-0.27	-0.831	2.032	2.432	0.936		4.024	7.053	25.802	7.605	33.72	37.558	31.724
	3.528	1.028	1.013	1.064	1.109	1.184	1.242	1.486														4.028	2.827	-0.226	-0.799	2.109	2.496	0.982		4.028	6.729	25.747	7.416	33.379	37.749	32.039
	3.531	1.026	1.011	1.062	1.107	1.181	1.239	1.482														4.031	2.829	-0.181	-0.765	2.184	2.557	1.035		4.031	6.406	25.687	7.225	33.015	37.924	32.344
	3.535	1.026	1.009	1.06	1.104	1.177	1.235	1.477														4.035	2.833	-0.139	-0.734	2.261	2.62	1.087		4.035	6.081	25.616	7.035	32.641	38.083	32.625
	3.538	1.023	1.007	1.058	1.101	1.174	1.232	1.473														4.038	2.837	-0.1	-0.703	2.333	2.682	1.132		4.038	5.752	25.533	6.837	32.257	38.217	32.878
	3.542	1.022	1.005	1.056	1.099	1.171	1.227	1.468														4.042	2.839	-0.058	-0.67	2.409	2.74	1.181		4.042	5.427	25.426	6.635	31.857	38.331	33.123
	3.545	1.02	1.004	1.054	1.097	1.167	1.223	1.464														4.045	2.843	-0.019	-0.637	2.482	2.795	1.228		4.045	5.09	25.303	6.429	31.444	38.421	33.348
	3.549	1.018	1.002	1.053	1.094	1.164	1.218	1.459														4.049	2.846	0.027	-0.605	2.545	2.84	1.27		4.049	4.751	25.167	6.228	31.018	38.49	33.558
	3.552	1.017	1.001	1.05	1.092	1.16	1.215	1.455														4.052	2.846	0.068	-0.574	2.611	2.895	1.313		4.052	4.41	25.017	6.028	30.58	38.543	33.751
	3.556	1.015	1	1.048	1.089	1.157	1.211	1.449														4.056	2.844	0.112	-0.538	2.686	2.948	1.352		4.056	4.066	24.852	5.82	30.129	38.572	33.937
	3.559	1.013	0.998	1.046	1.086	1.154	1.207	1.444														4.059	2.841	0.156	-0.505	2.756	3.009	1.39		4.059	3.72	24.679	5.61	29.661	38.577	34.113
	3.563	1.012	0.997	1.045	1.083	1.151	1.202	1.44														4.063	2.839	0.199	-0.474	2.82	3.058	1.421		4.063	3.368	24.504	5.396	29.176	38.559	34.277
	3.566	1.011	0.995	1.043	1.081	1.148	1.197	1.435														4.066	2.833	0.241	-0.439	2.888	3.102	1.447		4.066	3.025	24.317	5.176	28.673	38.531	34.413
	3.569	1.009	0.993	1.041	1.079	1.144	1.193	1.43														4.069	2.826	0.281	-0.405	2.961	3.143	1.477		4.069	2.674	24.121	4.953	28.162	38.49	34.539
	3.573	1.007	0.991	1.039	1.077	1.141	1.189	1.425														4.073	2.822	0.322	-0.371	3.028	3.185	1.505		4.073	2.323	23.911	4.731	27.641	38.425	34.647
	3.576	1.006	0.99	1.036	1.074	1.137	1.185	1.421														4.076	2.814	0.365	-0.34	3.09	3.224	1.534		4.076	1.975	23.687	4.51	27.109	38.345	34.735
	3.58	1.005	0.989	1.035	1.071	1.134	1.181	1.416														4.08	2.803	0.408	-0.307	3.147	3.265	1.562		4.08	1.625	23.456	4.291	26.565	38.248	34.814
	3.583	1.004	0.987	1.033	1.068	1.131	1.177	1.411														4.083	2.793	0.456	-0.27	3.199	3.31	1.588		4.083	1.273	23.203	4.072	26.009	38.137	34.874
	3.587	1.002	0.985	1.031	1.066	1.128	1.173	1.406														4.087	2.787	0.504	-0.241	3.258	3.351	1.611		4.087	0.909	22.949	3.843	25.435	38.012	34.916
	3.59	1	0.983	1.029	1.063	1.124	1.169	1.4														4.09	2.772	0.548	-0.209	3.313	3.387	1.631		4.09	0.548	22.682	3.62	24.851	37.86	34.935
	3.594	0.999	0.98	1.027	1.06	1.12	1.164	1.395														4.094	2.763	0.597	-0.172	3.365	3.421	1.656		4.094	0.184	22.392	3.397	24.263	37.69	34.937
	3.597	0.997	0.978	1.025	1.058	1.117	1.161	1.389														4.097	2.752	0.643	-0.138	3.41	3.45	1.676		4.097	-0.176	22.095	3.169	23.665	37.499	34.919
	3.601	0.996	0.977	1.022	1.056	1.113	1.156	1.383														4.101	2.735	0.692	-0.106	3.461	3.484	1.696		4.101	-0.533	21.794	2.95	23.05	37.288	34.881
	3.604	0.995	0.975	1.019	1.054	1.109	1.152	1.378														4.104	2.715	0.737	-0.071	3.509	3.508	1.71		4.104	-0.884	21.476	2.73	22.428	37.062	34.82
	3.608	0.993	0.974	1.017	1.05	1.105	1.147	1.372														4.108	2.693	0.788	-0.037	3.555	3.529	1.724		4.108	-1.237	21.145	2.506	21.806	36.82	34.755
	3.611	0.992	0.973	1.015	1.048	1.101	1.143	1.367														4.111	2.673	0.838	-0.008	3.6	3.552	1.738		4.111	-1.587	20.813	2.282	21.163	36.561	34.666
	3.615	0.99	0.971	1.012	1.045	1.097	1.139	1.361														4.115	2.648	0.889	0.023	3.643	3.569	1.753		4.115	-1.925	20.476	2.055	20.516	36.286	34.561
	3.618	0.989	0.969	1.01	1.042	1.093	1.135	1.356														4.118	2.622	0.933	0.051	3.693	3.588	1.768		4.118	-2.265	20.132	1.834	19.857	35.994	34.435
	3.622	0.987	0.967	1.007	1.04	1.09	1.131	1.351														4.122	2.601	0.975	0.079	3.741	3.599	1.778		4.122	-2.606	19.778	1.605	19.195	35.675	34.28
	3.625	0.985	0.966	1.005	1.037	1.087	1.127	1.346														4.125	2.574	1.019	0.106	3.786	3.607	1.786		4.125	-2.938	19.406	1.373	18.525	35.34	34.116
	3.628	0.984	0.963	1.003	1.034	1.083	1.123	1.341														4.128	2.547	1.06	0.133	3.828	3.612	1.792		4.128	-3.274	19.023	1.145	17.85	34.986	33.934
	3.632	0.983	0.961	1	1.031	1.08	1.119	1.336														4.132	2.522	1.105	0.156	3.862	3.61	1.799		4.132	-3.608	18.635	0.927	17.168	34.62	33.742
	3.635	0.982	0.959	0.999	1.029	1.077	1.115	1.33														4.135	2.494	1.149	0.182	3.895	3.617	1.804		4.135	-3.935	18.243	0.702	16.48	34.239	33.531
	3.639	0.98	0.957	0.996	1.027	1.073	1.11	1.325														4.139	2.467	1.191	0.209	3.939	3.625	1.81		4.139	-4.259	17.85	0.473	15.788	33.849	33.311
	3.642	0.98	0.955	0.995	1.024	1.07	1.106	1.319														4.142	2.442	1.231	0.236	3.973	3.629	1.809		4.142	-4.579	17.455	0.245	15.088	33.433	33.076
	3.646	0.978	0.953	0.993	1.022	1.067	1.102	1.314														4.146	2.414	1.273	0.26	4	3.633	1.81		4.146	-4.894	17.054	0.021	14.377	33.006	32.821
	3.649	0.976	0.951	0.991	1.02	1.064	1.098	1.308														4.149	2.388	1.309	0.291	4.025	3.624	1.809		4.149	-5.208	16.647	-0.203	13.657	32.573	32.542
	3.653	0.975	0.949	0.989	1.017	1.06	1.094	1.302														4.153	2.361	1.347	0.322	4.05	3.616	1.812		4.153	-5.509	16.24	-0.425	12.941	32.131	32.255
	3.656	0.973	0.947	0.987	1.015	1.057	1.091	1.297														4.156	2.337	1.384	0.351	4.068	3.61	1.815		4.156	-5.814	15.814	-0.643	12.224	31.658	31.957
	3.66	0.972	0.945	0.985	1.013	1.053	1.087	1.291														4.16	2.315	1.428	0.379	4.077	3.605	1.819		4.16	-6.111	15.384	-0.857	11.5	31.174	31.64
	3.663	0.97	0.944	0.984	1.01	1.05	1.083	1.285														4.163	2.284	1.473	0.413	4.085	3.6	1.824		4.163	-6.404	14.944	-1.069	10.766	30.681	31.309
	3.667	0.969	0.942	0.983	1.008	1.048	1.079	1.279														4.167	2.26	1.519	0.451	4.093	3.593	1.824		4.167	-6.697	14.496	-1.28	10.035	30.173	30.961
	3.67	0.967	0.94	0.98	1.006	1.045	1.075	1.273														4.17	2.237	1.562	0.483	4.106	3.587	1.822		4.17	-6.988	14.042	-1.496	9.301	29.655	30.594
	3.674	0.966	0.938	0.979	1.005	1.042	1.071	1.268														4.174	2.206	1.601	0.515	4.111	3.571	1.821		4.174	-7.272	13.589	-1.709	8.561	29.116	30.216
	3.677	0.964	0.937	0.977	1.002	1.039	1.067	1.262														4.177	2.183	1.639	0.551	4.113	3.551	1.822		4.177	-7.55	13.117	-1.911	7.829	28.559	29.824
	3.681	0.963	0.935	0.975	1	1.036	1.064	1.257														4.181	2.157	1.678	0.585	4.11	3.531	1.819		4.181	-7.817	12.65	-2.119	7.086	27.994	29.412
	3.684	0.961	0.934	0.973	0.998	1.033	1.061	1.251														4.184	2.131	1.716	0.617	4.105	3.51	1.814		4.184	-8.083	12.187	-2.322	6.348	27.423	28.989
	3.688	0.96	0.934	0.971	0.996	1.029	1.057	1.245														4.188	2.102	1.752	0.651	4.103	3.488	1.809		4.188	-8.339	11.712	-2.517	5.601	26.841	28.551
	3.691	0.959	0.933	0.969	0.994	1.026	1.054	1.24														4.191	2.075	1.786	0.684	4.098	3.461	1.8		4.191	-8.591	11.234	-2.713	4.861	26.25	28.107
	3.694	0.958	0.932	0.968	0.992	1.023	1.051	1.236														4.194	2.049	1.821	0.715	4.093	3.436	1.792		4.194	-8.844	10.762	-2.916	4.116	25.643	27.647
	3.698	0.957	0.93	0.966	0.99	1.02	1.048	1.231														4.198	2.019	1.853	0.741	4.086	3.41	1.783		4.198	-9.087	10.281	-3.115	3.368	25.02	27.172
	3.701	0.956	0.929	0.965	0.988	1.018	1.045	1.226														4.201	1.988	1.881	0.772	4.084	3.376	1.771		4.201	-9.326	9.801	-3.309	2.621	24.392	26.691
	3.705	0.954	0.928	0.963	0.986	1.016	1.041	1.221														4.205	1.961	1.905	0.798	4.081	3.343	1.757		4.205	-9.565	9.322	-3.498	1.878	23.749	26.188
	3.708	0.953	0.927	0.962	0.984	1.014	1.038	1.215														4.208	1.932	1.934	0.826	4.068	3.303	1.743		4.208	-9.796	8.833	-3.693	1.136	23.093	25.689
	3.712	0.952	0.926	0.96	0.982	1.011	1.034	1.21														4.212	1.902	1.96	0.851	4.057	3.267	1.73		4.212	-10.021	8.344	-3.881	0.393	22.431	25.179
	3.715	0.951	0.925	0.957	0.98	1.008	1.031	1.205														4.215	1.874	1.989	0.876	4.035	3.227	1.721		4.215	-10.239	7.857	-4.062	-0.351	21.767	24.655
	3.719	0.95	0.923	0.955	0.978	1.005	1.028	1.2														4.219	1.849	2.017	0.901	4.011	3.19	1.706		4.219	-10.449	7.376	-4.243	-1.096	21.093	24.122
	3.722	0.949	0.922	0.955	0.976	1.003	1.026	1.195														4.222	1.823	2.042	0.924	3.997	3.154	1.691		4.222	-10.656	6.895	-4.434	-1.832	20.413	23.578
	3.726	0.949	0.921	0.954	0.974	1.001	1.023	1.19														4.226	1.795	2.073	0.951	3.979	3.111	1.675		4.226	-10.847	6.415	-4.613	-2.573	19.727	23.012
	3.729	0.948	0.92	0.953	0.973	0.999	1.021	1.186														4.229	1.768	2.098	0.979	3.95	3.061	1.659		4.229	-11.046	5.932	-4.785	-3.309	19.027	22.43
	3.733	0.947	0.919	0.952	0.971	0.997	1.018	1.181														4.233	1.741	2.122	1.002	3.921	3.012	1.644		4.233	-11.229	5.446	-4.952	-4.044	18.326	21.838
	3.736	0.946	0.918	0.951	0.97	0.996	1.016	1.177														4.236	1.714	2.147	1.031	3.888	2.959	1.635		4.236	-11.406	4.963	-5.113	-4.771	17.625	21.242
	3.74	0.945	0.916	0.95	0.969	0.994	1.014	1.173														4.24	1.689	2.167	1.054	3.853	2.914	1.623		4.24	-11.572	4.47	-5.271	-5.487	16.902	20.635
	3.743	0.944	0.915	0.948	0.968	0.992	1.011	1.168														4.243	1.66	2.192	1.08	3.815	2.869	1.614		4.243	-11.737	3.97	-5.426	-6.205	16.172	20.021
	3.747	0.943	0.914	0.947	0.966	0.99	1.009	1.163														4.247	1.631	2.214	1.105	3.778	2.824	1.604		4.247	-11.889	3.473	-5.574	-6.914	15.449	19.39
	3.75	0.942	0.913	0.946	0.964	0.989	1.007	1.158														4.25	1.596	2.232	1.132	3.743	2.773	1.59		4.25	-12.038	2.978	-5.728	-7.622	14.718	18.758
	3.753	0.941	0.912	0.944	0.963	0.987	1.005	1.154														4.253	1.566	2.246	1.156	3.715	2.719	1.579		4.253	-12.175	2.486	-5.88	-8.314	13.979	18.115
	3.757	0.941	0.912	0.943	0.962	0.985	1.003	1.15														4.257	1.532	2.255	1.179	3.681	2.663	1.566		4.257	-12.306	1.996	-6.029	-9.005	13.233	17.466
	3.76	0.94	0.911	0.941	0.961	0.983	1.001	1.146														4.26	1.496	2.266	1.202	3.642	2.604	1.559		4.26	-12.425	1.503	-6.167	-9.692	12.477	16.811
	3.764	0.939	0.91	0.94	0.96	0.982	0.999	1.143														4.264	1.467	2.277	1.226	3.602	2.548	1.553		4.264	-12.533	1.017	-6.305	-10.368	11.724	16.147
	3.767	0.939	0.91	0.939	0.959	0.98	0.997	1.139														4.267	1.431	2.292	1.252	3.561	2.495	1.543		4.267	-12.636	0.544	-6.439	-11.037	10.971	15.484
	3.771	0.939	0.91	0.939	0.958	0.979	0.995	1.136														4.271	1.394	2.303	1.276	3.523	2.439	1.534		4.271	-12.735	0.063	-6.564	-11.694	10.216	14.809
	3.774	0.938	0.91	0.938	0.956	0.978	0.993	1.132														4.274	1.354	2.312	1.298	3.48	2.381	1.523		4.274	-12.826	-0.412	-6.695	-12.355	9.452	14.142
	3.778	0.938	0.909	0.937	0.955	0.978	0.992	1.129														4.278	1.318	2.318	1.32	3.435	2.324	1.512		4.278	-12.917	-0.884	-6.829	-12.996	8.688	13.469
	3.781	0.938	0.908	0.936	0.954	0.978	0.991	1.126														4.281	1.278	2.326	1.344	3.387	2.266	1.499		4.281	-13.002	-1.349	-6.959	-13.64	7.912	12.789
	3.785	0.938	0.907	0.935	0.953	0.978	0.989	1.123														4.285	1.238	2.331	1.367	3.343	2.203	1.489		4.285	-13.079	-1.822	-7.078	-14.266	7.149	12.114
	3.788	0.938	0.907	0.934	0.953	0.978	0.987	1.119														4.288	1.207	2.332	1.389	3.298	2.146	1.479		4.288	-13.151	-2.286	-7.191	-14.886	6.384	11.433
	3.792	0.938	0.907	0.934	0.952	0.977	0.986	1.115														4.292	1.173	2.336	1.412	3.243	2.086	1.473		4.292	-13.217	-2.752	-7.302	-15.488	5.62	10.749
	3.795	0.937	0.906	0.934	0.951	0.977	0.985	1.111														4.295	1.137	2.337	1.434	3.188	2.028	1.469		4.295	-13.268	-3.217	-7.41	-16.083	4.855	10.078
	3.799	0.936	0.906	0.933	0.95	0.977	0.983	1.108														4.299	1.098	2.337	1.459	3.133	1.97	1.464		4.299	-13.315	-3.672	-7.508	-16.673	4.088	9.389
	3.802	0.936	0.905	0.933	0.95	0.976	0.982	1.105														4.302	1.064	2.342	1.483	3.071	1.914	1.461		4.302	-13.351	-4.121	-7.606	-17.249	3.328	8.702
	3.806	0.935	0.905	0.934	0.948	0.976	0.981	1.102														4.306	1.027	2.34	1.509	3.017	1.859	1.451		4.306	-13.384	-4.562	-7.708	-17.817	2.567	8.003
	3.809	0.935	0.905	0.933	0.948	0.975	0.98	1.099														4.309	0.98	2.337	1.536	2.961	1.799	1.446		4.309	-13.41	-5.008	-7.794	-18.374	1.808	7.308
	3.813	0.934	0.905	0.933	0.946	0.975	0.979	1.097														4.313	0.935	2.335	1.565	2.895	1.735	1.443		4.313	-13.428	-5.453	-7.878	-18.922	1.041	6.609
	3.816	0.934	0.904	0.932	0.946	0.974	0.978	1.094														4.316	0.893	2.324	1.59	2.829	1.676	1.437		4.316	-13.44	-5.894	-7.957	-19.455	0.281	5.919
	3.819	0.935	0.903	0.932	0.946	0.974	0.977	1.091														4.319	0.847	2.315	1.613	2.764	1.62	1.435		4.319	-13.43	-6.332	-8.039	-19.982	-0.47	5.234
	3.823	0.935	0.903	0.931	0.946	0.974	0.976	1.088														4.323	0.798	2.307	1.638	2.702	1.567	1.431		4.323	-13.424	-6.767	-8.118	-20.488	-1.224	4.55
	3.826	0.935	0.904	0.931	0.946	0.974	0.977	1.086														4.326	0.747	2.295	1.658	2.645	1.515	1.427		4.326	-13.406	-7.202	-8.191	-20.985	-1.982	3.859
	3.83	0.935	0.903	0.931	0.945	0.973	0.977	1.084														4.33	0.691	2.283	1.675	2.587	1.46	1.421		4.33	-13.387	-7.631	-8.263	-21.476	-2.724	3.165
	3.833	0.935	0.903	0.93	0.945	0.973	0.977	1.082														4.333	0.635	2.262	1.689	2.533	1.404	1.416		4.333	-13.357	-8.043	-8.328	-21.942	-3.469	2.476
	3.837	0.935	0.903	0.93	0.945	0.973	0.976	1.081														4.337	0.579	2.239	1.701	2.476	1.344	1.409		4.337	-13.322	-8.45	-8.395	-22.397	-4.212	1.788
	3.84	0.935	0.903	0.93	0.946	0.973	0.977	1.079														4.34	0.521	2.218	1.71	2.417	1.285	1.404		4.34	-13.28	-8.847	-8.451	-22.841	-4.954	1.103
	3.844	0.936	0.903	0.93	0.946	0.973	0.976	1.077														4.344	0.463	2.196	1.718	2.351	1.227	1.396		4.344	-13.232	-9.238	-8.5	-23.279	-5.7	0.416
	3.847	0.936	0.903	0.93	0.946	0.973	0.976	1.075														4.347	0.407	2.177	1.726	2.29	1.169	1.393		4.347	-13.173	-9.62	-8.546	-23.697	-6.429	-0.266
	3.851	0.937	0.903	0.93	0.946	0.973	0.976	1.073														4.351	0.348	2.157	1.735	2.225	1.115	1.382		4.351	-13.107	-9.993	-8.59	-24.107	-7.152	-0.945
	3.854	0.937	0.904	0.93	0.946	0.974	0.975	1.072														4.354	0.289	2.136	1.743	2.168	1.06	1.372		4.354	-13.046	-10.362	-8.626	-24.489	-7.87	-1.618
	3.858	0.937	0.904	0.93	0.946	0.975	0.975	1.071														4.358	0.222	2.113	1.746	2.103	1.002	1.358		4.358	-12.971	-10.726	-8.661	-24.872	-8.586	-2.288
	3.861	0.938	0.904	0.93	0.946	0.977	0.975	1.07														4.361	0.16	2.089	1.748	2.042	0.942	1.343		4.361	-12.887	-11.085	-8.7	-25.237	-9.292	-2.948
	3.865	0.938	0.904	0.93	0.946	0.978	0.975	1.068														4.365	0.097	2.066	1.753	1.976	0.885	1.335		4.365	-12.799	-11.444	-8.729	-25.589	-9.995	-3.612
	3.868	0.938	0.903	0.93	0.947	0.979	0.976	1.067														4.368	0.033	2.042	1.758	1.911	0.824	1.327		4.368	-12.699	-11.795	-8.747	-25.929	-10.683	-4.267
	3.872	0.938	0.904	0.93	0.948	0.98	0.976	1.066														4.372	-0.026	2.015	1.763	1.842	0.769	1.318		4.372	-12.588	-12.142	-8.76	-26.255	-11.361	-4.917
	3.875	0.938	0.904	0.931	0.948	0.981	0.976	1.064														4.375	-0.087	1.992	1.77	1.772	0.713	1.314		4.375	-12.476	-12.484	-8.773	-26.563	-12.032	-5.568
	3.878	0.938	0.904	0.932	0.949	0.982	0.977	1.064														4.378	-0.152	1.964	1.782	1.701	0.654	1.306		4.378	-12.356	-12.818	-8.785	-26.857	-12.7	-6.209
	3.882	0.938	0.905	0.933	0.95	0.983	0.978	1.064														4.382	-0.219	1.938	1.792	1.632	0.599	1.301		4.382	-12.229	-13.143	-8.787	-27.142	-13.361	-6.853
	3.885	0.938	0.906	0.933	0.951	0.983	0.979	1.064														4.385	-0.283	1.916	1.804	1.558	0.539	1.293		4.385	-12.101	-13.466	-8.783	-27.416	-14.006	-7.489
	3.889	0.939	0.906	0.935	0.952	0.984	0.979	1.063														4.389	-0.347	1.889	1.814	1.491	0.482	1.283		4.389	-11.959	-13.778	-8.779	-27.668	-14.644	-8.123
	3.892	0.939	0.907	0.936	0.952	0.985	0.979	1.063														4.392	-0.418	1.854	1.828	1.425	0.427	1.276		4.392	-11.817	-14.091	-8.767	-27.907	-15.272	-8.749
	3.896	0.94	0.907	0.937	0.953	0.986	0.98	1.063														4.396	-0.488	1.821	1.84	1.354	0.367	1.27		4.396	-11.664	-14.4	-8.747	-28.132	-15.895	-9.357
	3.899	0.941	0.908	0.937	0.954	0.988	0.98	1.063														4.399	-0.555	1.782	1.85	1.283	0.314	1.261		4.399	-11.506	-14.7	-8.729	-28.342	-16.508	-9.954
	3.903	0.941	0.909	0.938	0.955	0.989	0.981	1.063														4.403	-0.622	1.742	1.855	1.218	0.267	1.251		4.403	-11.341	-14.997	-8.711	-28.537	-17.105	-10.54
	3.906	0.941	0.909	0.938	0.956	0.991	0.983	1.064														4.406	-0.693	1.705	1.865	1.155	0.219	1.244		4.406	-11.178	-15.288	-8.691	-28.717	-17.688	-11.122
	3.91	0.941	0.911	0.938	0.956	0.992	0.984	1.064														4.41	-0.765	1.667	1.871	1.097	0.168	1.233		4.41	-11.011	-15.569	-8.663	-28.876	-18.264	-11.695
	3.913	0.942	0.912	0.939	0.957	0.993	0.986	1.064														4.413	-0.84	1.627	1.875	1.038	0.116	1.221		4.413	-10.844	-15.839	-8.629	-29.027	-18.822	-12.27
	3.917	0.943	0.913	0.94	0.959	0.995	0.986	1.064														4.417	-0.913	1.585	1.88	0.975	0.06	1.208		4.417	-10.671	-16.093	-8.588	-29.157	-19.374	-12.83
	3.92	0.944	0.913	0.941	0.961	0.997	0.987	1.065														4.42	-0.982	1.546	1.885	0.913	0.002	1.197		4.42	-10.486	-16.34	-8.546	-29.276	-19.918	-13.375
	3.924	0.945	0.915	0.942	0.963	0.999	0.989	1.064														4.424	-1.049	1.504	1.891	0.849	-0.053	1.182		4.424	-10.3	-16.572	-8.492	-29.377	-20.455	-13.921
	3.927	0.946	0.915	0.943	0.964	1.001	0.99	1.064														4.427	-1.117	1.471	1.891	0.778	-0.104	1.164		4.427	-10.109	-16.802	-8.436	-29.471	-20.973	-14.456
	3.931	0.947	0.916	0.945	0.965	1.002	0.991	1.065														4.431	-1.185	1.435	1.894	0.714	-0.158	1.149		4.431	-9.907	-17.021	-8.375	-29.548	-21.485	-14.978
	3.934	0.947	0.916	0.946	0.966	1.004	0.993	1.066														4.434	-1.252	1.394	1.898	0.649	-0.214	1.132		4.434	-9.704	-17.231	-8.316	-29.605	-21.969	-15.489
	3.938	0.948	0.916	0.947	0.967	1.007	0.994	1.067														4.438	-1.319	1.356	1.897	0.583	-0.271	1.113		4.438	-9.505	-17.43	-8.252	-29.65	-22.449	-15.989
	3.941	0.949	0.917	0.949	0.969	1.009	0.996	1.068														4.441	-1.388	1.311	1.895	0.517	-0.331	1.095		4.441	-9.297	-17.625	-8.186	-29.682	-22.913	-16.488
	3.944	0.951	0.917	0.95	0.97	1.013	0.997	1.068														4.444	-1.456	1.267	1.891	0.45	-0.389	1.077		4.444	-9.072	-17.812	-8.115	-29.705	-23.363	-16.969
	3.948	0.951	0.918	0.951	0.972	1.015	1	1.069														4.448	-1.522	1.225	1.89	0.378	-0.44	1.064		4.448	-8.844	-17.999	-8.036	-29.703	-23.798	-17.439
	3.951	0.951	0.919	0.952	0.974	1.016	1.002	1.07														4.451	-1.588	1.178	1.889	0.311	-0.493	1.052		4.451	-8.613	-18.169	-7.952	-29.692	-24.219	-17.907
	3.955	0.952	0.92	0.954	0.977	1.018	1.005	1.072														4.455	-1.652	1.133	1.882	0.237	-0.542	1.038		4.455	-8.368	-18.335	-7.864	-29.66	-24.624	-18.367
	3.958	0.953	0.921	0.955	0.978	1.02	1.007	1.074														4.458	-1.718	1.09	1.879	0.166	-0.591	1.023		4.458	-8.13	-18.483	-7.775	-29.617	-25.017	-18.82
	3.962	0.954	0.921	0.956	0.979	1.022	1.009	1.076														4.462	-1.783	1.048	1.878	0.09	-0.644	1.009		4.462	-7.885	-18.624	-7.681	-29.555	-25.4	-19.264
	3.965	0.954	0.922	0.957	0.981	1.024	1.012	1.077														4.465	-1.851	1.006	1.874	0.016	-0.691	0.989		4.465	-7.63	-18.752	-7.583	-29.489	-25.77	-19.695
	3.969	0.956	0.923	0.958	0.983	1.026	1.014	1.08														4.469	-1.915	0.967	1.864	-0.057	-0.74	0.968		4.469	-7.381	-18.87	-7.481	-29.413	-26.125	-20.12
	3.972	0.957	0.924	0.96	0.985	1.028	1.016	1.081														4.472	-1.976	0.929	1.859	-0.127	-0.787	0.945		4.472	-7.124	-18.987	-7.379	-29.315	-26.464	-20.526
	3.976	0.958	0.925	0.962	0.987	1.03	1.018	1.083														4.476	-2.037	0.882	1.853	-0.196	-0.834	0.922		4.476	-6.871	-19.084	-7.269	-29.205	-26.79	-20.926
	3.979	0.959	0.926	0.963	0.989	1.033	1.021	1.084														4.479	-2.095	0.841	1.841	-0.267	-0.881	0.899		4.479	-6.62	-19.181	-7.156	-29.081	-27.099	-21.301
	3.983	0.961	0.927	0.965	0.991	1.036	1.025	1.087														4.483	-2.146	0.8	1.829	-0.338	-0.932	0.873		4.483	-6.363	-19.265	-7.046	-28.945	-27.394	-21.67
	3.986	0.962	0.929	0.966	0.993	1.039	1.028	1.089														4.486	-2.197	0.761	1.82	-0.4	-0.977	0.846		4.486	-6.112	-19.341	-6.926	-28.791	-27.677	-22.026
	3.99	0.962	0.93	0.968	0.995	1.042	1.031	1.092														4.49	-2.245	0.727	1.805	-0.463	-1.024	0.823		4.49	-5.862	-19.407	-6.802	-28.627	-27.934	-22.372
	3.993	0.963	0.932	0.969	0.997	1.044	1.034	1.094														4.493	-2.296	0.695	1.792	-0.527	-1.078	0.798		4.493	-5.612	-19.455	-6.67	-28.441	-28.188	-22.709
	3.997	0.964	0.933	0.97	0.999	1.047	1.036	1.096														4.497	-2.341	0.655	1.778	-0.588	-1.132	0.771		4.497	-5.357	-19.5	-6.533	-28.244	-28.419	-23.036
	4	0.966	0.934	0.972	1.001	1.051	1.039	1.099														4.5	-2.389	0.617	1.767	-0.657	-1.185	0.745		4.5	-5.105	-19.527	-6.39	-28.033	-28.638	-23.344

## Sheet: Figure 3
figure 3a																									figure 3b						figure 3c
	RER																									14M-DMSO	14M-ISX-9	2M-DMSO	2M-ISX-9			Water	14M-DMSO						14M-ISX-9						2M-DMSO
	time	14M-DMSO						2M-DMSO					14M-ISX-9						2M-ISX-9							28	22.992	23.454	23.832			All day	26.747	61.646	62.967	62.493	58.618	38.295	83.035	96.453	47.874	67.862	80.722	72.874	108.698	133.744	112.177	146.094	125.592
	0	0.726	0.86	0.82	0.854	0.762	0.772	0.913	0.825	0.892	0.861	0.882	0.882	0.893	0.848	0.775	0.907	0.874	0.832	0.875	0.858	0.806	0.872			23.618	24.003	23.811	22.67			Light	10.361	17.185	13.783	17.486	7.69	7.379	2.369	22.614	7.779	6.514	5.907	12.476	19.51	40.111	25.733	65.21	28.396
	0.75	0.722	0.823	0.795	0.819	0.751	0.742	0.91	0.825	0.881	0.881	0.878	0.886	0.915	0.855	0.777	0.896	0.861	0.819	0.88	0.881	0.785	0.858			24.975	21.965	22.882	23.083			Dark	16.386	44.461	49.185	45.006	50.928	30.916	80.666	73.839	40.095	61.348	74.815	60.398	89.188	93.633	86.444	80.885	97.196
	1.5	0.711	0.81	0.772	0.793	0.746	0.74	0.903	0.787	0.866	0.892	0.863	0.859	0.898	0.841	0.779	0.892	0.843	0.795	0.87	0.889	0.769	0.825			28	23.862	22.179	24.058
	2.25	0.728	0.795	0.762	0.805	0.74	0.739	0.873	0.761	0.848	0.892	0.862	0.864	0.884	0.867	0.795	0.897	0.825	0.779	0.85	0.861	0.77	0.801			25.224	25.111	23.004	24.985
	3	0.714	0.797	0.787	0.821	0.733	0.731	0.831	0.766	0.855	0.87	0.836	0.844	0.864	0.856	0.812	0.872	0.828	0.777	0.829	0.848	0.767	0.803			28	25.776					Food	14M-DMSO						14M-ISX-9						2M-DMSO
	3.75	0.716	0.795	0.775	0.79	0.727	0.733	0.818	0.766	0.827	0.835	0.81	0.847	0.849	0.855	0.809	0.886	0.821	0.761	0.836	0.835	0.75	0.803									All day	11.548	45.524	61.385	72.242	43.207	34.971	83.267	63.126	69.006	64.621	57.693	75.347	60.06	120.734	115.785	113.882	108.903
	4.5	0.723	0.788	0.757	0.8	0.727	0.734	0.842	0.764	0.832	0.82	0.822	0.861	0.83	0.831	0.791	0.876	0.837	0.762	0.833	0.769	0.787	0.783									Light	5.541	8.116	13.461	24.034	7.866	0.641	24.784	19.756	4.336	14.743	5.092	16.702	8.602	44.743	40.669	27.136	25.531
	5.25	0.738	0.778	0.771	0.813	0.728	0.731	0.829	0.749	0.83	0.845	0.815	0.868	0.834	0.847	0.788	0.853	0.84	0.761	0.8	0.757	0.801	0.803									Dark	6.007	37.408	47.924	48.209	35.341	34.33	58.483	43.37	64.67	49.878	52.602	58.646	51.458	75.991	75.116	86.746	83.372
	6	0.742	0.785	0.76	0.833	0.739	0.736	0.84	0.77	0.834	0.846	0.819	0.862	0.825	0.834	0.782	0.849	0.842	0.788	0.819	0.787	0.801	0.82
	6.75	0.748	0.774	0.758	0.815	0.741	0.755	0.818	0.754	0.808	0.812	0.829	0.846	0.821	0.82	0.795	0.846	0.817	0.811	0.804	0.757	0.797	0.85
	7.5	0.729	0.766	0.755	0.814	0.732	0.765	0.807	0.747	0.817	0.791	0.828	0.855	0.833	0.805	0.778	0.84	0.825	0.791	0.805	0.789	0.789	0.837									Weight change
	8.25	0.741	0.775	0.759	0.826	0.74	0.747	0.802	0.762	0.831	0.791	0.826	0.871	0.833	0.81	0.803	0.84	0.834	0.816	0.83	0.805	0.81	0.847									14M-DMSO	14M-ISX-9	2M-DMSO	2M-ISX-9
	9	0.741	0.751	0.765	0.824	0.748	0.761	0.814	0.755	0.818	0.767	0.84	0.87	0.832	0.806	0.827	0.824	0.855	0.821	0.833	0.778	0.831	0.852									3.261	3.333	3.448	6.015
	9.75	0.745	0.763	0.768	0.806	0.759	0.753	0.848	0.751	0.831	0.761	0.839	0.894	0.846	0.807	0.849	0.829	0.853	0.814	0.841	0.776	0.818	0.854									6.509	7.692	4.333	0.654
	10.5	0.733	0.779	0.765	0.818	0.746	0.763	0.847	0.754	0.868	0.783	0.858	0.886	0.835	0.805	0.85	0.803	0.86	0.857	0.859	0.808	0.822	0.873									-1.535	2.927	4.918	1.987
	11.25	0.737	0.793	0.782	0.836	0.775	0.756	0.83	0.764	0.859	0.781	0.841	0.886	0.869	0.816	0.881	0.823	0.848	0.866	0.855	0.829	0.859	0.885									3.683	3.213	0.323	4.444
	12	0.724	0.808	0.777	0.846	0.815	0.752	0.872	0.759	0.884	0.8	0.878	0.879	0.892	0.825	0.893	0.817	0.838	0.887	0.878	0.826	0.854	0.88									9.091	1.992	0	2.532
	12.75	0.715	0.801	0.833	0.882	0.85	0.788	0.892	0.769	0.903	0.832	0.866	0.886	0.882	0.822	0.904	0.845	0.864	0.892	0.873	0.849	0.869	0.897									3.448	2.559
	13.5	0.717	0.787	0.838	0.89	0.861	0.828	0.886	0.819	0.9	0.848	0.858	0.889	0.908	0.846	0.899	0.885	0.892	0.917	0.838	0.882	0.876	0.907
	14.25	0.705	0.796	0.842	0.9	0.849	0.825	0.885	0.831	0.908	0.854	0.848	0.892	0.909	0.847	0.909	0.897	0.908	0.921	0.857	0.894	0.882	0.909
	15	0.699	0.777	0.818	0.881	0.827	0.799	0.901	0.851	0.907	0.875	0.868	0.892	0.929	0.861	0.908	0.917	0.922	0.937	0.88	0.905	0.887	0.904
	15.75	0.715	0.801	0.808	0.856	0.813	0.791	0.913	0.849	0.913	0.89	0.903	0.903	0.937	0.868	0.913	0.927	0.915	0.935	0.876	0.897	0.901	0.917
	16.5	0.71	0.791	0.791	0.832	0.791	0.787	0.91	0.871	0.904	0.891	0.904	0.907	0.938	0.867	0.922	0.929	0.917	0.929	0.862	0.897	0.904	0.918
	17.25	0.709	0.807	0.794	0.827	0.78	0.761	0.923	0.878	0.917	0.893	0.896	0.896	0.924	0.859	0.923	0.902	0.913	0.917	0.862	0.884	0.898	0.908
	18	0.715	0.823	0.79	0.813	0.768	0.763	0.918	0.878	0.907	0.893	0.896	0.896	0.928	0.854	0.918	0.912	0.918	0.908	0.866	0.875	0.891	0.911
	18.75	0.719	0.794	0.795	0.811	0.779	0.768	0.91	0.878	0.911	0.887	0.897	0.895	0.909	0.863	0.92	0.901	0.908	0.914	0.872	0.901	0.879	0.908
	19.5	0.717	0.779	0.787	0.805	0.817	0.76	0.907	0.872	0.898	0.871	0.892	0.9	0.923	0.867	0.913	0.883	0.903	0.887	0.874	0.898	0.86	0.899
	20.25	0.713	0.798	0.777	0.829	0.797	0.759	0.881	0.856	0.888	0.853	0.898	0.902	0.931	0.859	0.91	0.884	0.891	0.889	0.888	0.878	0.859	0.899
	21	0.719	0.804	0.78	0.834	0.798	0.782	0.882	0.864	0.878	0.835	0.893	0.889	0.914	0.839	0.884	0.906	0.897	0.903	0.893	0.902	0.842	0.891
	21.75	0.717	0.818	0.797	0.862	0.816	0.791	0.885	0.853	0.859	0.82	0.884	0.895	0.918	0.866	0.854	0.919	0.909	0.905	0.893	0.918	0.823	0.887
	22.5	0.714	0.823	0.84	0.871	0.832	0.805	0.901	0.858	0.859	0.825	0.883	0.894	0.919	0.877	0.847	0.917	0.899	0.887	0.889	0.898	0.828	0.874
	23.25	0.711	0.834	0.858	0.839	0.829	0.817	0.893	0.852	0.876	0.835	0.894	0.891	0.932	0.871	0.83	0.904	0.898	0.867	0.871	0.882	0.817	0.86
	VO2
	time	14M-DMSO						2M-DMSO					14M-ISX-9						2M-ISX-9
	0	1.92	3.009	3.135	2.741	2.435	2.392	2.19	2.775	2.998	3.212	3.381	1.749	2.586	1.848	1.598	1.622	1.918	2.508	2.81	1.109	2.565	2.879
	0.75	2.422	2.823	2.656	2.151	1.941	2.027	2.484	2.041	2.503	3.599	3.077	2.126	2.054	1.668	1.541	1.445	1.48	1.874	2.353	1.208	2.452	2.286
	1.5	1.795	2.427	2.258	2.104	2.155	2.028	2.692	1.73	2.429	3.919	3.037	2.464	2.236	1.631	1.567	1.374	1.679	2.346	2.399	1.45	2.124	2.075
	2.25	1.771	2.022	2.496	2.312	1.988	2.181	2.174	2.078	2.629	3.94	2.663	1.513	1.912	1.518	1.741	1.472	1.851	2.316	1.979	1.402	2.225	2.184
	3	1.882	2.232	2.708	2.262	2.011	1.962	2.244	2.415	2.05	3.357	2.271	1.638	2.054	1.663	1.561	1.432	1.436	2.416	2.171	1.31	1.913	2.2
	3.75	1.713	2.376	2.352	2.008	1.843	1.883	2.43	1.787	2.404	2.596	2.308	1.698	1.551	1.413	1.529	1.371	1.296	1.84	2.191	1.34	1.861	2.122
	4.5	2.011	2.098	2.063	2.186	1.967	1.909	2.527	1.62	1.86	2.948	2.158	1.672	1.661	1.423	1.454	1.316	1.551	1.904	2.254	1.069	2.112	2.108
	5.25	1.804	1.899	2.218	2.134	1.825	2.016	2.433	1.938	2.074	3.666	1.744	1.497	1.536	1.399	1.269	1.279	1.319	1.975	1.971	1.051	1.963	1.957
	6	1.727	1.953	2.08	2.115	1.898	1.764	2.303	2.125	2.091	2.658	2.74	1.551	1.746	1.209	1.405	1.144	1.379	2.357	2.062	1.122	2.025	2.072
	6.75	2.017	1.907	2.212	1.928	2.208	2.016	2.232	1.644	1.894	2.286	2.05	1.729	1.549	1.353	1.527	1.651	1.285	1.829	1.879	1.161	1.88	2.485
	7.5	1.85	1.923	2.372	2.173	1.776	1.988	2.366	1.72	2.007	2.747	2.089	1.646	1.706	1.353	1.319	1.322	1.309	1.746	2.123	1.136	1.707	2.082
	8.25	1.822	2.214	2.25	2.395	1.864	2.07	2.2	1.815	2.245	2.377	2.122	1.581	1.494	1.539	1.425	1.234	1.528	2.128	1.859	0.961	2.283	1.852
	9	1.996	1.942	2.416	2.099	2.241	1.863	2.694	1.856	1.711	1.945	2.06	1.69	1.663	1.381	1.539	1.201	1.375	2.083	2.273	1.092	2.444	1.993
	9.75	2.152	2.174	2.149	1.957	1.907	2.177	2.222	1.877	2.49	2.954	2.423	1.73	1.787	1.394	1.386	1.417	1.407	2.259	2.135	1.017	1.872	2.129
	10.5	1.895	2.294	2.41	2.24	1.94	2.222	2.163	1.939	2.399	2.387	2.064	1.792	1.684	1.5	1.723	1.353	1.51	2.003	1.803	1.264	1.847	2.146
	11.25	2.18	2.203	2.34	2.216	2.306	2.166	2.314	1.704	2.043	2.582	2.168	1.713	2.04	1.604	1.694	1.542	1.614	2.297	2.448	1.482	2.23	2.023
	12	2.354	2.407	3.092	2.654	2.599	2.518	2.63	1.943	2.513	3.426	2.374	2.013	1.842	1.801	1.929	2.038	1.941	2.898	3.025	0.997	2.187	2.801
	12.75	2.53	2.997	3.386	2.649	2.939	2.847	3.072	2.374	3.24	3.329	2.586	2.087	2.523	2.337	2.176	2.53	2.241	3.203	4.177	1.589	3.202	2.632
	13.5	2.852	3.236	3.462	2.925	2.975	2.732	3.21	2.543	3.331	3.905	3.49	2.655	2.869	2.369	2.383	2.485	2.284	3.236	3.71	1.648	3.282	2.842
	14.25	2.096	3.164	3.231	2.665	2.72	2.46	3.007	2.879	3.447	4.053	3.677	2.565	3.325	2.27	2.403	2.578	2.318	3.265	3.823	1.916	3.146	2.802
	15	1.957	3	2.938	2.684	2.473	2.104	3.174	3.041	3.053	3.449	3.53	2.62	2.607	2.019	2.112	2.375	2.302	3.334	3.935	2.068	2.843	2.764
	15.75	2.206	2.76	2.725	2.495	2.311	2.158	3.615	2.752	3.336	4.108	2.87	2.277	2.581	2.248	1.982	1.728	2.161	3.258	4.765	2.414	2.574	2.659
	16.5	2.597	2.478	2.575	2.602	2.168	2.557	3.62	3.162	3.246	4.021	3.344	2.57	2.524	2.163	1.944	1.738	1.928	3.342	4.871	2.41	3.1	2.972
[truncated: 43 more rows]
[truncated: 5 more columns]

## Sheet: Figure 4
figure 4a																			figure 4b																			figure 4c
[truncated: 78 more rows]
[truncated: 47 more columns]

## Sheet: Figure 5
figure 5a									figure 5b						figure 5c									figure 5e						figure 5f
[truncated: 1,154 more rows]

[truncated: 9 more sheets: Figure 6, Figure S1, Figure S2, Figure S3, Figure S4, Figure S5, Figure S7, Figure S8, Figure S9]
